# Supplementary material for: Identification of candidate genes, regions and markers for pre-harvest sprouting resistance in wheat (Triticum aestivum L.)
Source: BMC Plant Biol. 2014 Nov 29;14:340. doi: 10.1186/s12870-014-0340-1 (PMC4253633; doi:10.1186/s12870-014-0340-1)
Supplement: Additional file 1: — A linkage map constructed using 193 DH progeny genotypes of a RL4452/‘AC Domain’ cross evaluated with 12,201 polymorphic markers (11282 SNPs and 919 PCR markers). [file 12870_2014_340_MOESM1_ESM.xlsx]

## Sheet: Additional File 1
Additional file 1 – A linkage map constructed using 193 DH progeny genotypes of a RL 4452/'AC Domain' cross evaluated with 12,201 markers (11282 SNPs and 919 PCR markers)
Sort	locus_name	LG	Pos (cM)
1	gpw7078	1A	0
2	Glu-A3	1A	0
3	RFL_Contig854_2201	1A	0
4	Excalibur_c2868_451	1A	0
5	GENE-1118_58	1A	0
6	Kukri_c22349_754	1A	0
7	Kukri_rep_c102231_265	1A	0
8	gwm136	1A	0
9	CAP12_c3074_192	1A	0
10	BS00082567_51	1A	0
11	Tdurum_contig42405_197	1A	0
12	BS00019251	1A	0
13	BS00026456_51	1A	0
14	BS00100774_51	1A	0
15	Excalibur_c11258_1700	1A	0
16	Excalibur_c35316_154	1A	0
17	Excalibur_c58555_110	1A	0
18	RFL_Contig3481_1669	1A	0
19	TA001286-0611-w	1A	0
20	tplb0025b13_2054	1A	0
21	gdm33a	1A	0
22	wPt-2527	1A	0
23	Tdurum_contig46413_779	1A	10.4434
24	CAP11_c2581_302	1A	10.4434
25	Kukri_c1977_1940	1A	10.4434
26	Tdurum_contig43943_56	1A	10.4434
27	Tdurum_contig46413_680	1A	10.4434
28	Kukri_c11794_1044	1A	10.9929
29	BS00010267_51	1A	10.9929
30	Excalibur_c21298_515	1A	10.9929
31	RAC875_c5831_1486	1A	11.5484
32	wPt-4666	1A	11.5484
33	wPt-6122	1A	11.5484
34	Excalibur_c29380_255	1A	11.5484
35	BS00003691	1A	11.5484
36	wmc818a	1A	12.1696
37	RAC875_c97040_104	1A	12.1696
38	BS00074341_51	1A	12.1696
39	Kukri_c5715_141	1A	12.1696
40	RAC875_c57939_175	1A	12.1696
41	Tdurum_contig42479_1624	1A	17.1584
42	BobWhite_c27474_124	1A	17.1584
43	BobWhite_c27474_65	1A	17.1584
44	BS00079071_51	1A	17.1584
45	BS00081680_51	1A	17.1584
46	BS00081682_51	1A	17.1584
47	BS00103478_51	1A	17.1584
48	Excalibur_c25175_512	1A	17.1584
49	Excalibur_c25891_1402	1A	17.1584
50	Excalibur_c42185_156	1A	17.1584
51	Excalibur_c58154_84	1A	17.1584
52	IACX9458	1A	17.1584
53	Kukri_c2121_1936	1A	17.1584
54	RAC875_c23587_271	1A	17.1584
55	RAC875_c67106_97	1A	17.1584
56	wsnp_Ex_c19717_28713417	1A	17.1584
57	wsnp_Ex_c7252_12453079	1A	17.1584
58	wsnp_Ex_c7442_12743707	1A	17.1584
59	wsnp_Ex_c7965_13520238	1A	17.1584
60	wPt-9266	1A	17.1584
61	wPt-2311	1A	17.1584
62	wPt-7872	1A	17.1584
63	IAAV7856	1A	18.4921
64	BobWhite_c1890_712	1A	22.3889
65	wsnp_Ex_c5780_10154132	1A	22.9414
66	BS00003572	1A	22.9414
67	BS00005151	1A	22.9414
68	BobWhite_c3661_88	1A	22.9414
69	BobWhite_c46501_92	1A	22.9414
70	BS00003761_51	1A	22.9414
71	BS00003802_51	1A	22.9414
72	BS00022738_51	1A	22.9414
73	BS00062578_51	1A	22.9414
74	BS00064608_51	1A	22.9414
75	BS00065419_51	1A	22.9414
76	BS00107852_51	1A	22.9414
77	Excalibur_c110483_103	1A	22.9414
78	Excalibur_c18694_273	1A	22.9414
79	Excalibur_c22642_90	1A	22.9414
80	Excalibur_c44711_453	1A	22.9414
81	Excalibur_c55677_217	1A	22.9414
82	Excalibur_rep_c92985_510	1A	22.9414
83	Excalibur_rep_c92985_618	1A	22.9414
84	GENE-0211_139	1A	22.9414
85	GENE-0249_122	1A	22.9414
86	GENE-0249_161	1A	22.9414
87	IAAV1469	1A	22.9414
88	IAAV3168	1A	22.9414
89	IACX5892	1A	22.9414
90	Kukri_c18434_200	1A	22.9414
91	Kukri_c24144_1568	1A	22.9414
92	Kukri_rep_c72397_600	1A	22.9414
93	RAC875_c13012_1598	1A	22.9414
94	RAC875_c13012_174	1A	22.9414
95	RAC875_c2654_1817	1A	22.9414
96	RAC875_c37934_285	1A	22.9414
97	RAC875_c64603_663	1A	22.9414
98	TA005995-0488	1A	22.9414
99	Tdurum_contig11756_1415	1A	22.9414
100	Tdurum_contig11756_264	1A	22.9414
101	Tdurum_contig11756_458	1A	22.9414
102	Tdurum_contig20965_1446	1A	22.9414
103	BS00003761	1A	22.9414
104	wsnp_Ex_c64327_63176640	1A	22.9414
105	Excalibur_c10065_570	1A	22.9414
106	Tdurum_contig17530_822	1A	22.9414
107	Tdurum_contig30956_537	1A	22.9414
108	Excalibur_c3941_537	1A	23.4878
109	Ex_c3941_906	1A	23.4878
110	wsnp_Ku_c11896_19337444	1A	28.4218
111	RAC875_c14926_589	1A	28.4218
112	wmc24	1A	28.4218
113	BobWhite_c23763_350	1A	28.4218
114	BobWhite_c4384_262	1A	28.4218
115	BobWhite_c48591_394	1A	28.4218
116	Excalibur_c10689_254	1A	28.4218
117	Excalibur_c7026_2635	1A	28.4218
118	Kukri_c13136_1363	1A	28.4218
119	Kukri_c13593_203	1A	28.4218
120	wsnp_JD_c9290_10155594	1A	28.4218
121	BS00084022_51	1A	31.7052
122	BobWhite_c4499_153	1A	31.7052
123	Tdurum_contig50355_685	1A	32.2517
124	barc119	1A	32.2517
125	Excalibur_rep_c85213_146	1A	32.2517
126	Tdurum_contig29280_216	1A	32.2517
127	Tdurum_contig50355_269	1A	32.2517
128	Excalibur_c12215_352	1A	36.6345
129	BS00067339_51	1A	36.6345
130	Kukri_c4900_2435	1A	36.6345
131	wPt-8172	1A	36.6345
132	wmc11b	1A	41.4771
133	wmc278	1A	41.4771
134	wmc469	1A	41.4771
135	wmc611b	1A	41.4771
136	wmc826a	1A	41.4771
137	wsnp_Ex_c29914_38896441	1A	41.4771
138	gpw5288a	1A	42.8108
139	wsnp_Ra_rep_c74936_72685894	1A	42.8108
140	barc240a	1A	42.8108
141	BS00000108	1A	42.8108
142	BS00000271	1A	42.8108
143	BS00010595	1A	42.8108
144	gpw2006	1A	42.8108
145	gpw3171	1A	42.8108
146	BobWhite_c1488_504	1A	42.8108
147	BobWhite_c46349_402	1A	42.8108
148	BobWhite_c8428_346	1A	42.8108
149	BS00062715_51	1A	42.8108
150	CAP11_c6014_160	1A	42.8108
151	CAP12_c6266_187	1A	42.8108
152	CAP12_c6266_298	1A	42.8108
153	CAP12_c6266_339	1A	42.8108
154	CAP7_c3269_236	1A	42.8108
155	CAP8_c2843_226	1A	42.8108
156	CAP8_c4897_397	1A	42.8108
157	CAP8_rep_c7560_159	1A	42.8108
158	Ex_c12763_662	1A	42.8108
159	Ex_c5759_628	1A	42.8108
160	Ex_c5759_663	1A	42.8108
161	Excalibur_c102582_360	1A	42.8108
162	Excalibur_c14943_695	1A	42.8108
163	Excalibur_c17872_137	1A	42.8108
164	Excalibur_c24041_794	1A	42.8108
165	Excalibur_c33881_618	1A	42.8108
166	Excalibur_c49588_76	1A	42.8108
167	Excalibur_c59486_172	1A	42.8108
168	Excalibur_rep_c107489_168	1A	42.8108
169	Excalibur_rep_c111311_58	1A	42.8108
170	Excalibur_rep_c86757_244	1A	42.8108
171	GENE-0071_115	1A	42.8108
172	GENE-1214_288	1A	42.8108
173	IAAV5730	1A	42.8108
174	IACX2325	1A	42.8108
175	Ku_c6979_182	1A	42.8108
176	Kukri_c42043_311	1A	42.8108
177	Kukri_c43730_841	1A	42.8108
178	Kukri_c47825_138	1A	42.8108
179	Kukri_rep_c101316_375	1A	42.8108
180	Kukri_rep_c103147_745	1A	42.8108
181	RAC875_c15998_53	1A	42.8108
182	RAC875_c33300_141	1A	42.8108
183	RAC875_c38417_246	1A	42.8108
184	RAC875_c39125_365	1A	42.8108
185	RAC875_c68797_400	1A	42.8108
186	RAC875_c8515_653	1A	42.8108
187	RFL_Contig5001_1099	1A	42.8108
188	RFL_Contig921_337	1A	42.8108
189	TA013367-0455	1A	42.8108
190	wsnp_Ex_c12352_19708127	1A	42.8108
191	wsnp_Ex_c13564_21327699	1A	42.8108
192	wsnp_Ex_c1374_2630879	1A	42.8108
193	wsnp_Ex_c15383_23645972	1A	42.8108
194	wsnp_Ex_c21592_30743513	1A	42.8108
195	wsnp_Ex_c21592_30743815	1A	42.8108
196	wsnp_Ex_c2840_5247386	1A	42.8108
197	wsnp_Ex_c33831_42253707	1A	42.8108
198	wsnp_Ex_c34260_42602746	1A	42.8108
199	wsnp_Ex_c3572_6531810	1A	42.8108
200	wsnp_Ex_c3572_6533892	1A	42.8108
201	wsnp_Ex_c3906_7086162	1A	42.8108
202	wsnp_Ex_c3906_7086294	1A	42.8108
203	wsnp_Ex_c41969_48673442	1A	42.8108
204	wsnp_Ex_c43454_49770425	1A	42.8108
205	wsnp_Ex_c7271_12483592	1A	42.8108
206	wsnp_Ex_c9979_16421462	1A	42.8108
207	wsnp_Ex_rep_c101746_87053634	1A	42.8108
208	wsnp_JD_c40990_29127031	1A	42.8108
209	wsnp_Ku_c18611_27943266	1A	42.8108
210	wsnp_Ku_c3844_7053669	1A	42.8108
211	wsnp_Ra_c18045_27024765	1A	42.8108
212	wsnp_Ra_c6182_10833256	1A	42.8108
213	wsnp_Ex_c1374_2630830	1A	42.8108
214	Excalibur_rep_c68424_255	1A	42.8108
215	IAAV8147	1A	42.8108
216	Ra_c11023_679	1A	42.8108
217	RAC875_c18539_1159	1A	42.8108
218	Tdurum_contig41931_480	1A	42.8108
219	wsnp_BF482891A_Ta_2_2	1A	42.8108
220	wsnp_JD_c24506_20670773	1A	42.8108
221	wsnp_JD_c28928_23159662	1A	42.8108
222	wsnp_Ku_c37925_46678703	1A	43.3573
223	D_contig35755_111	1A	43.3573
224	Kukri_c61766_907	1A	43.3573
225	Kukri_rep_c115954_137	1A	43.3573
226	RAC875_c10400_791	1A	43.3573
227	wsnp_Ex_c35563_43690084	1A	43.3573
228	wsnp_Ex_c3565_6520901	1A	43.3573
229	wsnp_Ex_rep_c101414_86781128	1A	43.3573
230	wsnp_Ex_rep_c66562_64849366	1A	43.3573
231	BS00002000	1A	43.3573
232	BobWhite_c12841_56	1A	43.3573
233	BS00021878_51	1A	43.3573
234	BS00041358_51	1A	43.3573
235	BS00065146_51	1A	43.3573
236	BS00068358_51	1A	43.3573
237	BS00081455_51	1A	43.3573
238	BS00094681_51	1A	43.3573
239	BS00110415_51	1A	43.3573
240	Ex_c6765_2118	1A	43.3573
241	Excalibur_c3565_2673	1A	43.3573
242	Excalibur_c44697_74	1A	43.3573
243	Excalibur_rep_c107144_405	1A	43.3573
244	Excalibur_rep_c113303_500	1A	43.3573
245	GENE-0053_224	1A	43.3573
246	GENE-0235_245	1A	43.3573
247	GENE-0446_243	1A	43.3573
248	IAAV749	1A	43.3573
249	IAAV7551	1A	43.3573
250	IAAV7929	1A	43.3573
251	IACX293	1A	43.3573
252	IACX4168	1A	43.3573
253	Kukri_c12165_1148	1A	43.3573
254	Kukri_c19389_97	1A	43.3573
255	Kukri_c29668_338	1A	43.3573
256	Kukri_c54467_100	1A	43.3573
257	Kukri_c67601_267	1A	43.3573
258	Kukri_rep_c106037_96	1A	43.3573
259	RAC875_c105730_397	1A	43.3573
260	RAC875_c12808_182	1A	43.3573
261	RAC875_c24560_604	1A	43.3573
262	RAC875_c25799_457	1A	43.3573
263	RAC875_c31168_238	1A	43.3573
264	RAC875_c3751_96	1A	43.3573
265	TA001772-0625	1A	43.3573
266	TA016013-1040	1A	43.3573
267	Tdurum_contig48416_335	1A	43.3573
268	Tdurum_contig55009_1153	1A	43.3573
269	wsnp_BE403956A_Ta_2_3	1A	43.3573
270	wsnp_BF475149A_Ta_2_1	1A	43.3573
271	wsnp_Ex_c10100_16600633	1A	43.3573
272	wsnp_Ex_c18169_26977013	1A	43.3573
273	wsnp_Ex_c25628_34888253	1A	43.3573
274	wsnp_Ex_c25628_34888439	1A	43.3573
275	wsnp_Ex_c3565_6521098	1A	43.3573
276	wsnp_Ex_c3986_7217641	1A	43.3573
277	wsnp_Ex_c4605_8239915	1A	43.3573
278	wsnp_Ex_c4605_8240189	1A	43.3573
279	wsnp_Ex_c4605_8241260	1A	43.3573
280	wsnp_Ex_c5543_9763520	1A	43.3573
281	wsnp_Ex_c6817_11761300	1A	43.3573
282	wsnp_Ex_rep_c101414_86780996	1A	43.3573
283	wsnp_Ex_rep_c103087_88123733	1A	43.3573
284	wsnp_Ex_rep_c103087_88124573	1A	43.3573
285	wsnp_Ex_rep_c69738_68695568	1A	43.3573
286	wsnp_Ku_c4413_8008008	1A	43.3573
287	wsnp_Ku_c47386_53862969	1A	43.3573
288	wsnp_Ra_c4481_8119609	1A	43.3573
289	Kukri_rep_c69903_1525	1A	43.9037
290	Excalibur_c16292_1338	1A	43.9037
291	Excalibur_rep_c84731_611	1A	43.9037
292	GENE-0491_632	1A	43.9037
293	Kukri_c8332_120	1A	43.9037
294	RAC875_c9899_510	1A	43.9037
295	TA004725-0348	1A	43.9037
296	Ra_c2895_591	1A	44.9968
297	Excalibur_c13489_867	1A	44.9968
298	IAAV7203	1A	44.9968
299	Kukri_c20672_360	1A	44.9968
300	Kukri_c35200_895	1A	44.9968
301	RFL_Contig2270_2610	1A	44.9968
302	tplb0041a22_935	1A	44.9968
303	tplb0059e14_515	1A	44.9968
304	wsnp_Ex_c572_1138339	1A	44.9968
305	wsnp_Ex_c572_1138503	1A	44.9968
306	wsnp_Ex_c572_1138770	1A	44.9968
307	wsnp_Ra_c2895_5488879	1A	44.9968
308	wsnp_Ku_c4018_7333828	1A	44.9968
309	wsnp_Ex_c21193_30320134	1A	45.5586
310	BobWhite_c12568_900	1A	45.5586
311	BS00032112_51	1A	45.5586
312	Ex_c105443_895	1A	45.5586
313	Excalibur_c34697_831	1A	45.5586
314	Excalibur_c35821_61	1A	45.5586
315	Excalibur_rep_c82767_175	1A	45.5586
316	Ku_c16913_363	1A	45.5586
317	Kukri_c16913_422	1A	45.5586
318	Kukri_c25215_124	1A	45.5586
319	Ra_c4159_2716	1A	45.5586
320	RAC875_c19579_377	1A	45.5586
321	RAC875_c23081_141	1A	45.5586
322	wsnp_Ex_c19294_28225846	1A	45.5586
323	wsnp_Ex_c21336_30465618	1A	45.5586
324	wsnp_Ex_c35821_43892960	1A	45.5586
325	wsnp_Ex_rep_c105443_89868548	1A	45.5586
326	wsnp_Ku_c16913_25885872	1A	45.5586
327	wsnp_Ra_c4664_8410628	1A	45.5586
328	wPt-9592	1A	45.5586
329	wsnp_Ku_c21316_31053776	1A	46.2483
330	BS00021864_51	1A	46.2483
331	Excalibur_c15357_432	1A	46.2483
332	Tdurum_contig32437_257	1A	46.2483
333	wsnp_Ex_rep_c109742_92411838	1A	46.2483
334	wsnp_Ku_c21316_31053745	1A	46.2483
335	wsnp_JG_c3720_1558699	1A	50.0809
336	Excalibur_c5033_587	1A	50.0809
337	Kukri_c18017_1696	1A	50.0809
338	RAC875_c18839_403	1A	50.0809
339	Excalibur_c29605_535	1A	50.6274
340	tplb0031d22_1107	1A	51.1739
341	BobWhite_c26212_208	1A	51.1739
342	wsnp_Ku_c5210_9290700	1A	51.7204
343	CAP12_c3602_91	1A	51.7204
344	Jagger_c5111_190	1A	51.7204
345	BobWhite_c27438_81	1A	51.7204
346	BS00011146_51	1A	51.7204
347	Excalibur_c3145_70	1A	51.7204
348	Ku_c17322_2436	1A	51.7204
349	RAC875_rep_c120644_74	1A	51.7204
350	Tdurum_contig12576_159	1A	51.7204
351	IACX7716	1A	52.8134
352	BS00009459	1A	52.8134
353	Kukri_c84024_375	1A	55.0006
354	BS00065750_51	1A	55.0006
355	Excalibur_c39257_634	1A	55.5471
356	RAC875_c102343_204	1A	56.0966
357	RAC875_c6798_467	1A	58.2958
358	BS00109991_51	1A	58.2958
359	Ex_c4060_510	1A	58.2958
360	GENE-0262_431	1A	58.2958
361	TA001600-1603	1A	60.483
362	barc1022	1A	60.483
363	BobWhite_c721_74	1A	60.483
364	BS00085366_51	1A	60.483
365	IAAV544	1A	60.483
366	Jagger_c6890_167	1A	60.483
367	Ku_c8992_405	1A	60.483
368	Kukri_rep_c115111_251	1A	60.483
369	RAC875_c12348_720	1A	60.483
370	RAC875_rep_c105766_652	1A	60.483
371	RAC875_rep_c72890_63	1A	60.483
372	Tdurum_contig56158_60	1A	60.483
373	wsnp_Ex_c41953_48657850	1A	60.483
374	wsnp_Ex_c41953_48658353	1A	60.483
375	wsnp_Ex_rep_c102067_87313597	1A	60.483
376	wsnp_Ex_rep_c102067_87314043	1A	60.483
377	wsnp_JD_c3973_5044238	1A	60.483
378	RAC875_c32379_216	1A	61.0324
379	BS00078085_51	1A	61.0324
380	BS00080076_51	1A	61.0324
381	BS00095510_51	1A	61.0324
382	Ex_c2226_244	1A	61.0324
383	IAAV130	1A	61.0324
384	RFL_Contig5334_1969	1A	61.0324
385	RFL_Contig5334_831	1A	61.0324
386	wsnp_CAP11_c1815_982483	1A	61.0324
387	wmc673b	1A	69.1783
388	wsnp_Ex_c6488_11266589	1A	69.1783
389	BS00030043_51	1A	69.1783
390	Kukri_c2951_1188	1A	69.1783
391	Kukri_c82086_387	1A	69.1783
392	wsnp_Ex_c3594_6568869	1A	69.1783
393	Kukri_c19653_1370	1A	70.2713
394	BS00066212_51	1A	70.2713
395	gwm497a	1A	70.2713
396	wsnp_Ex_rep_c68171_66944702	1A	78.8391
397	BobWhite_c5242_400	1A	78.8391
398	TA002362-0785	1A	78.8391
399	wsnp_BF474340A_Ta_2_1	1A	78.8391
400	wsnp_Ex_c30552_39457767	1A	78.8391
401	RAC875_c5016_314	1A	79.9321
402	wPt-9938	1A	82.8552
403	wPt-2847	1A	82.8552
404	wPt-4408	1A	82.8552
405	RAC875_c47930_448	1A	82.8552
406	wPt-7339	1A	94.1548
407	wPt-5367	1A	94.9011
408	wsnp_Ex_c10903_17716723	1A	94.9011
409	gpw2010	1A	94.9011
410	BobWhite_c10542_777	1A	94.9011
411	BobWhite_c15256_225	1A	94.9011
412	BobWhite_c19182_280	1A	94.9011
413	BS00079087_51	1A	94.9011
414	Excalibur_c23598_1502	1A	94.9011
415	Kukri_c24753_460	1A	94.9011
416	Kukri_c51781_199	1A	94.9011
417	Ra_c11613_81	1A	94.9011
418	Ra_c71093_408	1A	94.9011
419	RAC875_c19751_166	1A	94.9011
420	RAC875_c59190_384	1A	94.9011
421	RAC875_rep_c100394_536	1A	94.9011
422	RAC875_rep_c106165_772	1A	94.9011
423	RAC875_rep_c71093_1070	1A	94.9011
424	RAC875_rep_c71093_1302	1A	94.9011
425	tplb0021i12_383	1A	94.9011
426	wsnp_CAP11_rep_c7847_3468669	1A	94.9011
427	wsnp_JD_rep_c49006_33254974	1A	94.9011
428	wsnp_Ku_c816_1684613	1A	95.4476
429	Excalibur_c41553_213	1A	95.4476
430	Tdurum_contig8224_378	1A	95.4476
431	TA001430-0733	1A	95.4476
432	Excalibur_c16947_114	1A	95.4476
433	Excalibur_c16947_81	1A	95.4476
434	Excalibur_c987_197	1A	95.4476
435	Kukri_c2338_533	1A	95.4476
436	Kukri_c8757_107	1A	95.4476
437	RAC875_c34515_343	1A	95.4476
438	TA003411-0583	1A	95.4476
439	wsnp_Ex_c41553_48351921	1A	95.4476
440	wsnp_Ra_c19637_28840370	1A	95.4476
441	BobWhite_c6820_199	1A	96.5407
442	wsnp_Ex_c3264_6017750	1A	96.5407
443	BobWhite_c11692_148	1A	97.6337
444	wsnp_Ex_c10631_17340809	1A	98.7268
445	Excalibur_c88792_93	1A	98.7268
446	GENE-3098_53	1A	98.7268
447	RAC875_c9386_358	1A	98.7268
448	RFL_Contig3683_1784	1A	98.7268
449	wsnp_Ra_c36089_44508724	1A	98.7268
450	Jagger_c2152_123	1A	99.8199
451	BobWhite_c31322_391	1A	99.8199
452	wsnp_JD_c6664_7807201	1A	100.913
453	BobWhite_c6664_644	1A	100.913
454	Excalibur_c17320_833	1A	101.459
455	RAC875_c1599_342	1A	101.459
456	wmc59	1A	101.459
457	IAAV4820	1A	101.459
458	wsnp_Ku_c14496_22838796	1A	104.761
459	wsnp_Ex_rep_c103474_88421290	1A	108.615
460	IAAV1930	1A	108.615
461	IAAV2844	1A	108.615
462	IAAV6100	1A	108.615
463	Kukri_c17412_1249	1A	108.615
464	RAC875_c62550_470	1A	108.615
465	RAC875_rep_c71278_345	1A	108.615
466	wsnp_Ex_c15377_23637176	1A	108.615
467	wsnp_Ex_c36911_44767554	1A	108.615
468	gpw4305b	1A	109.948
469	BS00070991_51	1A	111.282
470	RAC875_c5119_2696	1A	111.282
471	wsnp_Ex_rep_c67492_66096650	1A	111.282
472	BobWhite_c1027_1127	1A	111.282
473	BS00067170_51	1A	111.282
474	BS00070695_51	1A	111.282
475	BS00075271_51	1A	111.282
476	Excalibur_c12932_2102	1A	111.282
477	Excalibur_c27376_74	1A	111.282
478	Excalibur_c46365_304	1A	111.282
479	Excalibur_rep_c67492_1119	1A	111.282
480	GENE-0543_1074	1A	111.282
481	GENE-0543_113	1A	111.282
482	GENE-0543_594	1A	111.282
483	IAAV2162	1A	111.282
484	Kukri_c4204_1346	1A	111.282
485	Kukri_c4204_1673	1A	111.282
486	Kukri_c4204_1946	1A	111.282
487	Tdurum_contig11349_810	1A	111.282
488	RFL_Contig3395_1311	1A	112.375
489	BS00062759_51	1A	112.375
490	Tdurum_contig52086_129	1A	112.375
491	gpw3142	1A	112.375
492	wsnp_Ex_c46670_52108070	1A	118.738
493	barc158	1A	118.738
494	BobWhite_c66315_505	1A	118.738
495	Kukri_c18608_729	1A	118.738
496	tplb0059i08_441	1A	118.738
497	wsnp_Ex_c4186_7560575	1A	118.738
498	barc211a	1A	119.958
499	barc287a	1A	119.958
500	Kukri_c18951_493	1B.1	0
501	BS00050522_51	1B.1	0
502	wPt-8320	1B.1	7.38661
503	wPt-0983	1B.1	7.38661
504	BS00082565_51	1B.1	8.07158
505	BS00014831	1B.1	8.07158
506	BS00015608	1B.1	8.07158
507	BobWhite_c5793_372	1B.1	8.07158
508	BS00022504_51	1B.1	8.07158
509	BS00022505_51	1B.1	8.07158
510	BS00062605_51	1B.1	8.07158
511	BS00111170_51	1B.1	8.07158
512	Kukri_c37738_417	1B.1	8.07158
513	Kukri_c79308_278	1B.1	8.07158
514	RAC875_c24163_155	1B.1	8.07158
515	RAC875_c30138_595	1B.1	8.07158
516	RFL_Contig2831_1012	1B.1	8.07158
517	TA001594-0748	1B.1	8.07158
518	Tdurum_contig28703_293	1B.1	8.07158
519	Glu-B3	1B.1	8.07158
520	wPt-2395	1B.1	8.07158
521	wPt-2988	1B.1	8.07158
522	Kukri_rep_c106834_139	1B.1	8.07158
523	BS00022323_51	1B.1	8.07158
524	Excalibur_c5562_380	1B.1	8.07158
525	Kukri_c8390_1515	1B.1	9.16465
526	Kukri_c8390_1102	1B.1	9.16465
527	RAC875_rep_c74067_541	1B.1	9.16465
528	Kukri_c38553_173	1B.1	10.2577
529	Ra_c40444_302	1B.1	10.2577
530	RAC875_c40444_84	1B.1	10.2577
531	Excalibur_c30569_384	1B.1	10.2577
532	RAC875_c8282_644	1B.1	11.8977
533	BS00066271_51	1B.1	11.8977
534	Excalibur_c43567_633	1B.1	11.8977
535	Kukri_c8390_441	1B.1	11.8977
536	Kukri_c8390_547	1B.1	11.8977
537	RAC875_c9457_457	1B.1	17.384
538	BS00108242_51	1B.1	17.384
539	IAAV3773	1B.1	17.384
540	RAC875_rep_c104133_1757	1B.1	18.4771
541	BS00022429_51	1B.1	18.4771
542	BS00065487_51	1B.1	18.4771
543	Excalibur_c2868_1808	1B.1	18.4771
544	Excalibur_rep_c110294_82	1B.1	18.4771
545	IAAV392	1B.1	18.4771
546	Kukri_c17467_2711	1B.1	18.4771
547	Kukri_c35451_437	1B.1	18.4771
548	RAC875_c11276_340	1B.1	18.4771
549	RAC875_c16981_691	1B.1	18.4771
550	Tdurum_contig8791_415	1B.1	18.4771
551	CAP12_c1619_54	1B.1	20.6763
552	RAC875_c3692_2287	1B.1	22.3253
553	BS00010508	1B.1	22.3253
554	Excalibur_c64866_259	1B.1	22.3253
555	IAAV423	1B.1	22.3253
556	Ku_c17846_363	1B.1	22.3253
557	Kukri_c36151_170	1B.1	22.3253
558	RAC875_c1471_566	1B.1	22.3253
559	wsnp_Ex_c5469_9655281	1B.1	22.8718
560	BobWhite_c56724_80	1B.1	22.8718
561	BS00023177_51	1B.1	22.8718
562	BS00109985_51	1B.1	22.8718
563	CAP11_c852_366	1B.1	22.8718
564	D_F5XZDLF01B50S3_317	1B.1	22.8718
565	Excalibur_c17152_852	1B.1	22.8718
566	Excalibur_c28255_430	1B.1	22.8718
567	Excalibur_c28255_482	1B.1	22.8718
568	Excalibur_c63663_93	1B.1	22.8718
569	Excalibur_c95327_126	1B.1	22.8718
570	Excalibur_c95327_51	1B.1	22.8718
571	Kukri_c29655_155	1B.1	22.8718
572	Kukri_c29655_194	1B.1	22.8718
573	Kukri_c46939_83	1B.1	22.8718
574	RAC875_c78751_587	1B.1	22.8718
575	RFL_Contig4140_1183	1B.1	22.8718
576	wsnp_Ex_c13421_21142520	1B.1	22.8718
577	wsnp_Ex_c1375_2633027	1B.1	22.8718
578	wsnp_Ex_c5469_9654931	1B.1	22.8718
579	wsnp_Ku_c13229_21142262	1B.1	22.8718
580	wsnp_Ku_c13229_21142792	1B.1	22.8718
581	wsnp_Ku_rep_c103074_89904851	1B.1	22.8718
582	wsnp_Ku_rep_c103074_89905152	1B.1	22.8718
583	wPt-2762	1B.1	23.5475
584	wsnp_Ex_c50340_54659660	1B.1	23.5475
585	wPt-2575	1B.1	23.5475
586	wsnp_CAP11_c2307_1200406	1B.1	23.5475
587	gwm374.1	1B.1	23.5475
588	wsnp_Ku_c8592_14575931	1B.1	23.5475
589	BS00029539_51	1B.1	23.5475
590	BS00098794_51	1B.1	23.5475
591	D_contig70818_696	1B.1	23.5475
592	GENE-0815_86	1B.1	23.5475
593	Tdurum_contig26201_77	1B.1	23.5475
594	BS00003595	1B.1	23.5475
595	BS00004903	1B.1	23.5475
596	gwm264	1B.1	23.5475
597	wmc818b	1B.1	23.5475
598	BobWhite_c14032_277	1B.1	23.5475
599	BobWhite_c28295_256	1B.1	23.5475
600	BobWhite_c29613_126	1B.1	23.5475
601	BS00003595_51	1B.1	23.5475
602	BS00029416_51	1B.1	23.5475
603	BS00037387_51	1B.1	23.5475
604	BS00064698_51	1B.1	23.5475
605	BS00067961_51	1B.1	23.5475
606	BS00072113_51	1B.1	23.5475
607	BS00083340_51	1B.1	23.5475
608	BS00089514_51	1B.1	23.5475
609	BS00090770_51	1B.1	23.5475
610	BS00098484_51	1B.1	23.5475
611	BS00100287_51	1B.1	23.5475
612	BS00105833_51	1B.1	23.5475
613	BS00105846_51	1B.1	23.5475
614	BS00108058_51	1B.1	23.5475
615	BS00110121_51	1B.1	23.5475
616	CAP7_c3299_316	1B.1	23.5475
617	CAP7_c3299_342	1B.1	23.5475
618	Ex_c21139_812	1B.1	23.5475
619	Excalibur_c11666_134	1B.1	23.5475
620	Excalibur_c11666_996	1B.1	23.5475
621	Excalibur_c11848_919	1B.1	23.5475
622	Excalibur_c16851_232	1B.1	23.5475
623	Excalibur_c16851_835	1B.1	23.5475
624	Excalibur_c23515_1177	1B.1	23.5475
625	Excalibur_c37693_203	1B.1	23.5475
626	Excalibur_c45969_370	1B.1	23.5475
627	Excalibur_c46114_572	1B.1	23.5475
628	Excalibur_c46114_728	1B.1	23.5475
629	Excalibur_c54420_218	1B.1	23.5475
630	Excalibur_c54439_276	1B.1	23.5475
631	Excalibur_c55363_265	1B.1	23.5475
632	Excalibur_c55959_651	1B.1	23.5475
633	Excalibur_c64890_61	1B.1	23.5475
634	Excalibur_c81545_101	1B.1	23.5475
635	Excalibur_rep_c103414_186	1B.1	23.5475
636	Excalibur_rep_c116725_184	1B.1	23.5475
637	Excalibur_rep_c67198_530	1B.1	23.5475
638	GENE-0387_81	1B.1	23.5475
639	GENE-3569_500	1B.1	23.5475
640	IAAV3809	1B.1	23.5475
641	IAAV6001	1B.1	23.5475
642	IAAV6899	1B.1	23.5475
643	IACX8860	1B.1	23.5475
644	Jagger_c4032_73	1B.1	23.5475
645	Jagger_c8952_170	1B.1	23.5475
646	Jagger_c8952_378	1B.1	23.5475
647	Ku_c31363_2165	1B.1	23.5475
648	Kukri_c11756_1706	1B.1	23.5475
649	Kukri_c1312_666	1B.1	23.5475
650	Kukri_c2464_592	1B.1	23.5475
651	Kukri_c34536_259	1B.1	23.5475
652	Kukri_c34536_373	1B.1	23.5475
653	Kukri_c38553_67	1B.1	23.5475
654	Kukri_c38845_821	1B.1	23.5475
655	Kukri_c54054_511	1B.1	23.5475
656	Kukri_c56333_138	1B.1	23.5475
657	Kukri_c56333_178	1B.1	23.5475
658	Kukri_c76307_259	1B.1	23.5475
659	Kukri_c79135_136	1B.1	23.5475
660	Kukri_c8592_935	1B.1	23.5475
661	Kukri_c8602_267	1B.1	23.5475
662	Kukri_c8602_730	1B.1	23.5475
663	Kukri_rep_c106603_618	1B.1	23.5475
664	Kukri_rep_c68693_86	1B.1	23.5475
665	Ra_c69552_1419	1B.1	23.5475
666	RAC875_c102411_201	1B.1	23.5475
667	RAC875_c11201_111	1B.1	23.5475
668	RAC875_c113582_346	1B.1	23.5475
669	RAC875_c15942_571	1B.1	23.5475
670	RAC875_c16352_326	1B.1	23.5475
671	RAC875_c21801_1262	1B.1	23.5475
672	RAC875_c25125_210	1B.1	23.5475
673	RAC875_c5243_206	1B.1	23.5475
674	RAC875_c5243_236	1B.1	23.5475
675	RAC875_c5243_479	1B.1	23.5475
676	RAC875_c63624_1002	1B.1	23.5475
677	RAC875_c63624_1040	1B.1	23.5475
678	RAC875_c64371_209	1B.1	23.5475
679	RAC875_c75971_295	1B.1	23.5475
680	RAC875_c75971_349	1B.1	23.5475
681	RAC875_c7926_467	1B.1	23.5475
682	RAC875_rep_c109901_811	1B.1	23.5475
683	RAC875_rep_c69640_88	1B.1	23.5475
684	RAC875_rep_c70613_78	1B.1	23.5475
685	RFL_Contig1118_65	1B.1	23.5475
686	RFL_Contig293_498	1B.1	23.5475
687	RFL_Contig4104_670	1B.1	23.5475
688	RFL_Contig5906_387	1B.1	23.5475
689	RFL_Contig5906_985	1B.1	23.5475
690	TA005766-0499	1B.1	23.5475
691	Tdurum_contig13811_741	1B.1	23.5475
692	Tdurum_contig14404_319	1B.1	23.5475
693	Tdurum_contig29247_404	1B.1	23.5475
694	Tdurum_contig44219_318	1B.1	23.5475
695	Tdurum_contig44809_1626	1B.1	23.5475
696	Tdurum_contig68637_256	1B.1	23.5475
697	Tdurum_contig76266_134	1B.1	23.5475
698	Tdurum_contig76266_221	1B.1	23.5475
699	Tdurum_contig95782_945	1B.1	23.5475
700	tplb0036l23_243	1B.1	23.5475
701	tplb0036l23_696	1B.1	23.5475
702	wsnp_Ex_c14361_22341570	1B.1	23.5475
703	wsnp_Ex_c1493_2860766	1B.1	23.5475
704	wsnp_Ex_c7705_13139890	1B.1	23.5475
705	wsnp_Ex_rep_c66774_65133356	1B.1	23.5475
706	wsnp_Ex_rep_c67198_65702998	1B.1	23.5475
707	wsnp_Ex_rep_c67619_66272209	1B.1	23.5475
708	wsnp_Ku_c1615_3178276	1B.1	23.5475
709	wsnp_Ku_c17177_26216230	1B.1	23.5475
710	wsnp_Ku_c28164_38103270	1B.1	23.5475
711	wsnp_Ku_c3097_5801027	1B.1	23.5475
712	wsnp_Ra_c5485_9703900	1B.1	23.5475
713	BS00068182_51	1B.1	24.0939
714	Excalibur_c3270_1566	1B.1	24.0939
715	Kukri_c23662_414	1B.1	24.0939
716	wPt-2725	1B.1	24.0939
717	wPt-0974	1B.1	24.0939
718	wPt-1911	1B.1	24.0939
719	Tdurum_contig44861_1253	1B.1	24.0939
720	Tdurum_contig44861_237	1B.1	24.0939
721	BS00067012_51	1B.1	24.0939
722	Excalibur_c24303_268	1B.1	24.0939
723	Excalibur_c6726_357	1B.1	24.0939
724	GENE-0211_446	1B.1	24.0939
725	GENE-1756_115	1B.1	24.0939
726	GENE-4668_244	1B.1	24.0939
727	IAAV426	1B.1	24.0939
728	RAC875_c51663_87	1B.1	24.0939
729	RAC875_c140_650	1B.1	24.0939
730	Tdurum_contig31564_364	1B.1	24.0939
731	Ku_c8505_1424	1B.1	35.1922
732	BS00017243	1B.1	37.1413
733	Tdurum_contig55639_241	1B.1	37.1413
734	BobWhite_c26045_230	1B.1	37.1413
735	BS00065737_51	1B.1	37.1413
736	BS00067003_51	1B.1	37.1413
737	BS00067567_51	1B.1	37.1413
738	BS00106306_51	1B.1	37.1413
739	GENE-0427_115	1B.1	37.1413
740	GENE-0427_442	1B.1	37.1413
741	IAAV2838	1B.1	37.1413
742	IACX16577	1B.1	37.1413
743	Kukri_c47342_73	1B.1	37.1413
744	Kukri_rep_c100936_449	1B.1	37.1413
745	RAC875_c49924_324	1B.1	39.3285
746	wmc619	1B.1	45.6917
747	gwm413	1B.1	45.6917
748	gpw3067c	1B.1	55.0295
749	Kukri_rep_c106406_265	1B.1	57.6293
750	BobWhite_c8218_162	1B.1	57.6293
751	BS00010352_51	1B.1	57.6293
752	wmc611a	1B.1	57.6293
753	wsnp_Ra_c4296_7819139	1B.1	57.6293
754	barc137	1B.1	57.6293
755	BS00009952	1B.1	57.6293
756	wmc626	1B.1	57.6293
757	BobWhite_c3771_441	1B.1	57.6293
758	BS00044869_51	1B.1	57.6293
759	BS00066444_51	1B.1	57.6293
760	Excalibur_c27675_1815	1B.1	57.6293
761	Excalibur_c27675_912	1B.1	57.6293
762	Excalibur_c32608_500	1B.1	57.6293
763	Excalibur_c51643_145	1B.1	57.6293
764	Excalibur_c6497_535	1B.1	57.6293
765	Excalibur_rep_c106174_390	1B.1	57.6293
766	IAAV1364	1B.1	57.6293
767	Ku_c16382_213	1B.1	57.6293
768	Kukri_c147_1620	1B.1	57.6293
769	Kukri_rep_c111517_289	1B.1	57.6293
770	RAC875_c21274_235	1B.1	57.6293
771	RAC875_c25006_490	1B.1	57.6293
772	RAC875_c3457_303	1B.1	57.6293
773	RAC875_c3457_65	1B.1	57.6293
774	RAC875_c8662_140	1B.1	57.6293
775	RAC875_c8662_547	1B.1	57.6293
776	RAC875_c8662_762	1B.1	57.6293
777	RAC875_c8662_917	1B.1	57.6293
778	RAC875_rep_c70022_1648	1B.1	57.6293
779	RAC875_rep_c72356_51	1B.1	57.6293
780	TA004324-0491	1B.1	57.6293
781	Tdurum_contig29769_202	1B.1	57.6293
782	wsnp_BE637864B_Ta_1_1	1B.1	57.6293
783	wsnp_Ku_c230_460618	1B.1	57.6293
784	wsnp_Ku_rep_c71900_71624324	1B.1	57.6293
785	wsnp_Ra_c8506_14401408	1B.1	57.6293
786	gwm273	1B.1	57.6293
787	gwm18	1B.1	57.6293
788	wsnp_Ex_c51156_55193734	1B.1	58.849
789	Kukri_c11587_99	1B.1	58.849
790	RAC875_c47137_112	1B.1	58.849
791	RAC875_c8849_134	1B.1	58.849
792	BS00005034	1B.1	58.849
793	BobWhite_c39153_131	1B.1	58.849
794	BS00021995_51	1B.1	58.849
795	BS00049927_51	1B.1	58.849
796	BS00067586_51	1B.1	58.849
797	BS00070198_51	1B.1	58.849
798	Excalibur_c13573_230	1B.1	58.849
799	Ku_c5960_496	1B.1	58.849
800	Kukri_c19832_777	1B.1	58.849
801	Kukri_c26973_189	1B.1	58.849
802	Kukri_c5098_1902	1B.1	58.849
803	Kukri_c6135_150	1B.1	58.849
804	Ra_c15153_324	1B.1	58.849
805	Ra_c69176_1308	1B.1	58.849
806	RAC875_c75885_302	1B.1	58.849
807	Tdurum_contig42247_2504	1B.1	58.849
808	wsnp_Ex_c11976_19193550	1B.1	58.849
809	wsnp_Ex_c16581_25100502	1B.1	58.849
810	wsnp_Ku_c16938_25916260	1B.1	58.849
811	BS00009715	1B.1	58.849
812	barc1160	1B.1	58.849
813	gpw4331	1B.1	58.849
814	tplb0029b01_123	1B.1	60.0993
815	BobWhite_c8713_420	1B.1	60.0993
816	GENE-0227_217	1B.1	60.0993
817	Ku_c28949_178	1B.1	60.0993
818	wsnp_Ex_c1412_2711077	1B.1	60.0993
819	wsnp_Ra_c21132_30487331	1B.1	60.0993
820	BS00002378	1B.1	60.0993
821	BobWhite_c13450_2100	1B.1	60.0993
822	BobWhite_c1456_615	1B.1	60.0993
823	BobWhite_c4236_410	1B.1	60.0993
824	BS00011450_51	1B.1	60.0993
825	BS00063885_51	1B.1	60.0993
826	Ex_c11539_279	1B.1	60.0993
827	Excalibur_c10319_229	1B.1	60.0993
828	Excalibur_c55805_316	1B.1	60.0993
829	Excalibur_c9495_322	1B.1	60.0993
830	Excalibur_rep_c106001_513	1B.1	60.0993
831	Excalibur_rep_c67757_264	1B.1	60.0993
832	Excalibur_s113941_196	1B.1	60.0993
833	GENE-0522_336	1B.1	60.0993
834	IAAV2764	1B.1	60.0993
835	IAAV3905	1B.1	60.0993
836	Kukri_c12936_1505	1B.1	60.0993
837	Kukri_c31554_437	1B.1	60.0993
838	Kukri_rep_c101550_113	1B.1	60.0993
839	RAC875_c7236_3265	1B.1	60.0993
840	RAC875_c864_88	1B.1	60.0993
841	tplb0029b01_1022	1B.1	60.0993
842	wsnp_Ex_c37635_45347415	1B.1	60.0993
843	wsnp_Ex_c9902_16309166	1B.1	60.0993
844	wsnp_RFL_Contig4726_5654774	1B.1	60.0993
845	gwm374.2	1B.1	60.0993
846	CAP7_c1241_128	1B.1	60.0993
847	wmc156	1B.1	60.0993
848	wsnp_Ex_c3681_6715277	1B.1	60.0993
849	BS00000496	1B.1	60.0993
850	BS00003567	1B.1	60.0993
851	BS00003634	1B.1	60.0993
852	BS00003677	1B.1	60.0993
853	wmc213	1B.1	60.0993
854	BobWhite_c11235_370	1B.1	60.0993
855	BobWhite_c17137_82	1B.1	60.0993
856	BobWhite_c28635_896	1B.1	60.0993
857	BobWhite_c346_253	1B.1	60.0993
858	BS00011390_51	1B.1	60.0993
859	BS00011712_51	1B.1	60.0993
860	BS00012051_51	1B.1	60.0993
861	BS00021946_51	1B.1	60.0993
862	BS00021947_51	1B.1	60.0993
863	BS00022133_51	1B.1	60.0993
864	BS00038929_51	1B.1	60.0993
865	BS00041947_51	1B.1	60.0993
866	BS00067434_51	1B.1	60.0993
867	BS00069723_51	1B.1	60.0993
868	BS00070139_51	1B.1	60.0993
869	BS00075663_51	1B.1	60.0993
870	BS00076696_51	1B.1	60.0993
871	BS00078228_51	1B.1	60.0993
872	BS00093841_51	1B.1	60.0993
873	BS00094498_51	1B.1	60.0993
874	BS00094499_51	1B.1	60.0993
875	BS00095568_51	1B.1	60.0993
876	BS00110148_51	1B.1	60.0993
877	BS00110149_51	1B.1	60.0993
878	BS00110480_51	1B.1	60.0993
879	Excalibur_c32708_515	1B.1	60.0993
880	Excalibur_c59016_839	1B.1	60.0993
881	Excalibur_c85140_173	1B.1	60.0993
882	GENE-0136_82	1B.1	60.0993
883	GENE-0549_18	1B.1	60.0993
884	GENE-1150_214	1B.1	60.0993
885	GENE-3085_533	1B.1	60.0993
886	GENE-4605_536	1B.1	60.0993
887	IAAV1808	1B.1	60.0993
888	IAAV2287	1B.1	60.0993
889	IAAV5704	1B.1	60.0993
890	IAAV6825	1B.1	60.0993
891	IAAV8347	1B.1	60.0993
892	IACX5814	1B.1	60.0993
893	JD_c6360_288	1B.1	60.0993
894	Ku_c10106_313	1B.1	60.0993
895	Ku_c13515_171	1B.1	60.0993
896	Kukri_c12151_467	1B.1	60.0993
897	Kukri_c12151_769	1B.1	60.0993
898	Kukri_c2871_258	1B.1	60.0993
899	Kukri_c34894_112	1B.1	60.0993
900	Kukri_c51474_334	1B.1	60.0993
901	Kukri_c75097_56	1B.1	60.0993
902	Kukri_c75399_226	1B.1	60.0993
903	Kukri_rep_c73393_848	1B.1	60.0993
904	Ra_c3083_982	1B.1	60.0993
905	RAC875_c24337_1280	1B.1	60.0993
906	RAC875_c32894_1038	1B.1	60.0993
907	RAC875_c51240_89	1B.1	60.0993
908	RAC875_c5796_424	1B.1	60.0993
909	RAC875_c6905_776	1B.1	60.0993
910	RAC875_c865_1936	1B.1	60.0993
911	RAC875_rep_c71685_445	1B.1	60.0993
912	RAC875_s105188_92	1B.1	60.0993
913	RFL_Contig981_1985	1B.1	60.0993
914	Tdurum_contig20191_171	1B.1	60.0993
915	Tdurum_contig25434_209	1B.1	60.0993
916	Tdurum_contig25434_218	1B.1	60.0993
917	Tdurum_contig28305_106	1B.1	60.0993
918	Tdurum_contig29676_141	1B.1	60.0993
919	Tdurum_contig42217_127	1B.1	60.0993
920	Tdurum_contig43910_1113	1B.1	60.0993
921	Tdurum_contig43910_687	1B.1	60.0993
922	Tdurum_contig48171_189	1B.1	60.0993
923	Tdurum_contig57731_162	1B.1	60.0993
924	Tdurum_contig57731_225	1B.1	60.0993
925	Tdurum_contig57731_412	1B.1	60.0993
926	tplb0058h11_348	1B.1	60.0993
927	wsnp_BE403956B_Ta_2_3	1B.1	60.0993
928	wsnp_BE442716B_Ta_2_1	1B.1	60.0993
929	wsnp_BE442716B_Ta_2_2	1B.1	60.0993
930	wsnp_BE591501B_Ta_2_1	1B.1	60.0993
931	wsnp_CAP11_c631_419930	1B.1	60.0993
932	wsnp_CAP7_c940_480745	1B.1	60.0993
933	wsnp_Ex_c2025_3799847	1B.1	60.0993
934	wsnp_Ex_c3681_6716255	1B.1	60.0993
935	wsnp_Ex_c8865_14815305	1B.1	60.0993
936	wsnp_Ex_rep_c66883_65286958	1B.1	60.0993
937	wsnp_Ex_rep_c68712_67571580	1B.1	60.0993
938	wsnp_Ku_c9971_16598986	1B.1	60.0993
939	wsnp_Ra_c2027_3945713	1B.1	60.0993
940	gwm131	1B.1	60.0993
941	wsnp_Ra_c2027_3945764	1B.1	60.0993
942	BobWhite_c28635_785	1B.1	60.0993
943	GENE-0505_443	1B.1	60.0993
944	IACX2701	1B.1	60.0993
945	JD_c64600_281	1B.1	60.0993
946	RAC875_c32894_1116	1B.1	60.0993
947	Tdurum_contig28530_380	1B.1	60.0993
948	Tdurum_contig87816_268	1B.1	60.0993
949	wsnp_CAP11_c4558_2144436	1B.1	60.0993
950	wsnp_Ex_c34966_43196962	1B.1	60.0993
951	BobWhite_c33506_732	1B.1	60.6458
952	wmc216	1B.1	60.6458
953	wmc694	1B.1	60.6458
954	barc1131	1B.1	60.6458
955	barc207	1B.1	60.6458
956	wsnp_Ex_c6611_11452297	1B.1	60.6458
957	BS00022619_51	1B.1	60.6458
958	BS00070147_51	1B.1	60.6458
959	BS00071788_51	1B.1	60.6458
960	Excalibur_c14801_451	1B.1	60.6458
961	Excalibur_c5218_75	1B.1	60.6458
962	Excalibur_c90096_77	1B.1	60.6458
963	JD_c3116_778	1B.1	60.6458
964	RAC875_c87890_234	1B.1	60.6458
965	RAC875_c87890_312	1B.1	60.6458
966	RAC875_rep_c119728_146	1B.1	60.6458
967	TA003725-0553	1B.1	60.6458
968	Tdurum_contig59449_249	1B.1	60.6458
969	Tdurum_contig59449_400	1B.1	60.6458
970	Tdurum_contig81102_102	1B.1	60.6458
971	tplb0024i15_1754	1B.1	60.6458
972	wsnp_Ex_c6611_11451949	1B.1	60.6458
973	CAP11_c2974_53	1B.1	61.1922
974	BS00039583_51	1B.1	61.1922
975	wsnp_Ra_c19148_28288923	1B.1	61.7387
976	Tdurum_contig60509_232	1B.1	61.7387
977	Tdurum_contig63834_340	1B.1	61.7387
978	BobWhite_c15312_405	1B.1	61.7387
979	BobWhite_c20015_225	1B.1	61.7387
980	BobWhite_c6803_387	1B.1	61.7387
981	BS00022124_51	1B.1	61.7387
982	BS00022842_51	1B.1	61.7387
983	CAP12_c2759_111	1B.1	61.7387
984	Kukri_c13188_256	1B.1	61.7387
985	Kukri_c7905_226	1B.1	61.7387
986	RAC875_c94534_75	1B.1	61.7387
987	Tdurum_contig100413_237	1B.1	61.7387
988	Tdurum_contig42062_651	1B.1	61.7387
989	Tdurum_contig58301_336	1B.1	61.7387
990	wsnp_BE495786B_Ta_2_2	1B.1	61.7387
991	wsnp_Ex_c17707_26454940	1B.1	61.7387
992	wsnp_Ex_c5679_9976893	1B.1	61.7387
993	wsnp_Ku_c21356_31093507	1B.1	61.7387
994	wsnp_Ra_c29782_39115548	1B.1	61.7387
995	wPt-1248	1B.1	61.7387
996	Tdurum_contig50473_889	1B.1	61.7387
997	BS00022742_51	1B.1	61.7387
998	BS00036362_51	1B.1	61.7387
999	BS00072982_51	1B.1	61.7387
1000	BS00078055_51	1B.1	61.7387
1001	CAP12_c424_402	1B.1	61.7387
1002	CAP7_c12162_251	1B.1	61.7387
1003	Excalibur_rep_c103109_88	1B.1	61.7387
1004	Ra_c25590_1406	1B.1	61.7387
1005	Ra_c6701_506	1B.1	61.7387
1006	RAC875_c6701_291	1B.1	61.7387
1007	wsnp_CAP11_c6264_2895652	1B.1	61.7387
1008	wsnp_Ex_c1600_3051075	1B.1	61.7387
1009	wsnp_Ex_c53976_57027635	1B.1	61.7387
1010	wsnp_Ku_c33028_42580216	1B.1	61.7387
1011	wsnp_Ra_c11232_18256748	1B.1	61.7387
1012	wsnp_Ra_c25590_35156699	1B.1	61.7387
1013	wsnp_Ra_c5088_9081927	1B.1	61.7387
1014	IACX9510	1B.1	62.2882
1015	BS00010130_51	1B.1	62.2882
1016	BS00010475	1B.1	62.2882
1017	BS00010779	1B.1	62.2882
1018	BS00010888	1B.1	62.2882
1019	BS00012456	1B.1	62.2882
1020	BobWhite_c16005_289	1B.1	62.2882
1021	BS00106626_51	1B.1	62.2882
1022	IACX11291	1B.1	62.2882
1023	IACX5821	1B.1	62.2882
1024	IACX9097	1B.1	62.2882
1025	IACX9622	1B.1	62.2882
1026	Kukri_c559_193	1B.1	62.2882
1027	RAC875_c8888_802	1B.1	62.2882
1028	RAC875_s110519_303	1B.1	62.2882
1029	Tdurum_contig87938_342	1B.1	62.2882
1030	wsnp_BG606586B_Ta_2_13	1B.1	62.2882
1031	wsnp_JD_c11014_11565501	1B.1	62.2882
1032	wsnp_Ex_c23992_33235984	1B.1	63.3812
1033	BS00012250	1B.1	63.3812
1034	BS00010399_51	1B.1	63.3812
1035	BS00012250_51	1B.1	63.3812
1036	Ex_c102909_778	1B.1	63.3812
1037	Excalibur_c23992_436	1B.1	63.3812
1038	Excalibur_c48379_116	1B.1	63.3812
1039	Excalibur_c48379_413	1B.1	63.3812
1040	Excalibur_c48379_461	1B.1	63.3812
1041	IACX11029	1B.1	63.3812
1042	Kukri_c27693_260	1B.1	63.3812
1043	Kukri_c27693_551	1B.1	63.3812
1044	Kukri_rep_c104054_174	1B.1	63.3812
1045	Ra_c62804_1641	1B.1	63.3812
1046	RAC875_c23743_552	1B.1	63.3812
1047	wsnp_Ex_c7447_12751589	1B.1	63.9277
1048	BS00001414	1B.1	63.9277
1049	CAP12_c4007_435	1B.1	63.9277
1050	CAP8_c4452_431	1B.1	63.9277
1051	Excalibur_c30955_479	1B.1	63.9277
1052	GENE-0524_302	1B.1	63.9277
1053	GENE-1476_579	1B.1	63.9277
1054	IACX3595	1B.1	63.9277
1055	Kukri_c73734_175	1B.1	63.9277
1056	Kukri_c9593_381	1B.1	63.9277
1057	RAC875_c32077_284	1B.1	63.9277
1058	RAC875_c46151_243	1B.1	63.9277
1059	Tdurum_contig42490_1315	1B.1	63.9277
1060	Tdurum_contig83770_218	1B.1	63.9277
1061	wsnp_BF485168B_Ta_2_1	1B.1	63.9277
1062	wsnp_CAP11_c543_375403	1B.1	63.9277
1063	wsnp_CAP8_rep_c4452_2170021	1B.1	63.9277
1064	wsnp_Ex_c7447_12752449	1B.1	63.9277
1065	IACX5921	1B.1	63.9277
1066	BS00066007_51	1B.1	63.9277
1067	wsnp_JD_c6331_7499060	1B.1	64.4742
1068	gpw4002	1B.1	64.4742
1069	BobWhite_c41673_67	1B.1	64.4742
1070	BS00030251_51	1B.1	64.4742
1071	BS00068083_51	1B.1	64.4742
1072	BS00086854_51	1B.1	64.4742
1073	CAP11_c2913_115	1B.1	64.4742
1074	GENE-0120_397	1B.1	64.4742
1075	Kukri_c66451_128	1B.1	64.4742
1076	RAC875_rep_c109215_398	1B.1	64.4742
1077	TA004081-0677	1B.1	64.4742
1078	Tdurum_contig25457_175	1B.1	64.4742
1079	Tdurum_contig42797_2922	1B.1	64.4742
1080	wsnp_Ex_c402_791183	1B.1	64.4742
1081	wsnp_Ex_c5245_9283053	1B.1	64.4742
1082	wsnp_Ex_rep_c69766_68723140	1B.1	64.4742
1083	wsnp_Ku_c33530_43012957	1B.1	64.4742
1084	wsnp_Ku_c7266_12549538	1B.1	64.4742
1085	wsnp_Ex_c21559_30710510	1B.1	65.0207
1086	BS00093475_51	1B.1	65.0207
1087	Kukri_rep_c111991_498	1B.1	65.0207
1088	RAC875_c4135_1782	1B.1	65.0207
1089	RAC875_c95548_156	1B.1	65.0207
1090	Tdurum_contig42755_1086	1B.1	65.0207
1091	wsnp_Ex_c1440_2764269	1B.1	65.0207
1092	wsnp_Ex_c1440_2764867	1B.1	65.0207
1093	wsnp_Ex_c18462_27305612	1B.1	65.0207
1094	wsnp_Ex_c8625_14468525	1B.1	65.0207
1095	wsnp_Ku_c15419_24019436	1B.1	65.0207
1096	RAC875_c16391_426	1B.1	65.5671
1097	BS00002301	1B.1	65.5671
1098	BobWhite_c35484_282	1B.1	65.5671
1099	BS00067769_51	1B.1	65.5671
1100	IACX4461	1B.1	65.5671
1101	wsnp_Ex_c58292_59652859	1B.1	65.5671
1102	wsnp_Ex_rep_c101231_86636951	1B.1	65.5671
1103	Glu-B1	1B.1	65.5671
1104	gpw3067b	1B.1	66.9188
1105	CAP8_c818_370	1B.1	66.9188
1106	wsnp_Ex_c4808_8584315	1B.1	67.4653
1107	BS00082071_51	1B.1	67.4653
1108	BS00089563_51	1B.1	67.4653
1109	Kukri_c8235_371	1B.1	67.4653
1110	tplb0048b10_1365	1B.1	67.4653
1111	wsnp_Ku_c8235_14030979	1B.1	67.4653
1112	wsnp_Ex_rep_c66389_64588992	1B.1	68.0117
1113	BS00060100_51	1B.1	68.0117
1114	BS00064032_51	1B.1	68.0117
1115	Kukri_c15391_468	1B.1	68.0117
1116	Kukri_c45852_78	1B.1	68.0117
1117	Kukri_rep_c113407_250	1B.1	68.0117
1118	RAC875_c24895_311	1B.1	68.0117
1119	RFL_Contig5139_568	1B.1	68.0117
1120	wsnp_Ex_rep_c66389_64589189	1B.1	68.0117
1121	wPt-0506	1B.1	68.0117
1122	wPt-0202	1B.1	68.0117
1123	Tdurum_contig85620_467	1B.1	68.0117
1124	BS00009706	1B.1	68.0117
1125	BS00012480	1B.1	68.0117
1126	BobWhite_c11044_322	1B.1	68.0117
1127	BS00001835_51	1B.1	68.0117
1128	BS00039740_51	1B.1	68.0117
1129	BS00062880_51	1B.1	68.0117
1130	BS00063092_51	1B.1	68.0117
1131	BS00065217_51	1B.1	68.0117
1132	BS00076405_51	1B.1	68.0117
1133	Excalibur_c112015_118	1B.1	68.0117
1134	Excalibur_c12994_1060	1B.1	68.0117
1135	Excalibur_c14911_466	1B.1	68.0117
1136	Excalibur_c60931_1260	1B.1	68.0117
1137	Excalibur_c9149_1326	1B.1	68.0117
1138	Excalibur_c9149_1789	1B.1	68.0117
1139	Ku_c106533_550	1B.1	68.0117
1140	Ku_c207_1431	1B.1	68.0117
1141	Kukri_c7770_176	1B.1	68.0117
1142	RFL_Contig4235_707	1B.1	68.0117
1143	Tdurum_contig30517_174	1B.1	68.0117
1144	Tdurum_contig30517_310	1B.1	68.0117
1145	Tdurum_contig30517_578	1B.1	68.0117
1146	Tdurum_contig47550_699	1B.1	68.0117
1147	Tdurum_contig604_356	1B.1	68.0117
1148	Tdurum_contig8158_269	1B.1	68.0117
1149	Tdurum_contig42852_667	1B.1	68.0117
1150	IACX11320	1B.1	68.0117
1151	Ra_c1211_3306	1B.1	68.0117
1152	wPt-2315	1B.1	68.0117
1153	wsnp_Ex_c5101_9053178	1B.1	68.0117
1154	BobWhite_c43917_288	1B.1	68.0117
1155	BobWhite_c5812_440	1B.1	68.0117
1156	BS00024320_51	1B.1	68.0117
1157	BS00062724_51	1B.1	68.0117
1158	BS00086083_51	1B.1	68.0117
1159	Ex_c11930_509	1B.1	68.0117
1160	Excalibur_c10496_651	1B.1	68.0117
1161	IAAV3802	1B.1	68.0117
1162	IAAV4667	1B.1	68.0117
1163	Ku_c956_1797	1B.1	68.0117
1164	Kukri_c13043_1084	1B.1	68.0117
1165	Kukri_c13043_1293	1B.1	68.0117
1166	Kukri_c13043_832	1B.1	68.0117
1167	Kukri_c39698_228	1B.1	68.0117
1168	Kukri_c9133_2211	1B.1	68.0117
1169	Kukri_c9133_534	1B.1	68.0117
1170	Kukri_rep_c103359_233	1B.1	68.0117
1171	Ra_c2748_671	1B.1	68.0117
1172	TA004824-0802	1B.1	68.0117
1173	wsnp_CAP11_c287_244799	1B.1	68.0117
1174	wsnp_Ex_c13109_20725640	1B.1	68.0117
1175	wsnp_Ex_c15611_23928961	1B.1	68.0117
1176	wsnp_Ex_c15611_23929128	1B.1	68.0117
1177	wsnp_Ex_c21198_30327016	1B.1	68.0117
1178	wsnp_Ex_c23235_32471767	1B.1	68.0117
1179	wsnp_Ex_c24318_33561600	1B.1	68.0117
1180	wsnp_Ex_c24318_33562395	1B.1	68.0117
1181	wsnp_Ex_c5101_9052671	1B.1	68.0117
1182	wsnp_Ex_c7585_12955306	1B.1	68.0117
1183	wsnp_Ex_c7585_12957020	1B.1	68.0117
1184	wsnp_Ex_c9577_15857465	1B.1	68.0117
1185	wsnp_Ex_c9577_15857679	1B.1	68.0117
1186	wsnp_Ex_rep_c107911_91350866	1B.1	68.0117
1187	wsnp_Ex_rep_c107911_91350930	1B.1	68.0117
1188	wsnp_Ku_c13043_20902807	1B.1	68.0117
1189	wsnp_Ku_c4175_7603236	1B.1	68.0117
1190	wsnp_Ku_rep_c89089_82009060	1B.1	68.0117
1191	wsnp_Ra_c2748_5223434	1B.1	68.0117
1192	BS00089031_51	1B.1	68.5582
1193	GENE-0487_795	1B.1	69.6513
1194	RAC875_c87950_333	1B.1	69.6513
1195	BS00012443	1B.1	69.6513
1196	BS00055864_51	1B.1	69.6513
1197	BS00055866_51	1B.1	69.6513
1198	GENE-0487_644	1B.1	69.6513
1199	IACX11274	1B.1	69.6513
1200	RAC875_c103613_441	1B.1	69.6513
1201	Kukri_c7657_651	1B.1	70.1978
1202	BS00067627_51	1B.1	70.1978
1203	BS00076394_51	1B.1	70.1978
1204	Excalibur_c15617_425	1B.1	70.1978
1205	Excalibur_c64439_87	1B.1	70.1978
1206	IACX299	1B.1	70.1978
1207	Jagger_c7242_85	1B.1	70.1978
1208	Kukri_c20486_255	1B.1	70.1978
1209	Kukri_c51864_225	1B.1	70.1978
1210	Kukri_c7657_986	1B.1	70.1978
1211	Kukri_c8143_355	1B.1	70.1978
1212	Kukri_c9752_793	1B.1	70.1978
1213	RAC875_c13877_1015	1B.1	70.1978
1214	RAC875_c1413_597	1B.1	70.1978
1215	Tdurum_contig11896_550	1B.1	70.1978
1216	Tdurum_contig69792_167	1B.1	70.1978
1217	BS00078029_51	1B.1	71.2908
1218	Kukri_c1932_300	1B.1	71.2908
1219	Kukri_c1932_624	1B.1	71.2908
1220	wsnp_Ex_rep_c67299_65844168	1B.1	71.8373
1221	gwm403b	1B.1	71.8373
1222	Ku_c8310_865	1B.1	71.8373
1223	Kukri_c44709_96	1B.1	71.8373
1224	wsnp_Ex_rep_c67299_65845319	1B.1	71.8373
1225	BobWhite_c16206_317	1B.1	76.7713
1226	BS00022775_51	1B.1	76.7713
1227	CAP7_c1137_53	1B.1	76.7713
1228	Excalibur_c25353_1171	1B.1	76.7713
1229	Excalibur_rep_c107047_469	1B.1	76.7713
1230	Excalibur_rep_c107047_605	1B.1	76.7713
1231	Excalibur_rep_c107047_679	1B.1	76.7713
1232	Excalibur_rep_c107047_93	1B.1	76.7713
1233	IACX7705	1B.1	76.7713
1234	IACX886	1B.1	76.7713
1235	RAC875_c16753_1063	1B.1	76.7713
1236	Tdurum_contig96049_200	1B.1	76.7713
1237	wsnp_Ex_c29186_38247956	1B.1	76.7713
1238	Excalibur_rep_c107047_742	1B.1	76.7713
1239	BS00072289_51	1B.1	77.3208
1240	wsnp_Ku_c56140_59771244	1B.1	80.0557
1241	BobWhite_c17032_179	1B.1	80.0557
1242	BS00022577_51	1B.1	80.0557
1243	BS00064349_51	1B.1	80.0557
1244	BS00066278_51	1B.1	80.0557
1245	CAP8_c4595_252	1B.1	80.0557
1246	CAP8_rep_c4408_182	1B.1	80.0557
1247	Excalibur_c93510_360	1B.1	80.0557
1248	IACX1240	1B.1	80.0557
1249	IACX1891	1B.1	80.0557
1250	IACX8280	1B.1	80.0557
1251	IACX906	1B.1	80.0557
1252	Kukri_c19247_53	1B.1	80.0557
1253	Kukri_c19247_711	1B.1	80.0557
1254	Kukri_c30461_857	1B.1	80.0557
1255	RAC875_c4908_1539	1B.1	80.0557
1256	RAC875_c64190_212	1B.1	80.0557
1257	RFL_Contig2736_827	1B.1	80.0557
1258	TA003586-0637	1B.1	80.0557
1259	Tdurum_contig10362_328	1B.1	80.0557
1260	Tdurum_contig10362_555	1B.1	80.0557
1261	Tdurum_contig15015_883	1B.1	80.0557
1262	wsnp_BE494527B_Ta_2_1	1B.1	80.0557
1263	wsnp_BE590634B_Ta_2_1	1B.1	80.0557
1264	wsnp_BE590634B_Ta_2_5	1B.1	80.0557
1265	wsnp_CAP11_rep_c4253_2009273	1B.1	80.0557
1266	wsnp_Ex_c18384_27213023	1B.1	80.0557
1267	wsnp_Ex_c3147_5816957	1B.1	80.0557
1268	RFL_Contig2826_614	1B.1	81.1488
1269	BobWhite_c34030_646	1B.1	81.1488
1270	RAC875_c16136_1597	1B.1	81.1488
1271	RFL_Contig2826_1274	1B.1	81.1488
1272	RFL_Contig2826_1367	1B.1	81.1488
1273	BS00110231_51	1B.1	81.6953
1274	BobWhite_c42716_71	1B.1	81.6953
1275	Excalibur_c40808_441	1B.1	81.6953
1276	Excalibur_c40808_585	1B.1	81.6953
1277	Excalibur_rep_c72368_68	1B.1	81.6953
1278	Excalibur_rep_c96924_118	1B.1	81.6953
1279	RAC875_c1785_366	1B.1	81.6953
1280	RAC875_c47427_75	1B.1	81.6953
1281	RFL_Contig5937_1677	1B.1	81.6953
1282	RFL_Contig5937_1699	1B.1	81.6953
1283	wsnp_Ex_rep_c66255_64400455	1B.1	81.6953
1284	gpw4311	1B.1	88.141
1285	gwm274a	1B.1	88.141
1286	Tdurum_contig57927_171	1B.1	88.778
1287	gwm153	1B.1	88.778
1288	wmc673a	1B.1	88.778
1289	BS00022411_51	1B.1	88.778
1290	BS00002250	1B.1	88.778
1291	Tdurum_contig57927_460	1B.1	88.778
1292	BobWhite_c20621_541	1B.1	89.3244
1293	BobWhite_c20621_683	1B.1	89.3244
1294	BobWhite_rep_c54139_273	1B.1	89.3244
1295	IACX4411	1B.1	89.3244
1296	RAC875_c15190_1089	1B.1	89.3244
1297	RAC875_rep_c114694_99	1B.1	89.3244
1298	wsnp_Ex_rep_c78209_74462664	1B.1	89.3244
1299	wsnp_JD_c20621_18304110	1B.1	89.3244
1300	wsnp_Ex_c15796_24173348	1B.1	89.8709
1301	tplb0043k02_1114	1B.1	90.4174
1302	BobWhite_c13124_430	1B.1	90.4174
1303	BobWhite_c36862_84	1B.1	90.4174
1304	BS00067525_51	1B.1	90.4174
1305	CAP12_c5744_162	1B.1	90.4174
1306	Ex_c4206_502	1B.1	90.4174
1307	Ex_c4206_559	1B.1	90.4174
1308	Excalibur_c46797_317	1B.1	90.4174
1309	Excalibur_c56999_109	1B.1	90.4174
1310	Kukri_c66214_59	1B.1	90.4174
1311	RAC875_c30786_411	1B.1	90.4174
1312	RAC875_c4190_337	1B.1	90.4174
1313	RAC875_c42275_224	1B.1	90.4174
1314	RAC875_c839_352	1B.1	90.4174
1315	tplb0043k02_463	1B.1	90.4174
1316	Excalibur_c37496_271	1B.1	90.9638
1317	BS00003633	1B.1	90.9638
1318	BS00003633_51	1B.1	90.9638
1319	BS00087544_51	1B.1	90.9638
1320	Tdurum_contig11077_122	1B.1	90.9638
1321	wPt-6975	1B.1	90.9638
1322	wPt-2257	1B.1	93.063
1323	wmc44	1B.2	0
1324	RAC875_c20798_336	1B.2	0.613528
1325	BobWhite_c44164_402	1B.2	0.613528
1326	BS00078414_51	1B.2	0.613528
1327	RFL_Contig5022_2001	1B.2	1.163
1328	BS00000033	1B.2	1.163
1329	IACX2234	1B.2	1.163
1330	Tdurum_contig18557_228	1B.2	1.163
1331	Tdurum_contig55429_147	1B.2	1.163
1332	Tdurum_contig75589_317	1B.2	1.163
1333	tplb0034g09_1257	1B.2	1.163
1334	tplb0043a07_1411	1B.2	1.163
1335	wsnp_Ra_rep_c106049_89905448	1B.2	1.70947
1336	Excalibur_rep_c71107_517	1B.2	1.70947
1337	Kukri_rep_c102001_420	1B.2	1.70947
1338	Kukri_rep_c102001_59	1B.2	1.70947
1339	RAC875_rep_c104133_703	1B.2	1.70947
1340	RAC875_rep_c114580_267	1B.2	1.70947
1341	wsnp_CAP12_c1337_682282	1B.2	1.70947
1342	RAC875_c34361_709	1B.2	2.25894
1343	wsnp_CAP11_rep_c4138_1957470	1B.2	3.90789
1344	BobWhite_c8293_236	1B.2	3.90789
1345	Ex_c4436_1947	1B.2	3.90789
1346	Kukri_rep_c103550_213	1B.2	3.90789
1347	wsnp_CAP11_rep_c4138_1957291	1B.2	3.90789
1348	wsnp_Ex_c4436_7981037	1B.2	3.90789
1349	BS00037246_51	1B.2	4.45436
1350	TA002215-1444	1B.2	5.00083
1351	CAP7_rep_c6352_375	1B.2	5.00083
1352	Excalibur_c15389_501	1B.2	5.00083
1353	Kukri_c8395_1352	1B.2	5.00083
1354	Tdurum_contig4997_816	1B.2	5.00083
1355	Tdurum_contig4997_974	1B.2	5.00083
1356	GENE-0223_239	1B.2	6.0939
1357	Excalibur_c35888_208	1B.2	6.0939
1358	Tdurum_contig62905_530	1B.2	7.18697
1359	IACX17310	1B.2	7.18697
1360	Tdurum_contig10354_270	1B.2	7.18697
1361	Tdurum_contig10354_170	1B.2	7.18697
1362	BS00017895	1B.2	7.18697
1363	gpw4305a	1B.2	7.18697
1364	BS00021877_51	1B.2	7.18697
1365	BS00084990_51	1B.2	7.18697
1366	Excalibur_c11190_617	1B.2	7.18697
1367	Kukri_c15757_1117	1B.2	7.18697
1368	RAC875_c3001_1236	1B.2	7.18697
1369	RAC875_c3001_808	1B.2	7.18697
1370	TA002645-0060	1B.2	8.28004
1371	CAP7_c1788_146	1B.2	8.28004
1372	Kukri_c44604_203	1B.2	8.28004
1373	Kukri_c5873_645	1B.2	8.28004
1374	Tdurum_contig42558_134	1B.2	8.28004
1375	Tdurum_contig84791_198	1B.2	8.28004
1376	wsnp_CAP11_c2596_1325540	1B.2	8.28004
1377	wPt-1786	1B.2	9.61369
1378	RFL_Contig3165_667	1B.2	9.61369
1379	BobWhite_c11756_79	1B.2	9.61369
1380	BobWhite_c1824_1445	1B.2	9.61369
1381	BobWhite_c42696_188	1B.2	9.61369
1382	BS00011892_51	1B.2	9.61369
1383	BS00063302_51	1B.2	9.61369
1384	IAAV4884	1B.2	9.61369
1385	Jagger_c2379_126	1B.2	9.61369
1386	RAC875_c13829_108	1B.2	9.61369
1387	RAC875_c13829_144	1B.2	9.61369
1388	RAC875_c13829_224	1B.2	9.61369
1389	RAC875_c13829_413	1B.2	9.61369
1390	wPt-1672	1B.2	9.61369
1391	tPt-6091	1B.2	9.61369
1392	gpw1077b	1B.2	9.61369
1393	BS00036189_51	1B.2	9.61369
1394	Tdurum_contig13879_919	1B.2	9.61369
1395	BobWhite_c4482_73	1B.2	9.61369
1396	BS00063551_51	1B.2	9.61369
1397	BS00063686_51	1B.2	9.61369
1398	D_contig03023_692	1B.2	9.61369
1399	Excalibur_c35289_64	1B.2	9.61369
1400	Excalibur_c39284_949	1B.2	9.61369
1401	Excalibur_c5888_169	1B.2	9.61369
1402	Excalibur_c5888_641	1B.2	9.61369
1403	IAAV6133	1B.2	9.61369
1404	Kukri_c59535_186	1B.2	9.61369
1405	RAC875_rep_c105597_205	1B.2	9.61369
1406	RFL_Contig785_1700	1B.2	9.61369
1407	RFL_Contig785_535	1B.2	9.61369
1408	Tdurum_contig41999_2908	1B.2	9.61369
1409	Tdurum_contig45965_563	1B.2	9.61369
1410	wsnp_Ku_c2797_5284087	1B.2	9.61369
1411	wPt-1973	1B.2	10.323
1412	wmc367	1B.2	10.323
1413	RAC875_c102886_73	1B.2	11.528
1414	BobWhite_rep_c62955_567	1B.2	11.528
1415	BS00063028_51	1B.2	11.528
1416	Excalibur_c55186_351	1B.2	11.528
1417	GENE-0543_201	1B.2	11.528
1418	RAC875_c28629_101	1B.2	11.528
1419	Tdurum_contig15699_236	1B.2	11.528
1420	wsnp_Ex_c649_1279852	1B.2	11.528
1421	wsnp_Ex_c17990_26770800	1B.2	14.8114
1422	Excalibur_rep_c69522_83	1B.2	14.8114
1423	Kukri_c94613_637	1B.2	14.8114
1424	barc80	1B.2	14.8114
1425	BS00001128_51	1B.2	14.8114
1426	BS00104270_51	1B.2	14.8114
1427	Ex_c6112_1248	1B.2	14.8114
1428	Excalibur_rep_c102616_317	1B.2	14.8114
1429	Kukri_c44587_130	1B.2	14.8114
1430	Kukri_rep_c110309_129	1B.2	14.8114
1431	Kukri_rep_c111174_132	1B.2	14.8114
1432	RAC875_rep_c111730_97	1B.2	14.8114
1433	Tdurum_contig1631_240	1B.2	14.8114
1434	Tdurum_contig42960_865	1B.2	14.8114
1435	Tdurum_contig58710_516	1B.2	14.8114
1436	Tdurum_contig60566_269	1B.2	14.8114
1437	Tdurum_contig92835_177	1B.2	14.8114
1438	wsnp_BE446672B_Ta_2_1	1B.2	14.8114
1439	wsnp_Ex_c24777_34031473	1B.2	14.8114
1440	Glu-D3	1D	0
1441	wsnp_Ex_c41048_47969948	1D	4.77638
1442	BS00000744	1D	4.77638
1443	BS00000744_51	1D	4.77638
1444	BS00094793_51	1D	4.77638
1445	Kukri_c83523_57	1D	4.77638
1446	RAC875_c2070_566	1D	4.77638
1447	RAC875_c2070_893	1D	4.77638
1448	wsnp_Ex_c278_538285	1D	4.77638
1449	wsnp_JD_c3091_4079762	1D	4.77638
1450	tplb0025b13_2687	1D	5.32285
1451	gdm33b	1D	5.32285
1452	BobWhite_c4303_524	1D	5.32285
1453	Excalibur_c12254_2003	1D	5.32285
1454	Excalibur_c35316_137	1D	5.32285
1455	IAAV1194	1D	5.32285
1456	Kukri_c20775_56	1D	5.32285
1457	wPt-4647	1D	5.32285
1458	wPt-4971	1D	5.32285
1459	barc149	1D	10.4128
1460	Kukri_c44392_88	1D	24.7146
1461	BobWhite_c1715_887	1D	26.4006
1462	wsnp_Ex_c1085_2078686	1D	26.4006
1463	wsnp_Ex_c1085_2078944	1D	26.4006
1464	RFL_Contig1338_2062	1D	43.0076
1465	BS00003751	1D	43.0076
1466	BS00089269_51	1D	43.0076
1467	BS00089270_51	1D	43.0076
1468	Excalibur_c16851_142	1D	43.0076
1469	RAC875_c23587_447	1D	43.0076
1470	RAC875_c23587_548	1D	43.0076
1471	wsnp_Ex_c7252_12454704	1D	43.0076
1472	CAP12_c46_333	1D	45.7882
1473	RAC875_c27954_378	1D	50.2444
1474	Kukri_c33670_506	1D	60.8398
1475	Kukri_c33670_261	1D	60.8398
1476	Kukri_c22313_166	1D	61.3862
1477	gpw2217	1D	67.9166
1478	wsnp_Ku_c19622_29138795	1D	71.8206
1479	gwm337	1D	71.8206
1480	RAC875_c62_321	1D	73.4696
1481	IACX589	1D	73.4696
1482	wsnp_BE586140D_Ta_2_2	1D	73.4696
1483	BS00000717_51	1D	73.4696
1484	BS00000721_51	1D	73.4696
1485	RAC875_c62_1514	1D	73.4696
1486	RAC875_c62_1546	1D	73.4696
1487	RFL_Contig5594_1283	1D	73.4696
1488	RFL_Contig5594_873	1D	73.4696
1489	wsnp_BE405518D_Ta_2_3	1D	73.4696
1490	wsnp_Ex_c6974_12025571	1D	73.4696
1491	wsnp_Ex_rep_c101500_86856089	1D	73.4696
1492	wsnp_Ex_rep_c101500_86856438	1D	73.4696
1493	wsnp_Ex_rep_c101500_86856679	1D	73.4696
1494	Kukri_c24648_262	1D	74.5627
1495	BS00066395_51	1D	74.5627
1496	Excalibur_c21172_952	1D	74.5627
1497	Excalibur_c34167_128	1D	74.5627
1498	Excalibur_c46695_219	1D	74.5627
1499	wPt-9380	1D	74.5627
1500	wsnp_CAP8_c458_368155	1D	74.5627
1501	BS00002867	1D	74.5627
1502	BS00004070	1D	74.5627
1503	BS00004145	1D	74.5627
1504	BS00012350	1D	74.5627
1505	BS00013397	1D	74.5627
1506	BobWhite_c5419_643	1D	74.5627
1507	BobWhite_c5419_861	1D	74.5627
1508	BobWhite_c816_289	1D	74.5627
1509	BS00004070_51	1D	74.5627
1510	BS00066391_51	1D	74.5627
1511	BS00067620_51	1D	74.5627
1512	BS00077237_51	1D	74.5627
1513	BS00100990_51	1D	74.5627
1514	D_contig37339_168	1D	74.5627
1515	D_GDRF1KQ02G72YO_156	1D	74.5627
1516	IAAV4760	1D	74.5627
1517	IAAV4794	1D	74.5627
1518	IAAV5348	1D	74.5627
1519	IAAV614	1D	74.5627
1520	IAAV739	1D	74.5627
1521	IACX11153	1D	74.5627
1522	IACX12270	1D	74.5627
1523	IACX5018	1D	74.5627
1524	Kukri_c21718_661	1D	74.5627
1525	Kukri_c47895_471	1D	74.5627
1526	Kukri_c5113_1082	1D	74.5627
1527	Kukri_c53398_200	1D	74.5627
1528	Kukri_c97137_329	1D	74.5627
1529	Kukri_rep_c72587_123	1D	74.5627
1530	RAC875_c3762_710	1D	74.5627
1531	RAC875_c48997_1160	1D	74.5627
1532	RAC875_c8932_740	1D	74.5627
1533	RAC875_rep_c69508_215	1D	74.5627
1534	RAC875_rep_c81479_191	1D	74.5627
1535	RFL_Contig5232_4612	1D	74.5627
1536	Tdurum_contig36962_250	1D	74.5627
1537	wsnp_CAP8_c458_368125	1D	74.5627
1538	Kukri_c49577_630	1D	74.5627
1539	BS00024262_51	1D	74.5627
1540	BS00033405_51	1D	74.5627
1541	BS00083531_51	1D	74.5627
1542	Excalibur_c4030_1770	1D	74.5627
1543	Kukri_c6167_1271	1D	74.5627
1544	wPt-0413	1D	74.5627
1545	BS00096547_51	1D	74.5627
1546	barc229b	1D	74.5627
1547	BS00004356	1D	74.5627
1548	wmc339	1D	74.5627
1549	wmc590	1D	74.5627
1550	BobWhite_c28133_87	1D	74.5627
1551	BS00031658_51	1D	74.5627
1552	BS00051826_51	1D	74.5627
1553	BS00065510_51	1D	74.5627
1554	BS00065722_51	1D	74.5627
1555	BS00066920_51	1D	74.5627
1556	BS00072193_51	1D	74.5627
1557	BS00074817_51	1D	74.5627
1558	BS00094471_51	1D	74.5627
1559	CAP12_c2978_93	1D	74.5627
1560	CAP8_c879_120	1D	74.5627
1561	D_contig16934_681	1D	74.5627
1562	Excalibur_c5958_1270	1D	74.5627
1563	Excalibur_c5958_1398	1D	74.5627
1564	Excalibur_c89925_179	1D	74.5627
1565	IACX6432	1D	74.5627
1566	Ku_c9864_772	1D	74.5627
1567	Kukri_c20844_116	1D	74.5627
1568	Kukri_c3008_233	1D	74.5627
1569	Kukri_c3008_329	1D	74.5627
1570	Kukri_c44738_477	1D	74.5627
1571	Kukri_c9864_1220	1D	74.5627
1572	Kukri_rep_c112609_711	1D	74.5627
1573	RAC875_c17951_108	1D	74.5627
1574	RAC875_c35094_476	1D	74.5627
1575	RAC875_c82888_83	1D	74.5627
1576	wsnp_BE445121D_Ta_2_2	1D	74.5627
1577	Kukri_c9864_936	1D	74.5627
1578	BS00063799_51	1D	74.5627
1579	Ex_c45673_700	1D	75.6557
1580	IAAV4500	1D	75.6557
1581	TA001371-0399	1D	75.6557
1582	wsnp_Ex_rep_c70574_69491038	1D	76.2022
1583	gwm458	1D	76.2022
1584	JD_c51136_288	1D	76.2022
1585	Kukri_rep_c99813_69	1D	76.2022
1586	wsnp_Ex_c3372_6195001	1D	76.2022
1587	BobWhite_c28341_51	1D	76.2022
1588	TA003808-0996	1D	76.7547
1589	barc240b	1D	76.7547
1590	wmc429	1D	76.7547
1591	barc169	1D	77.982
1592	Excalibur_c33661_412	1D	79.2244
1593	BS00038418_51	1D	80.3296
1594	barc210	1D	80.3296
1595	BS00066446_51	1D	80.3296
1596	IAAV724	1D	96.1365
1597	gpw4392	1D	96.1365
1598	BobWhite_c22710_152	1D	96.1365
1599	BS00063907_51	1D	96.1365
1600	BS00093390_51	1D	96.1365
1601	CAP12_c544_164	1D	96.1365
1602	D_contig20248_176	1D	96.1365
1603	D_GDS7LZN02GSCOW_131	1D	96.1365
1604	Excalibur_c8231_398	1D	96.1365
1605	Excalibur_c8301_1555	1D	96.1365
1606	Excalibur_rep_c103577_181	1D	96.1365
1607	IAAV3490	1D	96.1365
1608	IAAV9177	1D	96.1365
1609	Kukri_rep_c110316_116	1D	96.1365
1610	Ra_c21472_1369	1D	96.1365
1611	RAC875_c10083_154	1D	96.1365
1612	RAC875_c35777_484	1D	96.1365
1613	RAC875_c5341_106	1D	96.1365
1614	RAC875_c55026_311	1D	96.1365
1615	RFL_Contig4705_3207	1D	96.1365
1616	wsnp_Ex_c35886_43949442	1D	96.1365
1617	wsnp_Ex_c35886_43950102	1D	96.1365
1618	wsnp_Ex_c35886_43950574	1D	96.1365
1619	wsnp_Ex_rep_c111610_93458148	1D	96.1365
1620	wsnp_Ex_rep_c71376_70138381	1D	96.1365
1621	wsnp_Ku_c40309_48558476	1D	96.1365
1622	gpw0360	1D	97.5258
1623	BS00022188_51	1D	124.991
1624	gpw4301	1D	126.29
1625	RAC875_c28211_403	1D	134.146
1626	RAC875_c68124_105	1D	141.338
1627	wmc609	1D	141.338
1628	BobWhite_c2540_468	1D	141.338
1629	BobWhite_c5785_78	1D	141.338
1630	CAP12_c2761_184	1D	141.338
1631	CAP7_c6937_354	1D	141.338
1632	CAP8_c2971_73	1D	141.338
1633	D_contig08028_419	1D	141.338
1634	D_contig10329_117	1D	141.338
1635	Excalibur_c17937_1157	1D	141.338
1636	Excalibur_c20462_128	1D	141.338
1637	RAC875_c51493_471	1D	141.338
1638	RFL_Contig54_1297	1D	141.338
1639	wsnp_BE591290B_Ta_2_7	1D	141.338
1640	gdm111	1D	145.072
1641	wsnp_Ra_rep_c97840_85062318	1D	145.693
1642	barc1170	1D	145.693
1643	barc211b	1D	145.693
1644	barc287b	1D	145.693
1645	barc62	1D	145.693
1646	BS00003573	1D	145.693
1647	BS00003725	1D	145.693
1648	BS00003857	1D	145.693
1649	BS00009375	1D	145.693
1650	BS00009389	1D	145.693
1651	BS00009625	1D	145.693
1652	BS00009828	1D	145.693
1653	BS00010402	1D	145.693
1654	BS00010498	1D	145.693
1655	BS00010669	1D	145.693
1656	BS00010713	1D	145.693
1657	gpw1077a	1D	145.693
1658	BobWhite_c10251_382	1D	145.693
1659	BobWhite_c1027_474	1D	145.693
1660	BobWhite_c14363_480	1D	145.693
1661	BobWhite_c14422_282	1D	145.693
1662	BobWhite_c1783_550	1D	145.693
1663	BobWhite_c1824_1380	1D	145.693
1664	BobWhite_c1897_1010	1D	145.693
1665	BobWhite_c1897_440	1D	145.693
1666	BobWhite_c1897_695	1D	145.693
1667	BobWhite_c20073_443	1D	145.693
1668	BobWhite_c20591_89	1D	145.693
1669	BobWhite_c2135_96	1D	145.693
1670	BobWhite_c2288_435	1D	145.693
1671	BobWhite_c2288_723	1D	145.693
1672	BobWhite_c25409_137	1D	145.693
1673	BobWhite_c26404_281	1D	145.693
1674	BobWhite_c33208_98	1D	145.693
1675	BobWhite_c37766_677	1D	145.693
1676	BobWhite_c38981_117	1D	145.693
1677	BobWhite_c4482_125	1D	145.693
1678	BobWhite_c4482_159	1D	145.693
1679	BobWhite_c45204_251	1D	145.693
1680	BobWhite_c6433_417	1D	145.693
1681	BobWhite_c6981_181	1D	145.693
1682	BobWhite_c8375_378	1D	145.693
1683	BobWhite_c8375_71	1D	145.693
1684	BobWhite_rep_c63205_143	1D	145.693
1685	BobWhite_rep_c63205_215	1D	145.693
1686	BobWhite_rep_c63264_629	1D	145.693
1687	BobWhite_rep_c63889_327	1D	145.693
1688	BS00003573_51	1D	145.693
1689	BS00004769_51	1D	145.693
1690	BS00009375_51	1D	145.693
1691	BS00009377_51	1D	145.693
1692	BS00009738_51	1D	145.693
1693	BS00009828_51	1D	145.693
1694	BS00010807_51	1D	145.693
1695	BS00010851_51	1D	145.693
1696	BS00010946_51	1D	145.693
1697	BS00011168_51	1D	145.693
1698	BS00011292_51	1D	145.693
1699	BS00011508_51	1D	145.693
1700	BS00011947_51	1D	145.693
1701	BS00022485_51	1D	145.693
1702	BS00022654_51	1D	145.693
1703	BS00022797_51	1D	145.693
1704	BS00036558_51	1D	145.693
1705	BS00059313_51	1D	145.693
1706	BS00062631_51	1D	145.693
1707	BS00062721_51	1D	145.693
1708	BS00063255_51	1D	145.693
1709	BS00063511_51	1D	145.693
1710	BS00066805_51	1D	145.693
1711	BS00070951_51	1D	145.693
1712	BS00089094_51	1D	145.693
1713	BS00089097_51	1D	145.693
1714	BS00092888_51	1D	145.693
1715	BS00094421_51	1D	145.693
1716	BS00094897_51	1D	145.693
1717	BS00103710_51	1D	145.693
1718	CAP11_c1157_168	1D	145.693
1719	CAP7_c2089_140	1D	145.693
1720	D_contig12592_200	1D	145.693
1721	D_F5XZDLF02GY0X2_81	1D	145.693
1722	D_GDEEGVY01DD44S_389	1D	145.693
1723	Ex_c70834_198	1D	145.693
1724	Excalibur_c10063_189	1D	145.693
1725	Excalibur_c10063_54	1D	145.693
1726	Excalibur_c10063_93	1D	145.693
1727	Excalibur_c11939_140	1D	145.693
1728	Excalibur_c13076_384	1D	145.693
1729	Excalibur_c20532_785	1D	145.693
1730	Excalibur_c26495_567	1D	145.693
1731	Excalibur_c26495_84	1D	145.693
1732	Excalibur_c27873_266	1D	145.693
1733	Excalibur_c27873_84	1D	145.693
1734	Excalibur_c32722_1440	1D	145.693
1735	Excalibur_c32722_690	1D	145.693
1736	Excalibur_c33742_419	1D	145.693
1737	Excalibur_c36269_513	1D	145.693
1738	Excalibur_c38500_494	1D	145.693
1739	Excalibur_c39284_1132	1D	145.693
1740	Excalibur_c41967_2009	1D	145.693
1741	Excalibur_c43086_237	1D	145.693
1742	Excalibur_c46365_463	1D	145.693
1743	Excalibur_c500_279	1D	145.693
1744	Excalibur_c53353_217	1D	145.693
1745	Excalibur_c55140_64	1D	145.693
1746	Excalibur_c55186_73	1D	145.693
1747	Excalibur_c5838_110	1D	145.693
1748	Excalibur_c60887_203	1D	145.693
1749	Excalibur_c62139_215	1D	145.693
1750	Excalibur_c6476_521	1D	145.693
1751	Excalibur_c6476_811	1D	145.693
1752	Excalibur_c65931_377	1D	145.693
1753	Excalibur_c6704_191	1D	145.693
1754	Excalibur_c6704_716	1D	145.693
1755	Excalibur_c6704_782	1D	145.693
1756	Excalibur_c8161_1443	1D	145.693
1757	Excalibur_c8235_241	1D	145.693
1758	Excalibur_c981_294	1D	145.693
1759	Excalibur_c98273_114	1D	145.693
1760	Excalibur_rep_c103373_763	1D	145.693
1761	Excalibur_rep_c104128_176	1D	145.693
1762	Excalibur_rep_c71271_247	1D	145.693
1763	Excalibur_rep_c71271_82	1D	145.693
1764	IAAV279	1D	145.693
1765	IAAV5991	1D	145.693
1766	IAAV618	1D	145.693
1767	IAAV7181	1D	145.693
1768	IACX5860	1D	145.693
1769	IACX7617	1D	145.693
1770	IACX9130	1D	145.693
1771	IACX9428	1D	145.693
1772	JG_c473_540	1D	145.693
1773	Ku_c23222_221	1D	145.693
1774	Kukri_c12190_1080	1D	145.693
1775	Kukri_c13952_550	1D	145.693
1776	Kukri_c14292_157	1D	145.693
1777	Kukri_c15231_166	1D	145.693
1778	Kukri_c15691_89	1D	145.693
1779	Kukri_c15846_197	1D	145.693
1780	Kukri_c16608_791	1D	145.693
1781	Kukri_c20495_1745	1D	145.693
1782	Kukri_c22011_1447	1D	145.693
1783	Kukri_c26281_116	1D	145.693
1784	Kukri_c29687_369	1D	145.693
1785	Kukri_c38809_219	1D	145.693
1786	Kukri_c38809_309	1D	145.693
1787	Kukri_c59535_127	1D	145.693
1788	Kukri_c61874_273	1D	145.693
1789	Kukri_c65800_762	1D	145.693
1790	Kukri_c67675_174	1D	145.693
1791	Kukri_c82190_267	1D	145.693
1792	Kukri_c875_126	1D	145.693
1793	Kukri_c9163_799	1D	145.693
1794	Kukri_c9249_700	1D	145.693
1795	Kukri_rep_c102822_374	1D	145.693
1796	Kukri_rep_c103666_397	1D	145.693
1797	Kukri_rep_c103800_479	1D	145.693
1798	Kukri_rep_c104078_655	1D	145.693
1799	Kukri_rep_c106578_178	1D	145.693
1800	Kukri_rep_c106578_67	1D	145.693
1801	Kukri_rep_c110487_219	1D	145.693
1802	Kukri_rep_c69829_307	1D	145.693
1803	Kukri_rep_c69829_690	1D	145.693
1804	Kukri_rep_c69829_711	1D	145.693
1805	Kukri_rep_c72138_101	1D	145.693
1806	Ra_c50996_468	1D	145.693
1807	Ra_c97840_496	1D	145.693
1808	RAC875_c1113_1577	1D	145.693
1809	RAC875_c14613_112	1D	145.693
1810	RAC875_c14613_68	1D	145.693
1811	RAC875_c17367_549	1D	145.693
1812	RAC875_c19174_645	1D	145.693
1813	RAC875_c20475_474	1D	145.693
1814	RAC875_c2258_1028	1D	145.693
1815	RAC875_c2258_1526	1D	145.693
1816	RAC875_c2258_345	1D	145.693
1817	RAC875_c2345_1873	1D	145.693
1818	RAC875_c24317_1015	1D	145.693
1819	RAC875_c24317_1351	1D	145.693
1820	RAC875_c24317_268	1D	145.693
1821	RAC875_c298_338	1D	145.693
1822	RAC875_c37075_53	1D	145.693
1823	RAC875_c4036_1020	1D	145.693
1824	RAC875_c40434_373	1D	145.693
1825	RAC875_c43846_154	1D	145.693
1826	RAC875_c43846_79	1D	145.693
1827	RAC875_c44888_403	1D	145.693
1828	RAC875_c48884_374	1D	145.693
1829	RAC875_c50996_1179	1D	145.693
1830	RAC875_c5153_192	1D	145.693
1831	RAC875_c63359_1671	1D	145.693
1832	RAC875_c63359_192	1D	145.693
1833	RAC875_c63359_449	1D	145.693
1834	RAC875_c6537_2298	1D	145.693
1835	RAC875_c6537_304	1D	145.693
1836	RAC875_c6537_584	1D	145.693
1837	RAC875_c68927_95	1D	145.693
1838	RAC875_c8503_644	1D	145.693
1839	RAC875_c9601_1680	1D	145.693
1840	RAC875_rep_c105487_241	1D	145.693
1841	RAC875_rep_c106093_670	1D	145.693
1842	RAC875_rep_c107383_166	1D	145.693
1843	RAC875_rep_c112310_481	1D	145.693
1844	RAC875_rep_c117660_128	1D	145.693
1845	RAC875_rep_c118202_115	1D	145.693
1846	RAC875_rep_c71408_412	1D	145.693
1847	RAC875_rep_c99027_551	1D	145.693
1848	RAC875_s117301_141	1D	145.693
1849	RFL_Contig2550_583	1D	145.693
1850	RFL_Contig2961_1117	1D	145.693
1851	RFL_Contig2961_1493	1D	145.693
1852	RFL_Contig2961_1695	1D	145.693
1853	RFL_Contig2961_1806	1D	145.693
1854	RFL_Contig2961_2046	1D	145.693
1855	RFL_Contig2961_2082	1D	145.693
1856	RFL_Contig2961_759	1D	145.693
1857	RFL_Contig3395_1575	1D	145.693
1858	RFL_Contig4538_657	1D	145.693
1859	RFL_Contig858_2219	1D	145.693
1860	TA001722-0749	1D	145.693
1861	TA004464-0886	1D	145.693
1862	TA005335-0665	1D	145.693
1863	Tdurum_contig10099_538	1D	145.693
1864	Tdurum_contig29915_167	1D	145.693
1865	Tdurum_contig42109_483	1D	145.693
1866	Tdurum_contig44851_888	1D	145.693
1867	Tdurum_contig49509_606	1D	145.693
1868	Tdurum_contig63370_207	1D	145.693
1869	tplb0049h18_1121	1D	145.693
1870	tplb0049h18_1622	1D	145.693
1871	tplb0049l16_1327	1D	145.693
1872	tplb0053c24_1496	1D	145.693
1873	wsnp_Ex_c11939_19147602	1D	145.693
1874	wsnp_Ex_c1861_3506202	1D	145.693
1875	wsnp_Ex_c1861_3506449	1D	145.693
1876	wsnp_Ex_c412_814247	1D	145.693
1877	wsnp_Ex_c52086_55807402	1D	145.693
1878	wsnp_Ex_c750_1474300	1D	145.693
1879	wsnp_Ex_c750_1474351	1D	145.693
1880	wsnp_Ex_rep_c68020_66765273	1D	145.693
1881	wsnp_Ex_rep_c68020_66765390	1D	145.693
1882	wsnp_Ku_c26281_36243489	1D	145.693
1883	wsnp_Ku_c40759_48907151	1D	145.693
1884	wsnp_Ku_rep_c70564_70182765	1D	145.693
1885	wsnp_Ku_rep_c71113_70810693	1D	145.693
1886	wsnp_Ra_rep_c97840_85062404	1D	145.693
1887	wsnp_RFL_Contig2550_2175772	1D	145.693
1888	wPt-7092	1D	145.693
1889	wPt-1263	1D	145.693
1890	BS00009922	1D	145.693
1891	BS00009739	1D	145.693
1892	wPt-8866	1D	145.693
1893	wPt-2968	1D	145.693
1894	wPt-5721	1D	145.693
1895	wPt-7711	1D	145.693
1896	gpw4305c	1D	145.693
1897	gpw2224	1D	145.693
1898	wPt-3945	1D	145.693
1899	wPt-4427	1D	146.383
1900	wPt-7697	1D	147.812
1901	wPt-4988	1D	147.812
1902	wsnp_Ex_c770_1514612	2A	0
1903	Kukri_c46040_620	2A	0
1904	gwm296	2A	0
1905	Kukri_c14598_614	2A	6.59536
1906	BS00021706_51	2A	6.59536
1907	gpw2127	2A	11.6121
1908	Kukri_c33779_1099	2A	11.6121
1909	gpw2125a	2A	11.6121
1910	BobWhite_c19433_329	2A	11.6121
1911	BobWhite_c2022_245	2A	11.6121
1912	BobWhite_c24495_282	2A	11.6121
1913	BobWhite_c58481_104	2A	11.6121
1914	BobWhite_c8085_498	2A	11.6121
1915	BS00010087_51	2A	11.6121
1916	BS00022487_51	2A	11.6121
1917	BS00084333_51	2A	11.6121
1918	CAP11_c2293_200	2A	11.6121
1919	CAP11_rep_c9060_520	2A	11.6121
1920	CAP7_c3132_150	2A	11.6121
1921	CAP8_rep_c8022_270	2A	11.6121
1922	GENE-0137_147	2A	11.6121
1923	GENE-0137_1660	2A	11.6121
1924	IACX8391	2A	11.6121
1925	Kukri_c27040_309	2A	11.6121
1926	Kukri_c31508_91	2A	11.6121
1927	Kukri_c33779_1069	2A	11.6121
1928	Kukri_c42095_196	2A	11.6121
1929	Kukri_c63732_593	2A	11.6121
1930	Kukri_c84087_154	2A	11.6121
1931	RAC875_c11652_544	2A	11.6121
1932	RAC875_c14082_2606	2A	11.6121
1933	RAC875_c62936_139	2A	11.6121
1934	RAC875_rep_c111906_144	2A	11.6121
1935	TA012416-0590	2A	11.6121
1936	Tdurum_contig42153_5214	2A	11.6121
1937	Tdurum_contig42153_5454	2A	11.6121
1938	Tdurum_contig42153_5720	2A	11.6121
1939	Tdurum_contig42153_5854	2A	11.6121
1940	Tdurum_contig42153_5944	2A	11.6121
1941	Tdurum_contig42153_6232	2A	11.6121
1942	Tdurum_contig42153_6360	2A	11.6121
1943	Tdurum_contig42153_6439	2A	11.6121
1944	Tdurum_contig42153_6571	2A	11.6121
1945	Tdurum_contig42153_7329	2A	11.6121
1946	Tdurum_contig42510_1113	2A	11.6121
1947	wsnp_CAP8_c2110_1147974	2A	11.6121
1948	wsnp_CAP8_rep_c9132_3977980	2A	11.6121
1949	wsnp_Ex_c61879_61748626	2A	11.6121
1950	wsnp_Ex_rep_c93362_82371808	2A	11.6121
1951	wsnp_Ex_rep_c93362_82371891	2A	11.6121
1952	gwm359	2A	11.6121
1953	wsnp_Ex_c22202_31392780	2A	12.8546
1954	gwm71.1	2A	12.8546
1955	BobWhite_c48481_81	2A	12.8546
1956	BS00022982_51	2A	12.8546
1957	BS00066756_51	2A	12.8546
1958	BS00070797_51	2A	12.8546
1959	BS00070798_51	2A	12.8546
1960	BS00073382_51	2A	12.8546
1961	BS00076693_51	2A	12.8546
1962	CAP12_rep_c4192_354	2A	12.8546
1963	Excalibur_c15740_1106	2A	12.8546
1964	Excalibur_c92241_336	2A	12.8546
1965	Excalibur_rep_c67994_169	2A	12.8546
1966	GENE-0749_215	2A	12.8546
1967	IACX8060	2A	12.8546
1968	Ku_c23118_149	2A	12.8546
1969	Kukri_rep_c104307_905	2A	12.8546
1970	RAC875_c31045_841	2A	12.8546
1971	RAC875_rep_c78518_198	2A	12.8546
1972	RAC875_rep_c78744_228	2A	12.8546
1973	wsnp_CAP8_c1580_908907	2A	12.8546
1974	wsnp_Ex_c15740_24096817	2A	12.8546
1975	wsnp_Ex_rep_c103167_88182254	2A	12.8546
1976	wmc177	2A	12.8546
1977	wmc598	2A	12.8546
1978	RAC875_c14944_555	2A	14.0894
1979	gpw1162	2A	14.0894
1980	wmc602	2A	14.0894
1981	Kukri_c307_2053	2A	14.0894
1982	Tdurum_contig11803_306	2A	14.0894
1983	Tdurum_contig11803_475	2A	14.0894
1984	Tdurum_contig11803_515	2A	14.0894
1985	Tdurum_contig11803_850	2A	14.0894
1986	Tdurum_contig11803_935	2A	14.0894
1987	Tdurum_contig32692_271	2A	14.6359
1988	gpw1072	2A	18.5399
1989	Tdurum_contig55610_784	2A	18.5399
1990	D_F1BEJMU01EISTM_67	2A	18.5399
1991	Excalibur_c32875_78	2A	18.5399
1992	Kukri_c17269_1349	2A	18.5399
1993	Tdurum_contig12952_114	2A	18.5399
1994	Tdurum_contig55610_742	2A	18.5399
1995	Tdurum_contig62138_385	2A	20.1799
1996	BobWhite_c18852_91	2A	20.1799
1997	BS00022013_51	2A	20.1799
1998	BS00044274_51	2A	20.1799
[truncated: 10,203 more rows]
[truncated: 2 more columns]
