# Supplementary material for: Identification of candidate genes, regions and markers for pre-harvest sprouting resistance in wheat (Triticum aestivum L.)
Source: BMC Plant Biol. 2014 Nov 29;14:340. doi: 10.1186/s12870-014-0340-1 (PMC4253633; doi:10.1186/s12870-014-0340-1)
Supplement: Additional file 2: — Brachypodium and rice candidates corresponding to QTL intervals for PHS resistance on chromosomes 3B, 4A, 7B and 7D in a DH population of a RL4452/‘AC Domain’ cross. [file 12870_2014_340_MOESM2_ESM.xlsx]

## Sheet: Brachy candidates
Additional file 4a. List of Brachypodium candidate genes corresponding to QTL intervals for PHS resistance on chromosomes 3B, 4A, 7B and 7D in a DH population of a RL4452/AC Domain cross
Candidate gene ID	Chr	From	To	Wheat Chr	Locus Description
Bradi2g46520	2	46954421	46956035	3B	PF01649 AT3G15190.1 chloroplast 30S ribosomal protein S20 putative LOC_Os01g48690.1 ribosomal protein rpS20 putative expressed
Bradi2g46527	2	46959149	46962203	3B	PF02319 PF08781 PTHR12548 AT5G03415.1 ATDPB DPB Transcription factor DP LOC_Os01g48700.1 transcription factor Dp putative expressed
Bradi2g46540	2	46964629	46965666	3B	PTHR22814 KOG1603 AT3G05920.1 Heavy metal transport/detoxification superfamily protein LOC_Os01g48710.1 heavy metal-associated domain containing protein expressed
Bradi2g46550	2	46970312	46981196	3B	PF08221 PF05645 PTHR12949 KOG2587 2.7.7.6 K03023 AT3G49000.1 RNA polymerase III subunit RPC82 family protein LOC_Os01g48720.1 RNA polymerase III subunit RPC82 family protein putative expressed
Bradi2g46560	2	46988787	46993403	3B	PF00026 PTHR13683 KOG1339 AT3G12700.1 Eukaryotic aspartyl protease family protein LOC_Os05g48330.1 aspartyl protease family protein putative expressed
Bradi2g46570	2	46993806	46998286	3B	PF08768 PTHR15854 KOG3371 AT1G79260.1 LOC_Os01g48760.1 THAP domain-containing protein 4 putative expressed
Bradi2g46580	2	46996939	47000335	3B	PF01780 PTHR11517 KOG0402 K02921 AT3G10950.1 Zinc-binding ribosomal protein family protein LOC_Os05g48320.1 60S ribosomal protein L37a putative expressed
Bradi2g46590	2	47003547	47009237	3B	PF04146 PTHR12357 KOG1901 AT1G79270.1 ECT8 evolutionarily conserved C-terminal region 8 LOC_Os01g48790.1 YT521-B-like family domain containing protein expressed
Bradi2g46600	2	47014339	47015817	3B	PF00892 PF08449 PF03151 AT1G30840.1 ATPUP4 PUP4 purine permease 4 LOC_Os01g48800.1 purine permease putative expressed
Bradi2g46610	2	47024973	47027838	3B	PF04719 PTHR13218 KOG3219 K03135 AT4G20280.1 TAF11 TBP-associated factor 11 LOC_Os01g48810.1 transcription initiation factor TFIID subunit 11 putative expressed
Bradi2g46620	2	47041190	47045905	3B	PF07797 AT4G20300.2 Protein of unknown function (DUF1639) LOC_Os01g48830.2 expressed protein
Bradi2g46630	2	47052837	47055342	3B	PF03351 PF03188 PTHR23130 KOG4293 AT3G61750.1 Cytochrome b561/ferric reductase transmembrane with DOMON related domain LOC_Os01g48850.1 auxin-responsive protein putative expressed
Bradi2g46640	2	47057688	47061050	3B	PF00668 PF03007 PF06974 AT5G53390.1 O-acyltransferase (WSD1-like) family protein LOC_Os01g48874.1 wax synthase putative expressed
Bradi2g46650	2	47062988	47069012	3B	PF04111 PTHR12768 KOG2751 AT3G61710.1 ATATG6 AtBECLIN1 ATG6 BECLIN1 AUTOPHAGY 6 LOC_Os03g44200.2 beclin-1 putative expressed
Bradi2g46660	2	47071546	47074894	3B	PTHR12786 KOG2827 AT4G01000.1 Ubiquitin-like superfamily protein LOC_Os01g48930.1 splicing factor-related putative expressed
Bradi2g46670	2	47077847	47089029	3B	PF00310 PF04898 PF01645 PF01493 PF07992 PF01593 PTHR11938 KOG0399 1.4.1.13 1.4.1.14 K00264 AT5G53460.1 GLT1 NADH-dependent glutamate synthase 1 LOC_Os01g48960.1 glutamate synthase chloroplast precursor putative expressed
Bradi2g46680	2	47107787	47111768	3B	PF04114 PTHR13304 KOG3566 K05289 AT5G19130.1 GPI transamidase component family protein / Gaa1-like family protein LOC_Os01g48980.1 GPI transamidase component family protein putative expressed
Bradi2g46690	2	47116628	47120260	3B	PF00485 KOG2878 AT1G80380.2 P-loop containing nucleoside triphosphate hydrolases superfamily protein LOC_Os01g48990.1 uncharacterized kinase mug58 putative expressed
Bradi2g46700	2	47127086	47132581	3B	PF05496 PF00004 PF09336 PTHR23074 KOG0738 3.6.4.3 K07767 AT1G80350.1 AAA1 ATKTN1 BOT1 ERH3 FRA2 FRC2 FTR KTN1 LUE1 P-loop containing nucleoside triphosphate hydrolases superfamily protein LOC_Os01g49000.1 katanin p60 ATPase-containing subunit putative expressed
Bradi2g46710	2	47135003	47136451	3B	AT2G02030.1 F-box family protein LOC_Os05g02570.1 F-box protein interaction domain containing protein expressed
Bradi2g46720	2	47177736	47182731	3B	PF01637 PF00004 PTHR12087 KOG2228 K02606 AT2G01120.1 ATORC4 ORC4 origin recognition complex subunit 4 LOC_Os01g49010.2 ORC4 - Putative origin recognition complex subunit 4 expressed
Bradi2g46730	2	47184504	47187048	3B	PF07019 PTHR20994 KOG4455 AT5G49540.1 Rab5-interacting family protein LOC_Os01g49026.1 transmembrane protein 93 putative expressed
Bradi2g46740	2	47187556	47188726	3B	PF04654 AT3G18215.1 Protein of unknown function DUF599 LOC_Os02g19060.1 expressed protein
Bradi2g46750	2	47189093	47192426	3B	PF01554 PTHR11206 KOG1347 AT1G71140.1 MATE efflux family protein LOC_Os01g49120.1 MATE efflux family protein putative expressed
Bradi2g46760	2	47193471	47196555	3B	PF04729 PTHR12040 AT5G38110.1 ASF1B SGA01 SGA1 anti- silencing function 1b LOC_Os05g48030.1 anti-silencing protein ASF1-like domain containing protein expressed
Bradi2g46770	2	47198887	47200712	3B	PF00249 PTHR10641 KOG0048 AT4G37780.1 ATMYB87 MYB87 myb domain protein 87 LOC_Os01g49160.1 MYB family transcription factor putative expressed
Bradi2g46780	2	47207277	47220584	3B	PF07522 PF04675 PF01068 PF04679 PTHR10459 KOG0967 AT1G66730.1 AtLIG6 LIG6 DNA LIGASE 6 LOC_Os01g49180.1 ATP dependent DNA ligase family protein putative expressed
Bradi2g46790	2	47223948	47228418	3B	PF11421 PF02874 PF00006 PF00306 PTHR15184 KOG1350 3.6.3.14 K02133 AT5G08680.1 ATP synthase alpha/beta family protein LOC_Os01g49190.1 ATP synthase putative expressed
Bradi2g46800	2	47236244	47240615	3B	PF03999 PTHR19321 KOG4302 AT5G51600.1 ATMAP65-3 MAP65-3 PLE Microtubule associated protein (MAP65/ASE1) family protein LOC_Os01g49200.1 microtubule associated protein putative expressed
Bradi2g46810	2	47244774	47245561	3B	AT3G03280.1 LOC_Os01g49210.1 expressed protein
Bradi2g46820	2	47254651	47256448	3B	PF00201 PTHR11926 KOG1192 AT4G15480.1 UGT84A1 UDP-Glycosyltransferase superfamily protein LOC_Os01g49240.1 limonoid UDP-glucosyltransferase putative expressed
Bradi2g46830	2	47256917	47263375	3B	PF05175 PF08241 PF08242 PTHR12843 KOG1271 AT1G66680.1 AR401 S-adenosyl-L-methionine-dependent methyltransferases superfamily protein LOC_Os01g49250.1 methyltransferase putative expressed
Bradi2g46835	2	47263793	47266381	3B	PF00097 PF12428 PTHR23012 KOG1609 AT2G01275.1 RING/FYVE/PHD zinc finger superfamily protein LOC_Os05g47900.1 protein binding protein putative expressed
Bradi2g46840	2	47267783	47270565	3B	PF00400 PTHR19868 KOG0279 AT1G18080.1 ATARCA RACK1A RACK1A_AT Transducin/WD40 repeat-like superfamily protein LOC_Os01g49290.1 WD repeat-containing protein putative expressed
Bradi2g46850	2	47278608	47283111	3B	AT2G16365.2 F-box family protein LOC_Os01g49310.1 expressed protein
Bradi2g46860	2	47283883	47295079	3B	PF00551 PF02911 PTHR11138 KOG3082 2.1.2.9 K00604 AT1G66520.1 pde194 formyltransferase putative LOC_Os01g49330.1 formyl transferase putative expressed
Bradi2g46880	2	47295446	47298339	3B	AT3G48120.1 LOC_Os01g49340.1 arginine/serine-rich coiled-coil protein 1 putative expressed
Bradi2g46890	2	47298690	47299136	3B
Bradi2g46900	2	47300388	47303355	3B	PF03398 PTHR12161 KOG2027 AT1G25420.1 Regulator of Vps4 activity in the MVB pathway protein LOC_Os01g49350.1 DUF292 domain containing protein expressed
Bradi2g46910	2	47308190	47311692	3B	PF12146 PF00561 PF00756 PTHR11614 KOG1455 AT1G77420.1 alpha/beta-Hydrolases superfamily protein LOC_Os01g49380.1 lipase putative expressed
Bradi2g46920	2	47322393	47323484	3B	PF01745 PF01715 PTHR11088 KOG1384 K10760 AT1G68460.1 ATIPT1 IPT1 isopentenyltransferase 1 LOC_Os01g49390.1 IPP transferase putative expressed
Bradi2g46930	2	47332626	47333721	3B	PF07797 AT1G25370.1 Protein of unknown function (DUF1639) LOC_Os01g49410.1 expressed protein
Bradi2g46937	2	47336034	47338028	3B	PF00012 PF06723 PTHR19375 KOG0100 AT3G12580.1 ATHSP70 HSP70 heat shock protein 70 LOC_Os05g38530.1 DnaK family protein putative expressed
Bradi2g46950	2	47340327	47341264	3B	PF07797 AT1G25370.1 Protein of unknown function (DUF1639) LOC_Os01g49440.1 expressed protein
Bradi2g46957	2	47347801	47361351	3B	PF01814 PF05495 PTHR21319 KOG1940 AT3G18290.1 BTS EMB2454 zinc finger protein-related LOC_Os01g49470.1 E3 ubiquitin ligase putative expressed
Bradi2g46970	2	47372339	47376834	3B	AT5G16160.1 LOC_Os01g49490.1 expressed protein
Bradi2g46980	2	47377891	47379057	3B	PF02365 AT3G10480.2 ANAC050 NAC050 NAC domain containing protein 50 LOC_Os12g22630.1 retrotransposon protein putative unclassified expressed
Bradi2g46990	2	47384239	47387675	3B	PF00561 PF03959 PTHR12277 KOG1552 AT5G38220.1 alpha/beta-Hydrolases superfamily protein LOC_Os01g49510.1 OsPOP3 - Putative Prolyl Oligopeptidase homologue expressed
Bradi2g47000	2	47387894	47392219	3B	PF00069 PF07714 PTHR23258 KOG1187 AT1G18390.2 Protein kinase superfamily protein LOC_Os01g49529.2 OsWAK10d - OsWAK receptor-like cytoplasmic kinase OsWAK-RLCK expressed
Bradi2g47010	2	47393602	47394918	3B	AT1G18390.2 Protein kinase superfamily protein LOC_Os01g49580.1 Protein kinase domain containing protein expressed
Bradi2g47020	2	47395624	47397956	3B	AT1G67000.1 Protein kinase superfamily protein LOC_Os01g49560.1 expressed protein
Bradi2g47030	2	47402854	47403813	3B	AT1G18390.2 Protein kinase superfamily protein LOC_Os01g49600.1 expressed protein
Bradi2g47037	2	47407609	47409058	3B	AT1G18390.2 Protein kinase superfamily protein LOC_Os01g49560.1 expressed protein
Bradi2g47050	2	47412553	47413694	3B	AT1G18390.2 Protein kinase superfamily protein LOC_Os01g49529.1 OsWAK10d - OsWAK receptor-like cytoplasmic kinase OsWAK-RLCK expressed
Bradi2g47060	2	47414393	47418006	3B	PF07714 PF00069 PTHR23258 KOG1187 AT5G38260.1 Protein kinase superfamily protein LOC_Os01g49580.1 Protein kinase domain containing protein expressed
Bradi2g47066	2	47419336	47420540	3B	PF00704 AT5G24090.1 ATCHIA CHIA chitinase A LOC_Os01g64110.1 glycosyl hydrolase putative expressed
Bradi2g47072	2	47422023	47422632	3B	AT1G43667.1 Bifunctional inhibitor/lipid-transfer protein/seed storage 2S albumin superfamily protein LOC_Os01g49640.1 LTPL149 - Protease inhibitor/seed storage/LTP family protein precursor expressed
Bradi2g47080	2	47425874	47430557	3B	PF01467 PTHR21342 AT2G01220.1 Nucleotidylyl transferase superfamily protein LOC_Os01g49670.1 cytidylyltransferase domain containing protein expressed
Bradi2g47090	2	47432869	47440941	3B	PF04851 PF00271 PTHR11274 KOG1123 3.6.4.12 K10843 AT5G41360.1 ATXPB2 XPB2 homolog of Xeroderma pigmentosum complementation group B 2 LOC_Os01g49680.1 DNA repair helicase XPB2 putative expressed
Bradi2g47100	2	47441248	47445930	3B	PF00149 PTHR11668 KOG0373 AT1G50370.1 Calcineurin-like metallo-phosphoesterase superfamily protein LOC_Os01g49690.1 Ser/Thr protein phosphatase family protein putative expressed
Bradi2g47110	2	47479119	47480136	3B	PF02798 PF00043 PTHR11260 KOG0406 AT1G10360.1 ATGSTU18 GST29 GSTU18 glutathione S-transferase TAU 18 LOC_Os01g49720.1 glutathione S-transferase putative expressed
Bradi2g47120	2	47482528	47485570	3B	PF07993 PF03015 PTHR11011 AT4G33790.1 CER4 FAR3 G7 Jojoba acyl CoA reductase-related male sterility protein LOC_Os08g20200.1 male sterility protein putative expressed
Bradi2g47130	2	47487974	47490405	3B	PF05701 AT1G66840.1 Plant protein of unknown function (DUF827) LOC_Os01g49740.1 expressed protein
Bradi2g47145	2	47497481	47500991	3B	PF00097 PTHR22766 AT1G73760.1 RING/U-box superfamily protein LOC_Os01g49770.1 zinc finger C3HC4 type domain containing protein expressed
Bradi2g47160	2	47518924	47519857	3B	AT2G16190.1 LOC_Os01g49810.1 expressed protein
Bradi2g47170	2	47520708	47522415	3B	PF07714 PF00069 PTHR23258 KOG1187 AT1G66980.1 SNC4 suppressor of npr1-1 constitutive 4 LOC_Os01g49580.1 Protein kinase domain containing protein expressed
Bradi2g47180	2	47527842	47528126	3B	PTHR23258 AT5G58300.1 Leucine-rich repeat protein kinase family protein LOC_Os12g05120.1 receptor kinase putative expressed
Bradi2g47190	2	47539862	47541277	3B	PF00187 PF00182 PTHR22595 KOG4742 AT3G12500.1 ATHCHIB B-CHI CHI-B HCHIB PR-3 PR3 basic chitinase LOC_Os03g30470.1 CHIT4 - Chitinase family protein precursor expressed
Bradi2g47200	2	47543851	47547053	3B	PF01569 PTHR10165 KOG3030 AT1G15080.1 ATLPP2 ATPAP2 LPP2 lipid phosphate phosphatase 2 LOC_Os01g49820.1 lipid phosphatase protein putative expressed
Bradi2g47210	2	47548066	47549245	3B	PF00187 PF00182 PTHR22595 KOG4742 AT3G12500.1 ATHCHIB B-CHI CHI-B HCHIB PR-3 PR3 basic chitinase LOC_Os03g30470.1 CHIT4 - Chitinase family protein precursor expressed
Bradi2g47220	2	47558425	47559938	3B	PF00847 PF02362 K09287 AT1G25560.1 EDF1 TEM1 AP2/B3 transcription factor family protein LOC_Os01g49830.1 B3 DNA binding domain containing protein expressed
Bradi2g47230	2	47569691	47570581	3B	PTHR12183 KOG4172 AT3G25030.1 RING/U-box superfamily protein LOC_Os01g68900.1 zinc finger C3HC4 type family protein expressed
Bradi2g47240	2	47572503	47574356	3B	PF00291 PTHR10314 4.2.3.1 K01733 AT4G29840.1 MTO2 TS Pyridoxal-5'-phosphate-dependent enzyme family protein LOC_Os01g49890.1 threonine synthase chloroplast precursor putative expressed
Bradi2g47250	2	47577383	47580687	3B	PF01195 PTHR17224 KOG2255 3.1.1.29 K01056 AT1G18440.1 Peptidyl-tRNA hydrolase family protein LOC_Os01g49900.1 peptidyl-tRNA hydrolase mitochondrial precursor protein putative expressed
Bradi2g47253	2	47585371	47587525	3B	PF00560 PF07714 PF00069 PTHR23258 KOG1187 AT3G47570.1 Leucine-rich repeat protein kinase family protein LOC_Os01g49920.1 protein kinase putative expressed
Bradi2g47256	2	47592251	47596046	3B	PF08263 PF00560 PF00069 PF07714 PTHR23258 KOG1187 AT3G47570.1 Leucine-rich repeat protein kinase family protein LOC_Os11g47030.1 receptor protein kinase putative expressed
Bradi2g47260	2	47597498	47603554	3B	LOC_Os01g49930.1 expressed protein
Bradi2g47267	2	47606855	47624487	3B	PF11935 PF12295 PTHR15245 KOG1895 K06100 AT1G27595.1 LOC_Os01g49940.1 ESP4 putative expressed
Bradi2g47280	2	47640097	47648701	3B	PF07651 PF01417 PTHR22951 KOG0251 AT2G01600.1 ENTH/ANTH/VHS superfamily protein LOC_Os01g50010.1 clathrin assembly protein putative expressed
Bradi2g47290	2	47650458	47655643	3B	PF05401 PF05891 PF03848 PF08241 PF08242 PF02353 PF05175 PF01135 PF01209 PF07021 PTHR10108 KOG1269 2.1.1.103 K05929 AT3G18000.1 NMT1 PEAMT XPL1 S-adenosyl-L-methionine-dependent methyltransferases superfamily protein LOC_Os01g50030.1 CPuORF25 - conserved peptide uORF-containing transcript expressed
Bradi2g47300	2	47657051	47662160	3B	PF02485 AT1G62305.1 Core-2/I-branching beta-1 6-N-acetylglucosaminyltransferase family protein LOC_Os01g50040.1 DNA binding protein putative expressed
Bradi2g47310	2	47662359	47671330	3B	PF00348 PTHR11525 KOG0711 AT5G47770.1 FPS1 farnesyl diphosphate synthase 1 LOC_Os01g50050.1 polyprenyl synthetase putative expressed
Bradi2g47320	2	47671518	47674262	3B	PF00291 PTHR10314:SF4 AT3G26115.1 Pyridoxal-5'-phosphate-dependent enzyme family protein LOC_Os01g50060.1 1-aminocyclopropane-1-carboxylate deaminase putative expressed
Bradi2g47330	2	47677391	47685994	3B	PF00664 PF00005 PF09818 PTHR19242 KOG0055 AT1G02520.1 PGP11 P-glycoprotein 11 LOC_Os01g50080.1 MDR-like ABC transporter putative expressed
Bradi2g47337	2	47687124	47703111	3B	PF00664 PF00005 PTHR19242 KOG0055 AT2G47000.1 ABCB4 ATPGP4 MDR4 PGP4 ATP binding cassette subfamily B4 LOC_Os01g50100.1 ABC transporter ATP-binding protein putative expressed
Bradi2g47347	2	47705634	47712724	3B	PF00664 PF00005 PTHR19242 KOG0055 AT1G02520.1 PGP11 P-glycoprotein 11 LOC_Os01g50100.1 ABC transporter ATP-binding protein putative expressed
Bradi2g47360	2	47716685	47723712	3B	PF00664 PF00005 PTHR19242 KOG0055 AT1G02520.1 PGP11 P-glycoprotein 11 LOC_Os01g50160.1 MDR-like ABC transporter putative expressed
Bradi2g47367	2	47727399	47728275	3B	PF00249 PTHR10641 K09422 AT3G13540.1 ATMYB5 MYB5 myb domain protein 5 LOC_Os01g50110.1 MYB family transcription factor putative expressed
Bradi2g47380	2	47730622	47735756	3B	AT1G06510.1 LOC_Os01g50120.1 expressed protein
Bradi2g47387	2	47732685	47735756	3B	PF07885 PTHR11003 AT4G18160.1 ATKCO6 ATTPK3 KCO6 TPK3 Ca2+ activated outward rectifying K+ channel 6 LOC_Os09g12790.1 potassium channel protein putative expressed
Bradi2g47400	2	47741613	47749447	3B	PF00664 PF00005 PF09818 PTHR19242 KOG0055 K05658 AT2G47000.1 ABCB4 ATPGP4 MDR4 PGP4 ATP binding cassette subfamily B4 LOC_Os01g50160.1 MDR-like ABC transporter putative expressed
Bradi2g47410	2	47768532	47775412	3B	PF00664 PF00005 PF09818 PTHR19242 KOG0055 K05658 AT2G47000.1 ABCB4 ATPGP4 MDR4 PGP4 ATP binding cassette subfamily B4 LOC_Os01g50160.1 MDR-like ABC transporter putative expressed
Bradi2g47420	2	47777695	47779358	3B	PF00201 PTHR11926 KOG1192 AT3G16520.3 UGT88A1 UDP-glucosyl transferase 88A1 LOC_Os01g50200.1 UDP-glucoronosyl and UDP-glucosyl transferase domain containing protein expressed
Bradi2g47430	2	47786670	47788323	3B	PF00201 PTHR11926 KOG1192 AT3G16520.3 UGT88A1 UDP-glucosyl transferase 88A1 LOC_Os01g50200.1 UDP-glucoronosyl and UDP-glucosyl transferase domain containing protein expressed
Bradi2g47440	2	47793633	47794907	3B	LOC_Os01g50310.1 VIP1 protein putative expressed
Bradi2g47435	2	47793824	47793976	3B
Bradi2g47450	2	47799355	47804745	3B	PF09750 PF01805 PTHR13161 KOG1847 AT5G55100.2 SWAP (Suppressor-of-White-APricot)/surp domain-containing protein LOC_Os01g50320.1 surp module family protein putative expressed
Bradi2g47457	2	47809135	47811698	3B	PF02892 PF05699 KOG1121 AT3G42170.1 BED zinc finger ;hAT family dimerisation domain LOC_Os01g50340.1 transposon protein putative unclassified expressed
Bradi2g47470	2	47827444	47828004	3B	LOC_Os05g10480.1 expressed protein
Bradi2g47480	2	47895034	47896500	3B	PF00069 PF07714 PTHR22986 KOG0198 AT4G26890.1 MAPKKK16 mitogen-activated protein kinase kinase kinase 16 LOC_Os01g50370.1 STE_MEKK_ste11_MAP3K.4 - STE kinases include homologs to sterile 7 sterile 11 and sterile 20 from yeast expressed
Bradi2g47490	2	47901623	47903160	3B	PF00069 PF07714 PTHR22986 KOG0198 AT4G26890.1 MAPKKK16 mitogen-activated protein kinase kinase kinase 16 LOC_Os01g50400.1 STE_MEKK_ste11_MAP3K.5 - STE kinases include homologs to sterile 7 sterile 11 and sterile 20 from yeast expressed
Bradi2g47500	2	47907123	47908569	3B	PF00069 PF07714 PTHR22986 KOG0198 AT5G55090.1 MAPKKK15 mitogen-activated protein kinase kinase kinase 15 LOC_Os01g50410.1 STE_MEKK_ste11_MAP3K.6 - STE kinases include homologs to sterile 7 sterile 11 and sterile 20 from yeast expressed
Bradi2g47510	2	47911559	47913163	3B	PF00069 PF07714 PTHR22986 KOG0198 AT5G55090.1 MAPKKK15 mitogen-activated protein kinase kinase kinase 15 LOC_Os01g50420.1 STE_MEKK_ste11_MAP3K.7 - STE kinases include homologs to sterile 7 sterile 11 and sterile 20 from yeast expressed
Bradi2g47520	2	47918391	47919602	3B	PF05512 AT5G46530.1 AWPM-19-like family protein LOC_Os01g50440.1 AWPM-19-like membrane family protein putative expressed
Bradi2g47530	2	47925453	47929206	3B	AT2G34310.1 LOC_Os01g50450.1 expressed protein
Bradi2g47540	2	47930303	47931858	3B	PF03083 PTHR10791 KOG1623 AT3G14770.1 Nodulin MtN3 family protein LOC_Os01g50460.1 nodulin MtN3 family protein putative expressed
Bradi2g47550	2	47943065	47944525	3B	PF03492 AT4G36470.1 S-adenosyl-L-methionine-dependent methyltransferases superfamily protein LOC_Os01g50610.1 SAM dependent carboxyl methyltransferase putative expressed
Bradi2g47560	2	47955868	47960831	3B	PF03765 PF00650 PTHR23324 KOG1471 AT2G21520.2 Sec14p-like phosphatidylinositol transfer family protein LOC_Os05g46720.2 phosphatidylinositol transfer putative expressed
Bradi2g47570	2	47969945	47974178	3B	PF00226 PTHR11821 KOG0691 AT4G39150.1 DNAJ heat shock N-terminal domain-containing protein LOC_Os01g50700.1 dehydrin family protein expressed
Bradi2g47580	2	47975647	47976424	3B	PF00257 AT3G50980.1 XERO1 dehydrin xero 1 LOC_Os01g50700.1 dehydrin family protein expressed
Bradi2g47590	2	47978477	47979886	3B	PF00249 PTHR10641 KOG0048 AT5G26660.1 ATMYB86 MYB86 myb domain protein 86 LOC_Os01g50720.1 MYB family transcription factor putative expressed
Bradi2g47600	2	47992129	47994120	3B	PF00097 PTHR14155 KOG1493 AT4G26580.1 RING/U-box superfamily protein LOC_Os01g50750.1 zinc finger C3HC4 type domain containing protein expressed
Bradi2g47610	2	48005424	48009334	3B	PF00348 PTHR11525 KOG0711 2.5.1.1 2.5.1.10 K00787 AT5G47770.1 FPS1 farnesyl diphosphate synthase 1 LOC_Os01g50760.1 polyprenyl synthetase putative expressed
Bradi2g47620	2	48016069	48022637	3B	PF01217 PF00928 PTHR11998 KOG0937 K12393 AT1G60780.1 HAP13 Clathrin adaptor complexes medium subunit family protein LOC_Os01g50770.1 adaptor complexes medium subunit family domain containing protein expressed
Bradi2g47630	2	48023294	48030467	3B	PF04043 AT5G04960.1 Plant invertase/pectin methylesterase inhibitor superfamily LOC_Os01g50810.1 invertase/pectin methylesterase inhibitor family protein putative expressed
Bradi2g47640	2	48031596	48033495	3B	PF07690 PTHR10074 KOG2533 AT1G12940.1 ATNRT2.5 NRT2.5 nitrate transporter2.5 LOC_Os01g50820.1 transporter major facilitator family putative expressed
Bradi2g47650	2	48034451	48038612	3B	AT5G63040.1 LOC_Os01g50830.1 expressed protein
Bradi2g47660	2	48045651	48046995	3B	AT1G23390.1 Kelch repeat-containing F-box family protein LOC_Os01g50840.1 expressed protein
Bradi2g47670	2	48051373	48058731	3B	PF00654 PF00571 PTHR11689 KOG0475 AT4G35440.1 ATCLC-E CLC-E CLCE chloride channel E LOC_Os01g50860.1 chloride transporter chloride channel family putative expressed
Bradi2g47680	2	48072664	48073335	3B	PF00190 PF07883 AT1G02335.1 GL22 germin-like protein subfamily 2 member 2 precursor LOC_Os01g50900.1 Cupin domain containing protein expressed
Bradi2g47690	2	48078221	48078886	3B	PF00190 PF07883 AT1G18970.1 GLP4 germin-like protein 4 LOC_Os01g50900.1 Cupin domain containing protein expressed
Bradi2g47700	2	48079351	48080416	3B	PF02987 PTHR23241 AT1G52690.1 Late embryogenesis abundant protein (LEA) family protein LOC_Os01g50910.1 late embryogenesis abundant protein group 3 putative expressed
Bradi2g47710	2	48086116	48087591	3B	AT5G53486.2 LOC_Os05g46470.1 expressed protein
Bradi2g47720	2	48087209	48088784	3B	AT5G24314.1 PDE225 PTAC7 plastid transcriptionally active7 LOC_Os01g50930.1 expressed protein
Bradi2g47730	2	48100858	48102673	3B	PF00010 PTHR11514 AT1G01260.1 basic helix-loop-helix (bHLH) DNA-binding superfamily protein LOC_Os01g50940.1 helix-loop-helix DNA-binding domain containing protein expressed
Bradi2g47740	2	48106040	48109761	3B	PF08766 PF02229 PTHR13215 KOG2712 AT4G10920.1 KELP transcriptional coactivator p15 (PC4) family protein (KELP) LOC_Os01g50960.1 RNA polymerase II transcriptional coactivator KELP putative expressed
Bradi2g47747	2	48113052	48119206	3B	PF03398 PTHR12161 KOG2027 AT2G19710.1 Regulator of Vps4 activity in the MVB pathway protein LOC_Os01g51010.1 DUF292 domain containing protein expressed
Bradi2g47760	2	48120987	48122957	3B	PF01778 PTHR10544 KOG3412 K02903 AT2G19730.1 Ribosomal L28e protein family LOC_Os01g51020.1 60S ribosomal protein L28-1 putative expressed
Bradi2g47770	2	48137884	48138160	3B	LOC_Os01g51030.1 expressed protein
Bradi2g47780	2	48138337	48142916	3B	PF04547 PTHR12308 KOG2513 AT1G73020.1 LOC_Os01g51040.1 transmembrane protein 16K putative expressed
Bradi2g47790	2	48154935	48157789	3B	PF01546 PF07687 PTHR11014 KOG2275 AT1G51760.1 IAR3 JR3 peptidase M20/M25/M40 family protein LOC_Os01g51060.1 hydrolase putative expressed
Bradi2g47800	2	48164139	48170006	3B	PF05008 PF12352 PTHR21230 KOG1666 K08493 AT1G26670.1 ATVTI12 VTI12 VTI1B Vesicle transport v-SNARE family protein LOC_Os01g51120.1 vesicle transport v-SNARE protein putative expressed
Bradi2g47810	2	48172972	48174376	3B	AT3G21330.1 basic helix-loop-helix (bHLH) DNA-binding superfamily protein LOC_Os01g51140.2 helix-loop-helix DNA-binding domain containing protein expressed
Bradi2g47820	2	48190322	48196203	3B	PF00249 PF00538 PTHR11467 AT1G72740.2 Homeodomain-like/winged-helix DNA-binding family protein LOC_Os01g51154.1 single myb histone putative expressed
Bradi2g47830	2	48197092	48198932	3B	PF01233 PF02799 PTHR11377 KOG2779 2.3.1.97 K00671 AT5G57020.1 ATNMT1 NMT1 myristoyl-CoA:protein N-myristoyltransferase LOC_Os01g51170.1 glycylpeptide N-tetradecanoyltransferase 1 putative expressed
Bradi2g47840	2	48202389	48207816	3B	PF05653 PF00892 KOG2922 AT5G11960.1 Protein of unknown function (DUF803) LOC_Os01g51190.1 expressed protein
Bradi2g47850	2	48211458	48216976	3B	PF00069 PF07714 PTHR11909 KOG1163 2.7.11.1 K02218 AT1G72710.1 CKL2 casein kinase 1-like protein 2 LOC_Os01g51200.1 CK1_CaseinKinase_1.3 - CK1 includes the casein kinase 1 kinases expressed
Bradi2g47860	2	48218960	48221507	3B	PF03641 AT5G11950.1 Putative lysine decarboxylase family protein LOC_Os01g51210.1 uncharacterized protein PA4923 putative expressed
Bradi2g47867	2	48235109	48238253	3B	PF00612 AT2G26180.1 IQD6 IQ-domain 6 LOC_Os01g51230.1 IQ calmodulin-binding motif domain containing protein expressed
Bradi2g47880	2	48245746	48250125	3B	PF00153 PTHR11896 KOG0752 AT1G14560.1 Mitochondrial substrate carrier family protein LOC_Os01g51250.1 mitochondrial carrier protein putative expressed
Bradi2g47887	2	48255292	48256949	3B	PF00249 PTHR10641 K09422 AT3G13890.2 ATMYB26 MS35 MYB26 myb domain protein 26 LOC_Os01g51260.1 MYB family transcription factor putative expressed
Bradi2g47900	2	48258663	48258971	3B	LOC_Os01g51270.1 THION44 - Plant thionin family protein precursor putative expressed
Bradi2g47910	2	48261007	48264518	3B	PF01975 3.1.3.5 K03787 AT1G72880.1 Survival protein SurE-like phosphatase/nucleotidase LOC_Os01g51280.1 5-nucleotidase surE putative expressed
Bradi2g47917	2	48265792	48271572	3B	PF00069 PF07714 PTHR23258 KOG1187 AT5G56890.1 Protein kinase superfamily protein LOC_Os01g51290.1 protein kinase family protein putative expressed
Bradi2g47930	2	48285946	48287732	3B	LOC_Os11g19864.1 transposon protein putative Pong sub-class expressed
Bradi2g47940	2	48293595	48300991	3B	PF12265 PF00400 PTHR22850 KOG0264 K10752 AT2G19520.1 ACG1 ATMSI4 FVE MSI4 NFC04 NFC4 Transducin family protein / WD-40 repeat family protein LOC_Os01g51300.2 WD domain G-beta repeat domain containing protein expressed
Bradi2g47950	2	48301698	48302801	3B	PF05553 AT5G56980.1 LOC_Os01g51310.1 expressed protein
Bradi2g47960	2	48307652	48309190	3B	PF01266 PF01593 PTHR10742 KOG0685 AT4G29720.1 ATPAO5 PAO5 polyamine oxidase 5 LOC_Os01g51320.1 peroxisomal N-acetyl-spermine/spermidine oxidase precursor putative expressed
Bradi2g47970	2	48326020	48327614	3B	PF01764 KOG4569 AT2G42690.1 alpha/beta-Hydrolases superfamily protein LOC_Os01g51360.2 lipase putative expressed
Bradi2g47980	2	48336798	48343146	3B	PF02874 PF00006 PF00306 PTHR15184 KOG1351 AT4G38510.5 ATPase V1 complex subunit B protein LOC_Os01g51380.1 ATP synthase putative expressed
Bradi2g47987	2	48344161	48348311	3B	PF00675 PF05193 PTHR11851 KOG0960 AT3G02090.1 MPPBETA Insulinase (Peptidase family M16) protein LOC_Os01g51390.1 mitochondrial-processing peptidase subunit mitochondrial precursor putative expressed
Bradi2g48000	2	48348864	48350942	3B	PF08263 PF00560 PF07714 PF00069 PTHR23258 KOG1187 AT1G68400.1 leucine-rich repeat transmembrane protein kinase family protein LOC_Os01g51400.1 Leucine Rich Repeat family protein expressed
Bradi2g48010	2	48354569	48361472	3B	PF02347 PF01212 PTHR11773 KOG2040 1.4.4.2 K00281 AT2G26080.1 AtGLDP2 GLDP2 glycine decarboxylase P-protein 2 LOC_Os01g51410.1 glycine dehydrogenase putative expressed
Bradi2g48020	2	48362386	48365058	3B	PF05608 PTHR20921 KOG3150 AT2G26070.1 RTE1 Protein of unknown function (DUF778) LOC_Os01g51430.1 green ripe-like putative expressed
Bradi2g48030	2	48365323	48367808	3B	PF08241 PF01209 PTHR10108 AT4G29590.1 S-adenosyl-L-methionine-dependent methyltransferases superfamily protein LOC_Os01g51530.1 methyltransferase domain containing protein expressed
Bradi2g48040	2	48369920	48371215	3B	PF00383 PF08211 PTHR11644 KOG0833 3.5.4.5 K01489 AT2G19570.1 AT-CDA1 CDA1 DESZ cytidine deaminase 1 LOC_Os01g51540.1 cytidine/deoxycytidylate deaminase putative expressed
Bradi2g48050	2	48374248	48375555	3B	PF00141 AT4G33870.1 Peroxidase superfamily protein LOC_Os01g51550.1 peroxidase family protein expressed
Bradi2g48057	2	48377199	48380890	3B	PF02362 AT3G26790.1 FUS3 AP2/B3-like transcriptional factor family protein LOC_Os01g51610.1 B3 DNA binding domain containing protein expressed
Bradi2g48070	2	48388801	48391972	3B	PTHR12581 KOG2874 K06961 AT5G08420.1 RNA-binding KH domain-containing protein LOC_Os10g31520.1 ribosomal RNA assembly protein mis3 putative expressed
Bradi2g48076	2	48394351	48417394	3B	PF02736 PF00063 PF00612 PF01843 PTHR13140 KOG0160 AT1G04160.1 ATXIB XI-8 XI-B XIB myosin XI B LOC_Os05g46030.1 myosin head family protein expressed
Bradi2g48082	2	48420698	48424588	3B	AT5G20610.1 LOC_Os01g51640.1 expressed protein
Bradi2g48090	2	48426948	48428121	3B	PF03106 AT5G64810.1 ATWRKY51 WRKY51 WRKY DNA-binding protein 51 LOC_Os01g51690.1 WRKY26 expressed
Bradi2g48100	2	48431652	48432909	3B	LOC_Os07g45330.1 expressed protein
Bradi2g48110	2	48433898	48434885	3B	PTHR11165 LOC_Os04g50050.1 retrotransposon protein putative unclassified expressed
Bradi2g48120	2	48436869	48441178	3B	PF00025 PF00071 PF08477 PF04670 PF00009 PTHR11708 KOG0394 K07976 AT4G09720.1 ATRABG3A RABG3A RAB GTPase homolog G3A LOC_Os01g51700.1 ras-related protein putative expressed
Bradi2g48130	2	48444901	48447985	3B	PF00847 AT3G54320.1 ASML1 ATWRI1 WRI WRI1 Integrase-type DNA-binding superfamily protein LOC_Os05g45954.1 AP2 domain containing protein expressed
Bradi2g48140	2	48448177	48451518	3B	PTHR23002 AT5G20220.1 zinc knuckle (CCHC-type) family protein LOC_Os01g51710.1 zinc knuckle domain containing protein expressed
Bradi2g48150	2	48454958	48465714	3B	PF00128 PF07821 PTHR10357 KOG0471 AT1G69830.1 AMY3 ATAMY3 alpha-amylase-like 3 LOC_Os01g51754.1 alpha-amylase precursor putative expressed
Bradi2g48160	2	48465922	48469741	3B	PF01459 PTHR11743 KOG3126 AT3G01280.1 ATVDAC1 VDAC1 voltage dependent anion channel 1 LOC_Os01g51770.1 outer mitochondrial membrane porin putative expressed
Bradi2g48170	2	48471722	48474084	3B	PF03547 K13947 AT5G57090.1 AGR AGR1 ATPIN2 EIR1 PIN2 WAV6 Auxin efflux carrier family protein LOC_Os01g51780.1 auxin efflux carrier component putative expressed
Bradi2g48180	2	48482402	48484441	3B	PF01535 PTHR10483 AT5G40405.1 Tetratricopeptide repeat (TPR)-like superfamily protein LOC_Os01g51790.1 expressed protein
Bradi2g48190	2	48484829	48486830	3B	AT1G71780.1 LOC_Os01g51800.1 expressed protein
Bradi2g48200	2	48487179	48488954	3B	PF01535 PTHR10483 AT1G08070.1 OTP82 Tetratricopeptide repeat (TPR)-like superfamily protein LOC_Os01g51810.1 pentatricopeptide putative expressed
Bradi2g48210	2	48490822	48495805	3B	PF00612 PTHR14149:SF4 AT1G74690.1 IQD31 IQ-domain 31 LOC_Os01g51840.2 IQ calmodulin-binding motif family protein putative expressed
Bradi2g48220	2	48500556	48502620	3B	AT1G71760.2 LOC_Os01g51850.1 expressed protein
Bradi2g48230	2	48502766	48505720	3B	PF07137 AT2G21860.1 violaxanthin de-epoxidase-related LOC_Os01g51860.1 violaxanthin de-epoxidase putative expressed
Bradi2g48240	2	48506257	48507217	3B	PF08241 KOG3010 AT5G10830.1 S-adenosyl-L-methionine-dependent methyltransferases superfamily protein LOC_Os01g51870.1 methyltransferase putative expressed
Bradi2g48250	2	48515539	48522218	3B	PF03372 PTHR11200 KOG0565 AT1G71710.1 DNAse I-like superfamily protein LOC_Os01g51890.1 endonuclease/exonuclease/phosphatase family domain containing protein expressed
Bradi2g48260	2	48524155	48527760	3B	PF01636 PF01633 PF02958 PTHR22603 KOG2686 AT1G74320.1 Protein kinase superfamily protein LOC_Os01g51920.1 phosphotransferase putative expressed
Bradi2g48267	2	48554741	48559405	3B	PF04863 PF04864 PTHR11751 AT1G34060.1 Pyridoxal phosphate (PLP)-dependent transferases superfamily protein LOC_Os01g52010.1 alliin lyase precursor putative expressed
Bradi2g48280	2	48579133	48582858	3B	PF00560 PF00069 PF07714 PTHR23258 KOG1187 2.7.10.1 2.7.11.1 K13415 AT4G39400.1 ATBRI1 BIN1 BRI1 CBB2 DWF2 Leucine-rich receptor-like protein kinase family protein LOC_Os01g52050.1 systemin receptor SR160 precursor putative expressed
Bradi2g48290	2	48592909	48593403	3B
Bradi2g48300	2	48595185	48597666	3B	PF00520 PF07885 PF00027 PF11834 PTHR10217 AT4G32650.3 ATKC1 AtLKT1 KAT3 KC1 potassium channel in Arabidopsis thaliana 3 LOC_Os06g14310.1 potassium channel AKT1 putative expressed
Bradi2g48310	2	48598155	48602423	3B	PF01369 PTHR10663 KOG0928 AT5G19610.1 GNL2 GNOM-like 2 LOC_Os04g02690.1 pattern formation protein EMB30 putative expressed
Bradi2g48320	2	48602965	48606822	3B	PF10545 AT3G24490.1 Alcohol dehydrogenase transcription factor Myb/SANT-like family protein LOC_Os01g52090.1 transcription factor like protein putative expressed
Bradi2g48330	2	48620864	48621766	3B	PF04570 AT3G22550.1 Protein of unknown function (DUF581) LOC_Os01g52100.1 DUF581 domain containing protein expressed
Bradi2g48340	2	48623641	48630295	3B	PF05495 PF00097 PTHR21319 KOG1940 AT5G25560.1 CHY-type/CTCHY-type/RING-type Zinc finger protein LOC_Os01g52110.3 RING finger and CHY zinc finger domain-containing protein 1 putative expressed
Bradi2g48350	2	48652129	48656451	3B	PF00916 PF01740 PTHR11814 KOG0236 AT5G19600.1 SULTR3;5 sulfate transporter 3;5 LOC_Os01g52130.1 sulfate transporter putative expressed
Bradi2g48360	2	48669973	48672701	3B	PF00403 PTHR22814 KOG1603 AT3G24450.1 Heavy metal transport/detoxification superfamily protein LOC_Os01g52160.1 heavy metal-associated domain containing protein expressed
Bradi2g48367	2	48680645	48684075	3B	PF01883 PF09140 PF01656 PF10609 PF06155 PTHR23264 KOG3022 AT3G24430.1 HCF101 ATP binding LOC_Os01g52170.1 expressed protein
Bradi2g48380	2	48685583	48687136	3B	AT4G10955.1 alpha/beta-Hydrolases superfamily protein LOC_Os01g52180.1 lipase putative expressed
Bradi2g48387	2	48691502	48698776	3B	PTHR12456 KOG1493 AT4G10930.1 LOC_Os12g10700.1 expressed protein
Bradi2g48400	2	48700412	48701758	3B	PF00026 PTHR13683 KOG1339 AT1G01300.1 Eukaryotic aspartyl protease family protein LOC_Os01g52190.1 aspartic proteinase nepenthesin precursor putative expressed
Bradi2g48410	2	48702159	48705269	3B	PF01058 PTHR11995 KOG1687 1.6.5.3 1.6.99.3 K03940 AT5G11770.1 NADH-ubiquinone oxidoreductase 20 kDa subunit mitochondrial LOC_Os01g52214.1 ubiquinone oxidoreductase putative expressed
Bradi2g48420	2	48717137	48718465	3B	PF06888 PTHR20889 KOG3120 AT1G73010.1 ATPS2 PS2 phosphate starvation-induced gene 2 LOC_Os01g52230.1 phosphoethanolamine/phosphocholine phosphatase putative expressed
Bradi2g48430	2	48731037	48732308	3B	PF06426 PTHR23416:SF6 KOG4750 2.3.1.30 K00640 AT5G56760.1 ATSERAT1;1 SAT-52 SAT5 SERAT1;1 serine acetyltransferase 1;1 LOC_Os01g52260.1 serine acetyltransferase protein putative expressed
Bradi2g48440	2	48747828	48748875	3B
Bradi2g48450	2	48750645	48752667	3B	PF00067 PTHR19383 KOG0156 AT5G06900.1 CYP93D1 cytochrome P450 family 93 subfamily D polypeptide 1 LOC_Os06g01250.1 cytochrome P450 putative expressed
Bradi2g48457	2	48754753	48760034	3B	PF00933 PF01915 3.2.1.21 K05349 AT1G02640.1 ATBXL2 BXL2 beta-xylosidase 2 LOC_Os11g44950.2 glycosyl hydrolase family 3 protein putative expressed
Bradi2g48467	2	48764932	48766526	3B	PF00931 AT3G14470.1 NB-ARC domain-containing disease resistance protein LOC_Os01g52330.1 NB-ARC domain containing protein expressed
Bradi2g48480	2	48767302	48768688	3B	PF00931 AT3G14470.1 NB-ARC domain-containing disease resistance protein LOC_Os01g52290.1 expressed protein
Bradi2g48487	2	48771728	48773239	3B	PF00931 AT3G14470.1 NB-ARC domain-containing disease resistance protein LOC_Os01g52280.1 NB-ARC domain containing protein expressed
Bradi2g48500	2	48775328	48778820	3B	PF09598 PF04774 PTHR12299 KOG2945 K13199 AT4G17520.1 Hyaluronan / mRNA binding family LOC_Os01g52390.1 plasminogen activator inhibitor 1 RNA-binding protein putative expressed
Bradi2g48510	2	48781513	48786548	3B	PF00132 PTHR22572 AT4G29540.2 bacterial transferase hexapeptide repeat-containing protein LOC_Os01g52400.1 bacterial transferase hexapeptide domain containing protein expressed
Bradi2g48520	2	48796705	48797037	3B	PTHR23258 AT1G51880.1 RHS6 root hair specific 6 LOC_Os12g37980.1 protein kinase domain containing protein expressed
Bradi2g48530	2	48797651	48800983	3B	PF00560 PF07714 PTHR23258 AT2G19210.1 Leucine-rich repeat transmembrane protein kinase protein LOC_Os05g44940.1 protein kinase domain containing protein expressed
Bradi2g48540	2	48801772	48802267	3B	LOC_Os01g32670.1 expressed protein
Bradi2g48547	2	48803560	48807519	3B	PF00349 PF03727 PTHR19443 KOG1369 AT4G29130.1 ATHXK1 GIN2 HXK1 hexokinase 1 LOC_Os01g52450.1 hexokinase putative expressed
Bradi2g48557	2	48808262	48810277	3B	PF06911 PTHR21068 AT4G15450.1 Senescence/dehydration-associated protein-related LOC_Os01g52480.1 senescence-associated protein putative expressed
Bradi2g48570	2	48815457	48820486	3B	PF00390 PF03949 PTHR23406 KOG1257 AT5G25880.1 ATNADP-ME3 NADP-ME3 NADP-malic enzyme 3 LOC_Os01g52500.5 NADP-dependent malic enzyme putative expressed
Bradi2g48580	2	48823233	48827430	3B	PF02362 AT5G18000.1 VDD VERDANDI LOC_Os01g52514.1 B3 DNA binding domain containing protein expressed
Bradi2g48590	2	48828595	48831899	3B	PF00156 PTHR10210 KOG1448 AT1G10700.1 PRS3 phosphoribosyl pyrophosphate (PRPP) synthase 3 LOC_Os01g52530.1 phosphoribosyl transferase putative expressed
Bradi2g48597	2	48849960	48854019	3B	PF02362 AT4G34400.1 AP2/B3-like transcriptional factor family protein LOC_Os01g52540.1 B3 DNA binding domain containing protein expressed
Bradi2g48610	2	48854189	48859744	3B	PF00664 PF00005 PTHR19242 KOG0055 AT3G28345.1 ABC transporter family protein LOC_Os01g52550.1 ABC transporter ATP-binding protein putative expressed
Bradi2g48620	2	48884282	48890765	3B	PF01061 PF08370 PF00005 PTHR19241 KOG0065 AT3G16340.1 ATPDR1 PDR1 pleiotropic drug resistance 1 LOC_Os01g52560.1 Plant PDR ABC transporter associated domain containing protein expressed
Bradi2g48630	2	48891972	48892677	3B	PF10604 PF03364 AT4G32870.1 Polyketide cyclase/dehydrase and lipid transport superfamily protein LOC_Os01g52570.1 lachrymatory factor synthase putative expressed
Bradi2g48640	2	48895678	48898400	3B	PF04535 PTHR11615:SF7 AT3G16300.1 Uncharacterised protein family (UPF0497) LOC_Os01g52610.1 membrane associated DUF588 domain containing protein putative expressed
Bradi2g48650	2	48898916	48901523	3B	PF00415 PTHR22870 AT5G11580.1 Regulator of chromosome condensation (RCC1) family protein LOC_Os01g52630.1 regulator of chromosome condensation putative expressed
Bradi2g48657	2	48904724	48911367	3B	PF00069 PF00400 PTHR22847 KOG0316 AT1G53090.1 SPA4 SPA1-related 4 LOC_Os01g52640.3 suppressor of phythchrome A putative expressed
Bradi2g48670	2	48913875	48914707	3B	PF01190 AT2G34700.1 Pollen Ole e 1 allergen and extensin family protein LOC_Os01g52650.1 POEI44 - Pollen Ole e I allergen and extensin family protein precursor expressed
Bradi2g48680	2	48920912	48921865	3B	PF01190 AT1G28290.1 AGP31 arabinogalactan protein 31 LOC_Os01g52660.1 POEI51 - Pollen Ole e I allergen and extensin family protein precursor expressed
Bradi2g48690	2	48925695	48928083	3B	PF00319 PF01486 PTHR11945 KOG0014 AT5G20240.1 PI K-box region and MADS-box transcription factor family protein LOC_Os01g52680.1 OsMADS32 - MADS-box family gene with MIKCc type-box expressed
Bradi2g48700	2	48933187	48934855	3B	AT2G42840.1 PDF1 protodermal factor 1 LOC_Os01g52690.1 retrotransposon protein putative unclassified expressed
Bradi2g48710	2	48941029	48944879	3B	PF01501 AT3G58790.1 GAUT15 galacturonosyltransferase 15 LOC_Os01g52710.1 glycosyl transferase 8 domain containing protein putative expressed
Bradi2g48720	2	48948079	48954963	3B	PF08547 PTHR13194 AT1G17350.1 NADH:ubiquinone oxidoreductase intermediate-associated protein 30 LOC_Os01g52720.1 Complex I intermediate-associated protein 30 domain containing protein putative expressed
Bradi2g48730	2	48955126	48956018	3B	PF04520 AT4G18980.1 AtS40-3 AtS40-3 LOC_Os01g52730.1 DUF584 domain containing protein putative expressed
Bradi2g48735	2	48958417	48959839	3B	PF04520 LOC_Os01g52740.1 expressed protein
Bradi2g48740	2	48962274	48967022	3B	PF05922 PF00082 PF02225 PTHR10795 AT5G45650.1 subtilase family protein LOC_Os01g52750.1 OsSub3 - Putative Subtilisin homologue expressed
Bradi2g48750	2	48969157	48970778	3B	AT5G45660.1 LOC_Os01g52760.2 expressed protein
Bradi2g48760	2	48976610	48978751	3B	PF00657 PTHR22835:SF27 AT5G45670.1 GDSL-like Lipase/Acylhydrolase superfamily protein LOC_Os01g52770.1 GDSL-like lipase/acylhydrolase putative expressed
Bradi2g48770	2	48979040	48980248	3B	PF03134 PTHR12300 AT2G42820.1 HVA22F HVA22-like protein F LOC_Os01g52780.1 HVA22 putative expressed
Bradi2g48780	2	48981277	48985992	3B	LOC_Os01g52780.1 HVA22 putative expressed
Bradi2g48790	2	48988878	48989718	3B	PF06884 AT1G29680.1 Protein of unknown function (DUF1264) LOC_Os01g52830.1 DUF1264 domain containing protein putative expressed
Bradi2g48800	2	48993147	48995658	3B	PF00004 PTHR23073 KOG0729 AT1G53750.1 RPT1A regulatory particle triple-A 1A LOC_Os02g54340.1 26S protease regulatory subunit 7 putative expressed
Bradi2g48810	2	49006500	49010648	3B	PF01940 PTHR13353 KOG4491 AT1G78620.1 Protein of unknown function DUF92 transmembrane LOC_Os01g52864.2 transmembrane protein putative expressed
Bradi2g48820	2	49011412	49012936	3B	PF00560 PTHR23258 AT2G42800.1 AtRLP29 RLP29 receptor like protein 29 LOC_Os01g52880.1 leucine-rich repeat family protein putative expressed
Bradi2g48830	2	49018074	49024410	3B	PF00069 PF07714 PF01163 PF02149 PTHR22982 KOG0583 AT3G01090.2 AKIN10 KIN10 SNRK1.1 SNF1 kinase homolog 10 LOC_Os05g45420.3 CAMK_KIN1/SNF1/Nim1_like_AMPKh.3 - CAMK includes calcium/calmodulin depedent protein kinases expressed
Bradi2g48840	2	49025003	49025635	3B	LOC_Os01g52890.1 expressed protein
Bradi2g48850	2	49027952	49031684	3B	AT3G14830.1 LOC_Os01g52920.1 expressed protein
Bradi2g48860	2	49038171	49038829	3B	PF05922 PTHR10795:SF17 AT4G00230.1 XSP1 xylem serine peptidase 1 LOC_Os01g52960.1 subtilisin N-terminal Region family protein expressed
Bradi2g48870	2	49039555	49041558	3B	PF08387 AT1G13570.1 F-box/RNI-like superfamily protein LOC_Os01g52970.1 OsFBX22 - F-box domain containing protein expressed
Bradi2g48880	2	49056182	49058840	3B	PF00646 AT4G00320.1 F-box/RNI-like superfamily protein LOC_Os01g52980.1 OsFBX23 - F-box domain containing protein expressed
Bradi2g48890	2	49062113	49064648	3B	PF00226 PTHR11821 KOG0716 AT2G42750.1 DNAJ heat shock N-terminal domain-containing protein LOC_Os01g53020.1 heat shock protein DnaJ putative expressed
Bradi2g48900	2	49066178	49066996	3B
Bradi2g48907	2	49070580	49071586	3B	PF03106 AT1G29280.1 ATWRKY65 WRKY65 WRKY DNA-binding protein 65 LOC_Os01g53040.1 WRKY14 expressed
Bradi2g48920	2	49077145	49079300	3B	PF04117 PTHR11266 AT2G42770.1 Peroxisomal membrane 22 kDa (Mpv17/PMP22) family protein LOC_Os01g53060.1 peroxisomal membrane protein putative expressed
Bradi2g48930	2	49079397	49085227	3B	PF12169 PTHR11669 KOG0989 AT4G18820.1 AAA-type ATPase family protein LOC_Os01g53070.1 ATP binding protein putative expressed
Bradi2g48940	2	49104116	49105629	3B	AT1G78780.2 pathogenesis-related family protein LOC_Os01g53090.1 pathogen-related protein putative expressed
Bradi2g48950	2	49111468	49114066	3B	PF00097 PTHR23012 AT5G05830.1 RING/FYVE/PHD zinc finger superfamily protein LOC_Os01g53130.2 zinc finger C3HC4 type domain containing protein expressed
Bradi2g48960	2	49115544	49121104	3B	PF02421 PF01926 PTHR11649 KOG2486 AT5G11480.1 P-loop containing nucleoside triphosphate hydrolases superfamily protein LOC_Os01g53150.2 GTPase of unknown function domain containing protein putative expressed
Bradi2g48970	2	49122506	49123498	3B	PF04844 AT2G18500.1 ATOFP7 OFP7 ovate family protein 7 LOC_Os01g53160.1 DUF623 domain containing protein expressed
Bradi2g48980	2	49140618	49143673	3B	PF07992 PF01494 PF00743 PTHR23023 KOG1399 1.14.13.- K11816 AT4G13260.1 YUC2 Flavin-binding monooxygenase family protein LOC_Os01g53200.1 flavin monooxygenase putative expressed
Bradi2g48990	2	49157121	49158267	3B	PF00447 PTHR10015 KOG0627 AT3G24520.1 AT-HSFC1 HSFC1 heat shock transcription factor C1 LOC_Os01g53220.1 HSF-type DNA-binding domain containing protein expressed
Bradi2g49000	2	49165036	49167741	3B	PF03181 AT5G25610.1 ATRD22 RD22 BURP domain-containing protein LOC_Os01g53240.1 BURP domain containing protein expressed
Bradi2g49010	2	49167856	49172929	3B	PF00258 PF00667 PF00175 PTHR19384 KOG1159 AT3G02280.1 Flavodoxin family protein LOC_Os01g53250.1 NADPH reductase putative expressed
Bradi2g49020	2	49173622	49177995	3B	PF03106 AT5G41570.1 ATWRKY24 WRKY24 WRKY DNA-binding protein 24 LOC_Os01g53260.1 WRKY23 expressed
Bradi2g49030	2	49183281	49184929	3B	PF00453 PTHR10986 KOG4707 AT1G16740.1 Ribosomal protein L20 LOC_Os01g53280.1 50S ribosomal protein L20 putative expressed
Bradi2g49040	2	49192316	49200680	3B	PF08414 PF01794 PF08022 PF08030 PTHR11972 KOG0039 1.11.1.- 1.6.3.- K13447 AT1G64060.1 ATRBOH F ATRBOHF RBOH F RBOHAP108 RBOHF respiratory burst oxidase protein F LOC_Os05g45210.3 respiratory burst oxidase putative expressed
Bradi2g49050	2	49213927	49218197	3B	PF03763 AT1G45207.2 Remorin family protein LOC_Os09g28300.2 remorin C-terminal domain containing protein putative expressed
Bradi2g49057	2	49220163	49221896	3B	PF00201 PTHR11926 KOG1192 AT3G16520.3 UGT88A1 UDP-glucosyl transferase 88A1 LOC_Os01g53330.1 anthocyanidin 5 3-O-glucosyltransferase putative expressed
Bradi2g49067	2	49223009	49224771	3B	PF00201 PTHR11926 KOG1192 AT3G16520.3 UGT88A1 UDP-glucosyl transferase 88A1 LOC_Os01g53350.1 anthocyanidin 5 3-O-glucosyltransferase putative expressed
Bradi2g49080	2	49228133	49229605	3B	PF00201 PTHR11926 KOG1192 AT3G16520.3 UGT88A1 UDP-glucosyl transferase 88A1 LOC_Os05g45110.1 anthocyanidin 5 3-O-glucosyltransferase putative expressed
Bradi2g49090	2	49232891	49234562	3B	PF00201 PTHR11926 KOG1192 AT3G16520.3 UGT88A1 UDP-glucosyl transferase 88A1 LOC_Os01g53430.1 anthocyanidin 5 3-O-glucosyltransferase putative expressed
Bradi2g49100	2	49237116	49238962	3B	PF00201 PTHR11926 KOG1192 AT3G16520.3 UGT88A1 UDP-glucosyl transferase 88A1 LOC_Os01g53420.1 anthocyanidin 5 3-O-glucosyltransferase putative expressed
Bradi2g49110	2	49243674	49245281	3B	PF00201 PTHR11926 KOG1192 AT3G16520.3 UGT88A1 UDP-glucosyl transferase 88A1 LOC_Os01g53420.1 anthocyanidin 5 3-O-glucosyltransferase putative expressed
Bradi2g49120	2	49248005	49249777	3B	PF00201 PTHR11926 KOG1192 AT3G16520.3 UGT88A1 UDP-glucosyl transferase 88A1 LOC_Os01g53370.1 anthocyanidin 5 3-O-glucosyltransferase putative expressed
Bradi2g49130	2	49250524	49251042	3B	AT2G13980.1 Polynucleotidyl transferase ribonuclease H-like superfamily protein LOC_Os01g37860.1 retrotransposon protein putative unclassified expressed
Bradi2g49140	2	49255066	49255976	3B	PF03168 AT2G46150.1 Late embryogenesis abundant (LEA) hydroxyproline-rich glycoprotein family LOC_Os01g53470.1 harpin-induced protein 1 domain containing protein expressed
Bradi2g49150	2	49259597	49260199	3B	PF00097 PTHR14155 AT3G61550.1 RING/U-box superfamily protein LOC_Os01g53500.1 RING-H2 finger protein ATL2M putative expressed
Bradi2g49160	2	49272866	49274907	3B	PF02453 PTHR10994 KOG1792 AT4G23630.1 BTI1 RTNLB1 VIRB2-interacting protein 1 LOC_Os05g45050.1 reticulon domain containing protein putative expressed
Bradi2g49167	2	49285372	49289438	3B	PF00645 PTHR15447 AT3G14890.1 phosphoesterase LOC_Os01g53560.1 phosphoesterase putative expressed
Bradi2g49180	2	49291576	49297887	3B	PF00645 PF08645 PTHR12083 2.7.1.78 3.1.3.32 K08073 AT3G14890.2 phosphoesterase LOC_Os01g53560.1 phosphoesterase putative expressed
Bradi2g49190	2	49307057	49310145	3B	AT3G43790.2 ZIFL2 zinc induced facilitator-like 2 LOC_Os11g04104.3 major facilitator superfamily antiporter putative expressed
Bradi2g49200	2	49313189	49318744	3B	PF00432 PTHR11774 KOG0365 2.5.1.58 K05954 AT5G40280.1 ATFTB ERA1 WIG Prenyltransferase family protein LOC_Os01g53600.1 farnesyltransferase subunit beta putative expressed
Bradi2g49207	2	49319051	49322498	3B	PF01535 PTHR10483 AT2G25580.1 Tetratricopeptide repeat (TPR)-like superfamily protein LOC_Os01g53610.1 selenium-binding protein related putative expressed
Bradi2g49220	2	49323384	49325528	3B	AT2G20585.3 NFD6 nuclear fusion defective 6 LOC_Os01g53620.1 expressed protein
Bradi2g49230	2	49350778	49352381	3B	AT3G25270.1 Ribonuclease H-like superfamily protein LOC_Os02g44460.1 retrotransposon protein putative unclassified expressed
Bradi2g49240	2	49360902	49365034	3B	PF00069 PF07714 PTHR23258 KOG1187 AT5G38560.1 Protein kinase superfamily protein LOC_Os01g53640.1 retrotransposon protein putative unclassified expressed
Bradi2g49250	2	49371160	49372090	3B	PTHR11389 AT5G04340.1 C2H2 CZF2 ZAT6 zinc finger of Arabidopsis thaliana 6 LOC_Os03g32220.1 ZOS3-11 - C2H2 zinc finger protein expressed
Bradi2g49257	2	49372392	49374613	3B	PF00202 PTHR11986 KOG1404 2.6.1.40 2.6.1.44 K00827 AT3G08860.1 PYD4 PYRIMIDINE 4 LOC_Os03g21960.1 aminotransferase putative expressed
Bradi2g49270	2	49375703	49376677	3B	PTHR19446:SF34 LOC_Os12g14630.1 retrotransposon protein putative LINE subclass expressed
Bradi2g49280	2	49382673	49389358	3B	PF00365 PTHR13697 KOG2440 2.7.1.11 K00850 AT4G26270.1 PFK3 phosphofructokinase 3 LOC_Os01g53680.1 6-phosphofructokinase putative expressed
Bradi2g49290	2	49390365	49396627	3B	PF00675 PF05193 PTHR11851 KOG2067 3.4.24.64 K01412 AT1G51980.1 Insulinase (Peptidase family M16) protein LOC_Os01g53700.1 mitochondrial-processing peptidase subunit mitochondrial precursor putative expressed
Bradi2g49300	2	49398567	49402732	3B	PF00782 PTHR10159 KOG1719 AT2G35680.1 Phosphotyrosine protein phosphatases superfamily protein LOC_Os01g53710.1 dual specificity protein phosphatase putative expressed
Bradi2g49310	2	49405503	49411906	3B	PF02130 PF08282 PF05116 PTHR10000 K07042 AT2G25870.1 haloacid dehalogenase-like hydrolase family protein LOC_Os01g53720.2 expressed protein
Bradi2g49320	2	49410357	49413744	3B	AT5G56550.1 ATOXS3 OXS3 oxidative stress 3 LOC_Os01g53730.1 expressed protein
Bradi2g49330	2	49419557	49424421	3B	PF00332 PF07983 AT5G56590.1 O-Glycosyl hydrolases family 17 protein LOC_Os01g53750.1 glucan endo-1 3-beta-glucosidase precursor putative expressed
Bradi2g49340	2	49452660	49453924	3B	PF00235 PTHR11604 KOG1755 AT2G19770.1 PRF5 profilin 5 LOC_Os10g17660.1 profilin domain containing protein expressed
Bradi2g49350	2	49466595	49469631	3B	PF06219 AT4G29310.1 Protein of unknown function (DUF1005) LOC_Os01g53790.1 stress-induced protein putative expressed
Bradi2g49360	2	49472290	49473671	3B	PF04253 PTHR10404 AT5G19740.1 Peptidase M28 family protein LOC_Os01g54010.1 peptidase putative expressed
Bradi2g49365	2	49474043	49474843	3B	LOC_Os05g18010.1 retrotransposon protein putative Ty3-gypsy subclass expressed
Bradi2g49370	2	49474986	49477492	3B	PF02225 PF04389 PTHR10404 AT5G19740.1 Peptidase M28 family protein LOC_Os01g53800.1 glutamate carboxypeptidase 2 putative expressed
Bradi2g49380	2	49484369	49490213	3B	PF02225 PF04389 PF04253 PTHR10404 KOG2195 AT5G19740.1 Peptidase M28 family protein LOC_Os01g53800.1 glutamate carboxypeptidase 2 putative expressed
Bradi2g49387	2	49494958	49498605	3B	PF02225 PF04389 PF04253 PTHR10404 KOG2195 AT5G19740.1 Peptidase M28 family protein LOC_Os01g53810.1 peptidase putative expressed
Bradi2g49400	2	49503369	49508932	3B	PF07714 PF00069 PTHR23258 KOG1187 AT1G51940.1 protein kinase family protein / peptidoglycan-binding LysM domain-containing protein LOC_Os01g53840.1 protein kinase family protein putative expressed
Bradi2g49410	2	49515206	49516942	3B	LOC_Os08g18060.1 expressed protein
Bradi2g49420	2	49523705	49527915	3B	PF02309 AT3G16500.1 IAA26 PAP1 phytochrome-associated protein 1 LOC_Os01g53880.4 OsIAA6 - Auxin-responsive Aux/IAA gene family member expressed
Bradi2g49430	2	49532510	49534107	3B	PF08032 PF00588 PTHR12029 KOG0838 AT2G19870.1 tRNA/rRNA methyltransferase (SpoU) family protein LOC_Os01g53890.1 RNA methyltransferase TrmH family protein putative expressed
Bradi2g49440	2	49535821	49537016	3B	PF03446 PF01488 PF03807 PTHR22981 KOG0409 AT4G29120.1 6-phosphogluconate dehydrogenase family protein LOC_Os01g53910.1 dehydrogenase putative expressed
Bradi2g49447	2	49540913	49545125	3B	PF08263 PF00560 PF07714 PF00069 PTHR23258 KOG1187 AT5G25930.1 Protein kinase family protein with leucine-rich repeat domain LOC_Os01g53920.1 receptor-like protein kinase 5 precursor putative expressed
Bradi2g49460	2	49543748	49550777	3B	PF00349 PF03727 PTHR19443 KOG1369 AT4G29130.1 ATHXK1 GIN2 HXK1 hexokinase 1 LOC_Os01g53930.1 hexokinase putative expressed
Bradi2g49467	2	49551791	49553761	3B	LOC_Os01g53940.1 expressed protein
Bradi2g49480	2	49555499	49556632	3B	PTHR19446 AT4G29090.1 Ribonuclease H-like superfamily protein LOC_Os01g06530.1 retrotransposon protein putative unclassified expressed
Bradi2g49490	2	49562879	49564968	3B	PF00612 AT3G16490.1 IQD26 IQ-domain 26 LOC_Os01g53980.1 IQ calmodulin-binding motif family protein expressed
Bradi2g49500	2	49568815	49578283	3B	PF01095 3.1.1.11 K01051 AT5G19730.1 Pectin lyase-like superfamily protein LOC_Os01g53990.1 pectinesterase putative expressed
Bradi2g49510	2	49584480	49593878	3B	PF02225 PF04389 PF04253 PTHR10404 KOG2195 AT5G19740.1 Peptidase M28 family protein LOC_Os01g54010.1 peptidase putative expressed
Bradi2g49520	2	49594757	49599861	3B	PF00579 PTHR10055 KOG2713 6.1.1.2 K01867 AT2G25840.2 OVA4 Nucleotidylyl transferase superfamily protein LOC_Os01g54020.1 tRNA synthetase putative expressed
Bradi2g49530	2	49600488	49604449	3B	PF00390 PF03949 PTHR23406 KOG1257 AT5G25880.1 ATNADP-ME3 NADP-ME3 NADP-malic enzyme 3 LOC_Os01g54030.1 NADP-dependent malic enzyme putative expressed
Bradi2g49540	2	49605139	49609072	3B	PF00390 PF03949 PTHR23406 KOG1257 1.1.1.40 K00029 AT2G19900.1 ATNADP-ME1 NADP-ME1 NADP-malic enzyme 1 LOC_Os01g54030.1 NADP-dependent malic enzyme putative expressed
Bradi2g49550	2	49609200	49614623	3B	PF02190 PTHR14255 KOG1400 K11793 AT2G25740.1 ATP-dependent protease La (LON) domain protein LOC_Os01g54040.3 ATP-dependent protease La putative expressed
Bradi2g49560	2	49618311	49620436	3B	PF01627 KOG4747 K14490 AT3G16360.2 AHP4 HPT phosphotransmitter 4 LOC_Os01g54050.1 histidine-containing phosphotransfer protein putative expressed
Bradi2g49567	2	49622616	49629999	3B	PF00307 PF00225 PTHR16012 KOG0239 AT1G63640.1 P-loop nucleoside triphosphate hydrolases superfamily protein with CH (Calponin Homology) domain LOC_Os01g54080.1 kinesin motor protein-related putative expressed
Bradi2g49580	2	49631194	49632507	3B	PTHR10209 KOG0143 AT1G79760.1 DTA4 downstream target of AGL15-4 LOC_Os01g54090.1 expressed protein
Bradi2g49590	2	49632703	49638684	3B	PF00069 PF07714 PTHR11909 KOG1164 AT2G25760.1 Protein kinase family protein LOC_Os01g54100.1 CK1_CaseinKinase_1a.2 - CK1 includes the casein kinase 1 kinases expressed
Bradi2g49600	2	49642606	49650548	3B	PTHR13815 KOG4677 AT2G19950.2 GC1 golgin candidate 1 LOC_Os01g54119.1 retrotransposon protein putative unclassified expressed
Bradi2g49610	2	49652550	49656138	3B	PF00717 PTHR10806 KOG3342 AT1G52600.1 Peptidase S24/S26A/S26B/S26C family protein LOC_Os06g16260.1 OsSigP5 - Putative Type I Signal Peptidase homologue; employs a putative Ser/His catalytic dyad expressed
Bradi2g49620	2	49664156	49666270	3B	PF00320 PTHR22949:SF3 AT5G25830.1 GATA12 GATA transcription factor 12 LOC_Os01g54210.1 GATA zinc finger domain containing protein expressed
Bradi2g49627	2	49678868	49685867	3B	PF07575 PTHR13373 KOG2271 K14304 AT4G32910.1 LOC_Os01g54240.1 nucleoporin putative expressed
Bradi2g49640	2	49686099	49692240	3B	PF02516 PTHR13872 KOG2292 2.4.1.119 K07151 AT5G19690.1 STT3A staurosporin and temperature sensitive 3-like A LOC_Os05g44360.1 oligosaccharyl transferase putative expressed
Bradi2g49650	2	49693552	49696123	3B	PF02970 PTHR21500 KOG3470 AT2G30410.1 KIS TFCA tubulin folding cofactor A (KIESEL) LOC_Os02g57150.1 tubulin-specific chaperone A putative expressed
Bradi2g49660	2	49696910	49700438	3B	PF02861 PF00004 PF07724 PF00158 PF07728 PF10431 PTHR11638 KOG1051 AT1G74310.1 ATHSP101 HOT1 HSP101 heat shock protein 101 LOC_Os05g44340.1 heat shock protein 101 putative expressed
Bradi2g49670	2	49700664	49704240	3B	PF03055 PTHR10543 KOG1285 AT4G32810.1 ATCCD8 CCD8 MAX4 carotenoid cleavage dioxygenase 8 LOC_Os01g54270.1 transposon protein putative unclassified expressed
Bradi2g49680	2	49718056	49720257	3B	PF00150 AT2G20680.1 Glycosyl hydrolase superfamily protein LOC_Os01g54300.1 OsMan02 - Endo-Beta-Mannanase expressed
Bradi2g49690	2	49736755	49738754	3B	PF04720 AT4G32480.1 Protein of unknown function (DUF506) LOC_Os01g54340.1 plant-specific domain TIGR01615 family protein expressed
Bradi2g49700	2	49740523	49744032	3B	PF07714 PF00069 PTHR23257 KOG0192 AT5G58950.1 Protein kinase superfamily protein LOC_Os01g54350.1 protein kinase domain containing protein expressed
Bradi2g49710	2	49748460	49751542	3B	PF01979 KOG2902 3.5.2.3 K01465 AT4G22930.1 DHOASE PYR4 pyrimidin 4 LOC_Os01g54370.1 dihydropyrimidinase putative expressed
Bradi2g49720	2	49752121	49753451	3B	PF01535 PTHR10483 AT2G27800.1 Tetratricopeptide repeat (TPR)-like superfamily protein LOC_Os01g54380.1 PPR repeat domain containing protein putative expressed
Bradi2g49727	2	49753571	49758588	3B	PF01479 KOG4837 AT1G53120.1 RNA-binding S4 domain-containing protein LOC_Os01g54390.2 S4 domain containing protein putative expressed
Bradi2g49740	2	49764524	49765604	3B	PF05678 AT1G28280.2 VQ motif-containing protein LOC_Os01g54400.1 VQ domain containing protein putative expressed
Bradi2g49747	2	49770212	49775048	3B	PF00350 PTHR11566 KOG0446 AT1G53140.1 DRP5A Dynamin related protein 5A LOC_Os01g54420.1 dynamin family protein putative expressed
Bradi2g49760	2	49777289	49781666	3B	PF00628 PF00046 PTHR12628 KOG4299 AT3G19510.1 HAT3.1 Homeodomain-like protein with RING/FYVE/PHD-type zinc finger domain LOC_Os06g12400.1 Homeobox domain containing protein expressed
Bradi2g49767	2	49785147	49785892	3B	PF02298 AT4G27520.1 AtENODL2 ENODL2 early nodulin-like protein 2 LOC_Os01g54430.1 plastocyanin-like domain containing protein putative expressed
Bradi2g49774	2	49793353	49794628	3B	AT3G58800.1 LOC_Os01g54440.1 expressed protein
Bradi2g49781	2	49803618	49805932	3B	PF00657 PTHR22835:SF27 AT1G29660.1 GDSL-like Lipase/Acylhydrolase superfamily protein LOC_Os01g54470.1 GDSL-like lipase/acylhydrolase putative expressed
Bradi2g49790	2	49806289	49809892	3B	PF00023 PF00069 PF07714 PTHR23257 KOG0192 AT3G58760.1 Integrin-linked protein kinase family LOC_Os01g54480.1 serine/threonine protein kinase putative expressed
Bradi2g49795	2	49826342	49828308	3B	PF01161 PTHR11362 KOG3346 AT1G65480.1 FT PEBP (phosphatidylethanolamine-binding protein) family protein LOC_Os01g54490.1 osFTL9 FT-Like9 homologous to Flowering Locus T gene; contains Pfam profile PF01161: Phosphatidylethanolamine-binding protein
Bradi2g49800	2	49831633	49835152	3B	PF01823 AT1G29690.1 CAD1 MAC/Perforin domain-containing protein LOC_Os01g54510.1 MAC/Perforin domain containing protein putative expressed
Bradi2g49810	2	49840961	49841521	3B	PF00854 PTHR11654 AT1G27040.1 Major facilitator superfamily protein LOC_Os01g54515.1 peptide transporter PTR2 putative expressed
Bradi2g49817	2	49845781	49847774	3B	PF00854 PTHR11654 KOG1237 AT1G59740.1 Major facilitator superfamily protein LOC_Os01g54515.1 peptide transporter PTR2 putative expressed
Bradi2g49830	2	49848286	49849128	3B	PF06884 AT5G45690.1 Protein of unknown function (DUF1264) LOC_Os01g54520.1 DUF1264 domain containing protein putative expressed
Bradi2g49840	2	49852227	49854525	3B	PF04765 PTHR12956 AT5G42660.1 Protein of unknown function (DUF616) LOC_Os01g54530.1 hydrolase acting on carbon-nitrogen putative expressed
Bradi2g49850	2	49855152	49857656	3B	PF00572 PTHR11545 KOG3203 K02871 AT1G78630.1 emb1473 Ribosomal protein L13 family protein LOC_Os01g54540.1 ribosomal protein L13 putative expressed
Bradi2g49860	2	49859810	49862297	3B	PF00447 PTHR10015 KOG0627 AT5G45710.1 AT-HSFA4C HSFA4C RHA1 winged-helix DNA-binding transcription factor family protein LOC_Os01g54550.1 HSF-type DNA-binding domain containing protein expressed
Bradi2g49870	2	49863888	49868755	3B	PF00982 PF02358 PTHR10788 KOG1050 2.4.1.15 3.1.3.12 K00697 K01087 AT1G06410.1 ATTPS7 ATTPSA TPS7 trehalose-phosphatase/synthase 7 LOC_Os01g54560.1 trehalose synthase putative expressed
Bradi2g49880	2	49876776	49877729	3B	PF04844 AT1G06920.1 ATOFP4 OFP4 ovate family protein 4 LOC_Os01g54570.1 DUF623 domain containing protein expressed
Bradi2g49890	2	49893232	49897808	3B	PF08449 PF00892 PF03151 PTHR11132 KOG1443 AT1G06470.1 Nucleotide/sugar transporter family protein LOC_Os01g54580.1 transporter family protein putative expressed
Bradi2g49900	2	49898987	49902339	3B	PF00025 PF00071 PF08477 PTHR11708 KOG0087 K07976 AT1G16920.1 ATRABA1B RAB11 RABA1b RAB GTPase homolog A1B LOC_Os01g54590.1 ras-related protein putative expressed
Bradi2g49906	2	49904315	49905775	3B	PF03106 AT1G29280.1 ATWRKY65 WRKY65 WRKY DNA-binding protein 65 LOC_Os01g54600.1 WRKY13 expressed
Bradi2g49912	2	49912312	49917575	3B	PF03552 2.4.1.12 K10999 AT4G18780.1 ATCESA8 CESA8 IRX1 LEW2 cellulose synthase family protein LOC_Os01g54620.1 CESA4 - cellulose synthase expressed
Bradi2g49920	2	49920386	49921642	3B	PF00560 PTHR23258 AT4G18760.1 AtRLP51 RLP51 receptor like protein 51 LOC_Os01g54630.1 leucine rich repeat family protein putative expressed
Bradi2g49930	2	49928646	49932824	3B	PF05670 PTHR13049 KOG3272 AT5G11500.1 LOC_Os01g54670.1 coiled-coil domain-containing protein 25 putative expressed
Bradi2g49940	2	49935862	49938283	3B	PF00069 PF07714 PTHR23258 KOG1187 AT4G34440.1 Protein kinase superfamily protein LOC_Os01g54700.1 retrotransposon protein putative unclassified expressed
Bradi2g49950	2	49938992	49939477	3B
Bradi2g49960	2	49944868	49945644	3B	AT2G31490.1 LOC_Os01g53140.1 expressed protein
Bradi2g49965	2	49946650	49947065	3B	AT1G06475.1 LOC_Os05g49080.1 expressed protein
Bradi2g49970	2	49948022	49948447	3B	LOC_Os01g15990.1 expressed protein
Bradi2g49980	2	49952195	49960595	3B	PF06454 AT3G59090.1 LOC_Os01g54784.1 expressed protein
Bradi2g49990	2	49964705	49967395	3B	PF01764 AT5G50890.1 alpha/beta-Hydrolases superfamily protein LOC_Os01g54810.1 lipase putative expressed
Bradi2g50000	2	49971976	49974284	3B	PF00646 AT5G38590.2 F-box/RNI-like/FBD-like domains-containing protein LOC_Os01g54850.1 OsFBX24 - F-box domain containing protein expressed
Bradi2g50010	2	49978788	49983295	3B	PF00378 PTHR11941 KOG1684 3.1.2.4 K05605 AT1G06550.1 ATP-dependent caseinolytic (Clp) protease/crotonase family protein LOC_Os01g54860.1 enoyl-CoA hydratase/isomerase family protein putative expressed
Bradi2g50020	2	49986074	49987737	3B	PF01775 PTHR10052 KOG0829 K02882 AT2G34480.1 Ribosomal protein L18ae/LX family protein LOC_Os01g54870.1 60S ribosomal protein L18a putative expressed
Bradi2g50030	2	49987959	49991779	3B	PTHR12630 AT2G42390.1 protein kinase C substrate heavy chain-related LOC_Os01g54880.1 glucosidase 2 subunit beta precursor putative expressed
Bradi2g50040	2	49995945	50003394	3B	PF02684 AT2G04560.1 transferases transferring glycosyl groups LOC_Os01g54900.1 lipid-A-disaccharide synthase family protein expressed
Bradi2g50050	2	50004604	50015077	3B	PF00009 PF03144 PF00679 PTHR23115 KOG0462 AT2G31060.2 elongation factor family protein LOC_Os01g54910.1 GTP-binding protein typA/bipA putative expressed
Bradi2g50060	2	50017169	50022373	3B	PF10252 PTHR22055 KOG3375 AT5G46020.1 LOC_Os01g54920.1 heat- and acid-stable phosphoprotein putative expressed
Bradi2g50070	2	50026007	50030775	3B	AT1G28520.1 ATVOZ1 VOZ1 vascular plant one zinc finger protein LOC_Os01g54930.1 one zinc finger protein putative expressed
Bradi2g50080	2	50033216	50036917	3B	PF08240 PF00107 PTHR11695 KOG1198 AT3G15090.1 GroES-like zinc-binding alcohol dehydrogenase family protein LOC_Os01g54940.1 dehydrogenase putative expressed
Bradi2g50090	2	50037469	50039916	3B	PF07047 PTHR12499 KOG3335 AT1G28510.1 Optic atrophy 3 protein (OPA3) LOC_Os01g54950.1 expressed protein
Bradi2g50100	2	50041192	50042914	3B	AT3G09250.1 Nuclear transport factor 2 (NTF2) family protein LOC_Os01g54960.1 expressed protein
Bradi2g50110	2	50046318	50046877	3B	PF08100 AT4G35160.1 O-methyltransferase family protein LOC_Os01g54969.1 O-methyltransferase putative expressed
Bradi2g50120	2	50047712	50052390	3B	PF02362 PF06507 AT2G33860.1 ARF3 ETT Transcriptional factor B3 family protein / auxin-responsive factor AUX/IAA-related LOC_Os01g54990.1 auxin response factor putative expressed
Bradi2g50130	2	50058780	50061761	3B	AT2G20585.3 NFD6 nuclear fusion defective 6 LOC_Os01g55020.2 expressed protein
Bradi2g50133	2	50065741	50066836	3B	LOC_Os01g55000.1 expressed protein
Bradi2g50136	2	50067721	50070609	3B	AT2G20585.1 NFD6 nuclear fusion defective 6 LOC_Os01g55020.6 expressed protein
Bradi2g50140	2	50075186	50081785	3B	PF02364 KOG0916 2.4.1.- K11000 AT4G04970.1 ATGSL01 ATGSL1 GSL01 GSL1 glucan synthase-like 1 LOC_Os01g55040.1 1 3-beta-glucan synthase component putative expressed
Bradi2g50150	2	50102872	50103618	3B
Bradi2g50160	2	50107145	50109130	3B	PF01535 PTHR10483 AT3G58590.1 Pentatricopeptide repeat (PPR) superfamily protein LOC_Os01g55070.1 pentatricopeptide putative expressed
Bradi2g50170	2	50116843	50117397	3B
Bradi2g50180	2	50121844	50128661	3B	AT4G18490.2 LOC_Os01g55094.3 expressed protein
Bradi2g50190	2	50137398	50140442	3B	PF03634 AT3G15030.1 MEE35 TCP4 TCP family transcription factor 4 LOC_Os01g55100.1 slTCP3 putative expressed
Bradi2g50200	2	50147452	50148480	3B	PF00097 PTHR22764 AT2G42360.1 RING/U-box superfamily protein LOC_Os01g55110.1 RING-H2 finger protein putative expressed
Bradi2g50210	2	50154718	50156292	3B	AT2G42370.1 LOC_Os01g55120.1 expressed protein
Bradi2g50220	2	50160740	50163812	3B	PF07716 PF00170 PTHR13301 AT3G58120.1 ATBZIP61 BZIP61 Basic-leucine zipper (bZIP) transcription factor family protein LOC_Os01g55150.1 bZIP transcription factor domain containing protein expressed
Bradi2g50230	2	50165541	50166339	3B	LOC_Os01g55160.1 expressed protein
Bradi2g50237	2	50167921	50173568	3B	PF05383 PTHR22792 KOG1855 AT5G46250.1 RNA-binding protein LOC_Os01g55170.1 la domain containing protein expressed
Bradi2g50250	2	50180224	50184547	3B	PF04862 AT1G29980.1 Protein of unknown function DUF642 LOC_Os01g55190.1 expressed protein
Bradi2g50260	2	50188378	50190900	3B	PF00520 PF07885 PF00027 PTHR10217 KOG0498 AT5G46240.1 KAT1 potassium channel in Arabidopsis thaliana 1 LOC_Os01g55200.1 potassium channel KAT1 putative expressed
Bradi2g50270	2	50196226	50208245	3B
Bradi2g50280	2	50206970	50209010	3B	PF03171 PTHR10209 KOG0143 1.14.11.13 K04125 AT1G30040.1 ATGA2OX2 GA2OX2 gibberellin 2-oxidase LOC_Os01g55240.1 gibberellin 2-beta-dioxygenase putative expressed
Bradi2g50290	2	50216317	50221032	3B	PF00004 PF05496 PTHR23074 KOG0738 AT2G34560.2 P-loop containing nucleoside triphosphate hydrolases superfamily protein LOC_Os01g55260.1 AAA-type ATPase family protein putative expressed
Bradi2g50300	2	50221538	50225161	3B	PF09032 PF04969 PF05002 PTHR13164 KOG3260 K04507 AT1G30070.1 SGS domain-containing protein LOC_Os01g55270.1 SGS domain containing protein expressed
Bradi2g50310	2	50227571	50229093	3B
Bradi2g50317	2	50231850	50233631	3B	AT1G78430.1 RIP2 ROP interactive partner 2 LOC_Os01g55280.1 expressed protein
Bradi2g50330	2	50241889	50244565	3B	PF01535 PTHR10483 AT4G21190.1 emb1417 Pentatricopeptide repeat (PPR) superfamily protein LOC_Os01g55290.2 PPR repeat domain containing protein putative expressed
Bradi2g50340	2	50244924	50250016	3B	PF00817 PF11799 PTHR11076 KOG2095 2.7.7.7 K03509 AT5G44740.2 POLH Y-family DNA polymerase H LOC_Os01g55300.1 DNA-directed polymerase putative expressed
Bradi2g50350	2	50250363	50253571	3B	PF00702 PTHR18901 KOG2914 AT4G21470.1 ATFMN/FHY FMN/FHY riboflavin kinase/FMN hydrolase LOC_Os01g55310.1 haloacid dehalogenase-like hydrolase domain-containing protein 1A putative expressed
Bradi2g50360	2	50266667	50267462	3B	PF00403 PTHR22814 KOG1603 AT1G06330.1 Heavy metal transport/detoxification superfamily protein LOC_Os01g55320.1 heavy metal-associated domain containing protein expressed
Bradi2g50370	2	50272664	50273479	3B	PF02701 AT5G62430.1 CDF1 cycling DOF factor 1 LOC_Os01g55340.1 dof zinc finger domain containing protein putative expressed
Bradi2g50380	2	50279933	50284893	3B	PF00311 AT3G14940.1 ATPPC3 PPC3 phosphoenolpyruvate carboxylase 3 LOC_Os09g14670.1 phosphoenolpyruvate carboxylase putative expressed
Bradi2g50390	2	50287806	50293789	3B	PF01148 PTHR13773 KOG1440 2.7.7.41 K00981 AT4G22340.3 CDS2 cytidinediphosphate diacylglycerol synthase 2 LOC_Os01g55360.3 phosphatidate cytidylyltransferase putative expressed
Bradi2g50400	2	50303066	50303876	3B	AT1G29195.1 LOC_Os01g55370.1 expressed protein
Bradi2g50410	2	50319128	50321713	3B	PF05097 AT2G30990.1 Protein of unknown function (DUF688) LOC_Os01g55410.1 expressed protein
Bradi2g50420	2	50324632	50325471	3B	AT1G78810.1 LOC_Os01g55420.1 expressed protein
Bradi2g50430	2	50327243	50328765	3B	PF00069 PF07714 PF03822 PTHR22982 KOG0583 AT5G45820.1 CIPK20 PKS18 SnRK3.6 CBL-interacting protein kinase 20 LOC_Os01g55440.1 CAMK_KIN1/SNF1/Nim1_like.1 - CAMK includes calcium/calmodulin depedent protein kinases expressed
Bradi2g50440	2	50331202	50334836	3B	PF00069 PF07714 PF03822 PTHR22982 KOG0583 AT4G18700.1 ATWL4 CIPK12 SnRK3.9 WL4 CBL-interacting protein kinase 12 LOC_Os05g43840.1 CAMK_KIN1/SNF1/Nim1_like.25 - CAMK includes calcium/calmodulin depedent protein kinases expressed
Bradi2g50450	2	50343521	50349469	3B	PF07818 PTHR13464 AT1G29220.1 transcriptional regulator family protein LOC_Os01g55490.1 transcriptional regulator family protein putative expressed
Bradi2g50460	2	50351615	50354908	3B	PF00860 PTHR11119 KOG1292 AT2G34190.1 Xanthine/uracil permease family protein LOC_Os01g55500.1 nucleobase-ascorbate transporter putative expressed
Bradi2g50470	2	50356033	50356872	3B	PF01221 PTHR11886 KOG3430 AT1G52240.2 ATROPGEF11 PIRF1 ROPGEF11 RHO guanyl-nucleotide exchange factor 11 LOC_Os01g55510.1 dynein light chain type 1 domain containing protein expressed
Bradi2g50480	2	50357914	50359263	3B	PF00656 KOG1546 AT5G04200.1 AtMC9 MC9 metacaspase 9 LOC_Os11g04010.1 ICE-like protease p20 domain containing protein putative expressed
Bradi2g50490	2	50361410	50363483	3B	PF03759 AT1G52240.1 ATROPGEF11 PIRF1 ROPGEF11 RHO guanyl-nucleotide exchange factor 11 LOC_Os01g55520.1 ATROPGEF7/ROPGEF7 putative expressed
Bradi2g50500	2	50363883	50368323	3B	PF00155 PTHR11879 KOG1411 2.6.1.1 K00813 AT5G11520.1 ASP3 YLS4 aspartate aminotransferase 3 LOC_Os01g55540.1 aminotransferase classes I and II domain containing protein expressed
Bradi2g50510	2	50374465	50379991	3B	PF03081 PF00046 PF01852 PTHR12542 KOG0843 K09338 AT1G79840.1 GL2 HD-ZIP IV family of homeobox-leucine zipper protein with lipid-binding START domain LOC_Os01g55549.1 homeobox and START domains containing protein putative expressed
Bradi2g50520	2	50383194	50385453	3B	AT2G46225.2 ABIL1 ABI-1-like 1 LOC_Os01g55560.1 ABIL3 putative expressed
Bradi2g50526	2	50386256	50387753	3B	AT1G52220.1 LOC_Os01g55570.1 expressed protein
Bradi2g50532	2	50387827	50388075	3B
Bradi2g50540	2	50388466	50396782	3B	PF03638 PTHR12446 AT4G29000.1 Tesmin/TSO1-like CXC domain-containing protein LOC_Os01g55580.1 tesmin/TSO1-like CXC domain containing protein expressed
Bradi2g50550	2	50400754	50403066	3B	PF01535 PTHR10483 AT2G33760.1 Pentatricopeptide repeat (PPR) superfamily protein LOC_Os12g08140.1 pentatricopeptide putative expressed
Bradi2g50557	2	50403653	50413074	3B	PF00501 PTHR11968 KOG1176 AT3G16170.1 AMP-dependent synthetase and ligase family protein LOC_Os01g55590.1 AMP-binding enzyme putative expressed
Bradi2g50570	2	50413465	50416012	3B	PF00854 PTHR11654 KOG1237 AT1G52190.1 Major facilitator superfamily protein LOC_Os01g55600.1 peptide transporter PTR2 putative expressed
Bradi2g50580	2	50416579	50418842	3B	PF00854 PTHR11654 KOG1237 AT1G52190.1 Major facilitator superfamily protein LOC_Os01g55610.1 peptide transporter PTR2 putative expressed
Bradi2g50590	2	50430446	50433854	3B	PF00931 AT4G23440.1 Disease resistance protein (TIR-NBS class) LOC_Os01g55530.1 AP003256-AK101847 - NBS/LRR genes that are S-rich divergent TIR divergent NBS expressed
Bradi2g50600	2	50434833	50435006	3B	PF00471 KOG3505 AT5G18790.1 Ribosomal protein L33 family protein LOC_Os05g37884.1 50S ribosomal protein L33 putative expressed
Bradi2g50610	2	50436283	50440194	3B	PF11815 PF01734 PTHR11711:SF1 KOG2214 2.3.1.51 3.1.1.13 3.1.1.3 3.1.1.4 K14674 AT5G04040.1 SDP1 Patatin-like phospholipase family protein LOC_Os01g55650.1 phospholipase patatin family putative expressed
Bradi2g50620	2	50441298	50442709	3B	AT5G55570.1 LOC_Os01g55670.1 expressed protein
Bradi2g50630	2	50445564	50454784	3B	PF03031 PTHR12210 KOG2832 AT1G55900.1 emb1860 TIM50 Haloacid dehalogenase-like hydrolase (HAD) superfamily protein LOC_Os01g55700.1 NLI interacting factor-like phosphatase putative expressed
Bradi2g50640	2	50460887	50461779	3B	PF04827 PTHR22930 AT2G13770.1 LOC_Os04g34810.1 transposon protein putative Pong sub-class expressed
Bradi2g50650	2	50462873	50463583	3B	AT3G13175.1 LOC_Os01g55720.1 expressed protein
Bradi2g50660	2	50467460	50468675	3B	PF03214 2.4.1.- 5.4.99.- K13379 AT3G02230.1 ATRGP1 RGP1 reversibly glycosylated polypeptide 1 LOC_Os03g40270.1 alpha-1 4-glucan-protein synthase putative expressed
Bradi2g50670	2	50469827	50473534	3B	PF10217 PTHR22876 KOG3241 AT3G02220.1 LOC_Os01g55730.1 AGAP003732-PA putative expressed
Bradi2g50680	2	50474003	50481180	3B	PF01694 PTHR22936 KOG2980 AT1G18600.1 ATRBL12 RBL12 RHOMBOID-like protein 12 LOC_Os01g55740.1 OsRhmbd4 - Putative Rhomboid homologue expressed
Bradi2g50687	2	50486425	50487711	3B	PF03634 AT5G60970.1 TCP5 TEOSINTE BRANCHED 1 cycloidea and PCF transcription factor 5 LOC_Os01g55750.3 TCP family transcription factor putative expressed
Bradi2g50700	2	50501736	50502237	3B	AT5G08060.1 LOC_Os01g55770.1 expressed protein
Bradi2g50710	2	50504023	50509754	3B	PF03009 PTHR23344 KOG2258 3.1.4.46 K01126 AT5G08030.1 PLC-like phosphodiesterases superfamily protein LOC_Os01g55780.1 glycerophosphoryl diester phosphodiesterase family protein putative expressed
Bradi2g50717	2	50510013	50511764	3B	PF12095 AT5G39210.1 CRR7 chlororespiratory reduction 7
Bradi2g50730	2	50512199	50515501	3B	PF03081 PTHR12542 KOG2344 K07195 AT3G29400.1 ATEXO70E1 EXO70E1 exocyst subunit exo70 family protein E1 LOC_Os01g55799.3 exo70 exocyst complex subunit domain containing protein expressed
Bradi2g50740	2	50516152	50517508	3B	PF04788 AT5G66740.1 Protein of unknown function (DUF620) LOC_Os01g55795.1 expressed protein
Bradi2g50750	2	50517962	50518875	3B	PF07983 AT1G18650.1 PDCB3 plasmodesmata callose-binding protein 3 LOC_Os01g55820.1 X8 domain containing protein expressed
Bradi2g50760	2	50519779	50523573	3B	PF02798 PF00043 PTHR11260 KOG0867 AT3G62760.1 ATGSTF13 Glutathione S-transferase family protein LOC_Os01g55830.1 glutathione S-transferase putative expressed
Bradi2g50770	2	50526824	50530148	3B	PF02582 PTHR16255 KOG2861 AT1G69380.1 Protein of unknown function (DUF155) LOC_Os01g55860.1 expressed protein
Bradi2g50780	2	50530976	50531362	3B	LOC_Os06g17600.1 cadmium tolerance factor putative expressed
Bradi2g50790	2	50534180	50534812	3B	PF02298 AT5G15350.1 AtENODL17 ENODL17 early nodulin-like protein 17 LOC_Os07g02200.1 plastocyanin-like domain containing protein putative expressed
Bradi2g50800	2	50538092	50541678	3B	PF01817 PTHR21145 KOG0795 5.4.99.5 K01850 AT3G29200.1 ATCM1 CM1 chorismate mutase 1 LOC_Os01g55870.1 chorismate mutase chloroplast precursor putative expressed
Bradi2g50810	2	50544246	50549834	3B	PF02151 PF08755 AT2G03390.1 uvrB/uvrC motif-containing protein LOC_Os01g55880.1 hemimethylated DNA binding domain containing protein expressed
Bradi2g50815	2	50550910	50551381	3B	PF00696 AT1G26640.1 Amino acid kinase family protein LOC_Os01g55890.1 amino acid kinase putative expressed
Bradi2g50820	2	50553945	50558377	3B	PF00696 AT1G26640.1 Amino acid kinase family protein LOC_Os01g55890.1 amino acid kinase putative expressed
Bradi2g50830	2	50560743	50565567	3B	PF03652 AT3G52905.1 Polynucleotidyl transferase ribonuclease H-like superfamily protein LOC_Os01g55900.1 holliday junction resolvase putative expressed
Bradi2g50840	2	50575711	50579383	3B	PF03321 K14487 AT4G37390.1 AUR3 BRU6 GH3-2 GH3.2 YDK1 Auxin-responsive GH3 family protein LOC_Os01g55940.1 OsGH3.2 - Probable indole-3-acetic acid-amido synthetase expressed
Bradi2g50850	2	50580044	50584481	3B	PF03069 3.5.1.49 K01455 AT4G37560.1 Acetamidase/Formamidase family protein LOC_Os01g55950.1 acetamidase putative expressed
Bradi2g50860	2	50585657	50587120	3B	PF01535 PTHR10483 AT5G56310.1 Pentatricopeptide repeat (PPR) superfamily protein LOC_Os01g55960.1 pentatricopeptide putative expressed
Bradi2g50870	2	50589077	50592759	3B	PF00383 PTHR11086 KOG3127 3.5.4.12 K01493 AT3G48540.1 Cytidine/deoxycytidylate deaminase family protein LOC_Os01g55974.2 deoxycytidylate deaminase putative expressed
Bradi2g50880	2	50594796	50595199	3B	AT1G27750.1 nucleic acid binding LOC_Os01g56000.1 RNA recognition motif containing protein expressed
Bradi2g50890	2	50599135	50607117	3B	PF00076 PF07744 PTHR10432 AT1G27750.1 nucleic acid binding LOC_Os01g56000.1 RNA recognition motif containing protein expressed
Bradi2g50900	2	50609071	50610449	3B	PF00079 PTHR11461 KOG2392 AT1G47710.1 Serine protease inhibitor (SERPIN) family protein LOC_Os01g56010.1 serpin domain containing protein putative expressed
Bradi2g50910	2	50611441	50614109	3B	LOC_Os01g56020.1 expressed protein
Bradi2g50920	2	50617078	50617906	3B	PF00036 PTHR10891 KOG0027 AT3G50770.1 CML41 calmodulin-like 41 LOC_Os01g56030.1 EF hand family protein putative expressed
Bradi2g50927	2	50620159	50624015	3B	PF01554 PTHR11206 KOG1347 AT1G47530.1 MATE efflux family protein LOC_Os01g56050.1 MATE efflux family protein putative expressed
Bradi2g50940	2	50625607	50627175	3B	PF00097 PTHR12313 KOG4172 AT1G19310.1 RING/U-box superfamily protein LOC_Os01g56070.4 RING finger protein putative expressed
Bradi2g50950	2	50630983	50631614	3B	LOC_Os01g56080.1 expressed protein
Bradi2g50960	2	50632898	50638710	3B	PF03909 AT5G65910.1 BSD domain-containing protein LOC_Os01g56100.1 BSD domain containing protein expressed
Bradi2g50967	2	50650001	50654706	3B	PF00535 AT4G07960.1 ATCSLC12 CSLC12 Cellulose-synthase-like C12 LOC_Os01g56130.1 CSLC1 - cellulose synthase-like family C expressed
Bradi2g50980	2	50660948	50664711	3B	PF04616 PTHR22925 AT5G67540.1 Arabinanase/levansucrase/invertase LOC_Os01g65720.1 expressed protein
Bradi2g50990	2	50665749	50671764	3B	AT5G65770.1 LINC4 little nuclei4 LOC_Os01g56140.1 expressed protein
Bradi2g51000	2	50675103	50679208	3B	PF05577 PTHR11010 KOG2183 3.4.16.2 K01285 AT5G65760.1 Serine carboxypeptidase S28 family protein LOC_Os01g56150.1 OsProCP1 - Putative Lysosomal Pro-x Carboxypeptidase homologue expressed
Bradi2g51010	2	50681619	50684911	3B	AT5G64510.1 LOC_Os01g56180.1 expressed protein
Bradi2g51017	2	50685769	50695622	3B	PF01424 PF00270 PF00271 PF04408 PF07717 PTHR18934 AT2G30800.1 ATVT-1 HVT1 helicase in vascular tissue and tapetum LOC_Os01g56190.1 HVT1 putative expressed
Bradi2g51030	2	50699047	50702962	3B	PF00651 PF11900 PF00023 PF12313 PTHR18958 AT5G45110.1 ATNPR3 NPR3 NPR1-like protein 3 LOC_Os01g56200.1 BTBA2 - Bric-a-Brac Tramtrack Broad Complex BTB domain with Ankyrin repeat region expressed
Bradi2g51040	2	50703620	50708573	3B	PF03469 PTHR21596 AT1G15910.1 XH/XS domain-containing protein LOC_Os12g38440.1 XH domain containing protein expressed
Bradi2g51050	2	50715091	50720127	3B	PF03798 PTHR13439 KOG4561 AT4G19645.1 TRAM LAG1 and CLN8 (TLC) lipid-sensing domain containing protein LOC_Os01g56230.2 transmembrane protein 56 putative expressed
Bradi2g51060	2	50720302	50722360	3B	AT1G56080.1 LOC_Os01g56235.1 expressed protein
Bradi2g51070	2	50723123	50731709	3B	KOG3202 AT2G34780.1 EMB1611 MEE22 maternal effect embryo arrest 22 LOC_Os01g56290.1 expressed protein
Bradi2g51080	2	50738727	50744911	3B	PF09770 PTHR21551 AT3G22270.1 Topoisomerase II-associated protein PAT1 LOC_Os02g31220.2 expressed protein
Bradi2g51090	2	50744967	50745634	3B	PF00036 PTHR10891 KOG0027 AT5G42380.1 CML37 CML39 calmodulin like 37 LOC_Os01g72540.1 OsCML23 - Calmodulin-related calcium sensor protein expressed
Bradi2g51100	2	50747697	50749317	3B	LOC_Os11g07390.1 expressed protein
Bradi2g51110	2	50749770	50753030	3B	PF04055 PTHR10949 KOG2672 2.8.1.8 K03644 AT5G08415.1 Radical SAM superfamily protein LOC_Os05g43576.1 radical SAM enzyme putative expressed
Bradi2g51120	2	50762063	50763912	3B	PF00282 PTHR11999 KOG0628 AT2G20340.1 Pyridoxal phosphate (PLP)-dependent transferases superfamily protein LOC_Os01g56380.1 decarboxylase putative expressed
Bradi2g51130	2	50775070	50781514	3B	PF05922 PF00082 PTHR10795 AT4G20430.1 Subtilase family protein LOC_Os01g56320.1 OsSub4 - Putative Subtilisin homologue expressed
Bradi2g51140	2	50785806	50792283	3B	AT2G34640.1 HMR PTAC12 plastid transcriptionally active 12 LOC_Os01g56350.2 PTAC12 putative expressed
Bradi2g51150	2	50790886	50795098	3B	PF03007 PF06974 AT3G49200.1 O-acyltransferase (WSD1-like) family protein LOC_Os01g56360.1 wax synthase putative expressed
Bradi2g51160	2	50798808	50804365	3B	PF00282 PTHR11999 AT2G20340.1 Pyridoxal phosphate (PLP)-dependent transferases superfamily protein LOC_Os01g56380.1 decarboxylase putative expressed
Bradi2g51170	2	50807524	50809642	3B	PF00282 PTHR11999 KOG0628 AT2G20340.1 Pyridoxal phosphate (PLP)-dependent transferases superfamily protein LOC_Os01g56380.1 decarboxylase putative expressed
Bradi2g51180	2	50823137	50827106	3B	AT5G46170.1 F-box family protein LOC_Os01g56390.1 OsFBX26 - F-box domain containing protein expressed
Bradi2g51190	2	50829157	50830590	3B	PF06830 AT3G19430.1 late embryogenesis abundant protein-related / LEA protein-related LOC_Os01g73730.1 RCLEA5 - Root cap and Late embryogenesis related family protein precursor expressed
Bradi2g51200	2	50853475	50857052	3B	PF00005 PTHR19222 KOG2355 AT4G33460.1 ATNAP13 EMB2751 ABC transporter family protein LOC_Os01g56400.1 ABC transporter ATP-binding protein putative expressed
Bradi2g51210	2	50858072	50859026	3B	PF04145 PTHR12483 KOG3386 AT2G26975.1 Ctr copper transporter family LOC_Os01g56420.1 ctr copper transporter family protein putative expressed
Bradi2g51217	2	50862532	50863524	3B	PF04525 AT3G15810.1 Protein of unknown function (DUF567) LOC_Os01g56450.1 DUF567 domain containing protein putative expressed
Bradi2g51230	2	50866712	50870113	3B	PF02330 KOG2536 AT4G32605.1 Mitochondrial glycoprotein family protein LOC_Os01g56460.1 mitochondrial glycoprotein putative expressed
Bradi2g51240	2	50871300	50873231	3B	AT2G35900.1 LOC_Os01g56470.1 mal d 1-associated protein putative expressed
Bradi2g51255	2	50877358	50898624	3B	PF00917 PF00443 PF12436 PTHR10420 KOG1863 AT3G11910.1 UBP13 ubiquitin-specific protease 13 LOC_Os01g56490.1 ubiquitin carboxyl-terminal hydrolase putative expressed
Bradi2g51270	2	50905389	50905979	3B	LOC_Os01g56500.1 expressed protein
Bradi2g51280	2	50912357	50916786	3B	PF00933 PF01915 AT5G20950.1 Glycosyl hydrolase family protein LOC_Os01g56510.1 periplasmic beta-glucosidase precursor putative expressed
Bradi2g51290	2	50918743	50919219	3B
Bradi2g51300	2	50920086	50928029	3B	PF00035 PTHR11207 KOG3732 AT3G62800.1 DRB4 double-stranded-RNA-binding protein 4 LOC_Os01g56520.2 double-stranded RNA binding motif containing protein expressed
Bradi2g51310	2	50938215	50939034	3B	PF03195 AT3G03760.1 LBD20 LOB domain-containing protein 20 LOC_Os01g56530.1 DUF260 domain containing protein putative expressed
Bradi2g51320	2	50939680	50942008	3B	PF05033 PF00856 PTHR22884 KOG1082 AT3G03750.2 SDG20 SUVR3 SET domain protein 20 LOC_Os01g56540.1 histone-lysine N-methyltransferase SUVR3 putative expressed
Bradi2g51330	2	50942861	50944414	3B	AT3G47680.1 DNA binding LOC_Os06g42890.1 DNA binding protein putative expressed
Bradi2g51340	2	50945434	50949120	3B	PF02270 PTHR10445 KOG2905 AT1G75510.1 Transcription initiation factor IIF beta subunit LOC_Os01g56550.2 transcription initiation factor IIF beta subunit putative expressed
Bradi2g51350	2	50953168	50956145	3B	PF03364 PTHR12901 KOG3177 AT4G17650.1 Polyketide cyclase / dehydrase and lipid transport protein LOC_Os01g56560.1 cyclase/dehydrase family protein expressed
Bradi2g51360	2	50956466	50957888	3B	PF02485 PTHR19297 KOG0799 AT1G71070.1 Core-2/I-branching beta-1 6-N-acetylglucosaminyltransferase family protein LOC_Os01g56570.1 xylosyltransferase putative expressed
Bradi2g51370	2	50961551	50969799	3B	PF00069 PF07714 PTHR11909 KOG1164 AT3G03940.1 Protein kinase family protein LOC_Os01g56580.2 CK1_CaseinKinase_1a.3 - CK1 includes the casein kinase 1 kinases expressed
Bradi2g51377	2	50972669	50998535	3B	PF09324 PTHR10663 KOG1848 AT5G27970.1 ARM repeat superfamily protein LOC_Os01g56590.1 guanine nucleotide exchange family protein putative expressed
Bradi2g51390	2	51002682	51005800	3B	PF00436 AT4G11060.1 MTSSB mitochondrially targeted single-stranded DNA binding protein LOC_Os05g43440.1 single-stranded DNA-binding protein putative expressed
Bradi2g51400	2	51007058	51010335	3B	PF02881 PF00448 PF03205 PF02492 PF02978 PTHR11564 KOG0780 K03106 AT1G48900.1 Signal recognition particle SRP54 subunit protein LOC_Os01g56600.1 signal recognition particle 54 kDa protein putative expressed
Bradi2g51410	2	51010688	51012372	3B	PF02574 PTHR21091 KOG1579 2.1.1.10 K00547 AT3G22740.1 HMT3 homocysteine S-methyltransferase 3 LOC_Os01g56610.1 homocysteine S-methyltransferase protein putative expressed
Bradi2g51417	2	51012871	51020810	3B	PF01142 PTHR13326 KOG2339 AT3G04820.1 Pseudouridine synthase family protein LOC_Os01g56620.1 pseudouridylate synthase putative expressed
Bradi2g51430	2	51025179	51035151	3B	PF09742 PTHR12895 KOG2225 AT1G04200.1 LOC_Os01g56630.1 dymeclin putative expressed
Bradi2g51440	2	51042239	51044816	3B	PF05922 PF00082 PF02225 PTHR10795 AT3G14067.1 Subtilase family protein LOC_Os02g53970.1 OsSub24 - Putative Subtilisin homologue expressed
Bradi2g51450	2	51044899	51050164	3B	PF08007 PTHR12461 AT5G19840.1 2-oxoglutarate (2OG) and Fe(II)-dependent oxygenase superfamily protein LOC_Os01g56640.3 transcription factor jumonji putative expressed
Bradi2g51460	2	51050758	51051663	3B
Bradi2g51467	2	51065198	51076547	3B	PF01532 PTHR11742 KOG2429 K10085 AT5G43710.1 Glycosyl hydrolase family 47 protein LOC_Os01g56670.1 glycosyl hydrolase family 47 domain contain protein expressed
Bradi2g51480	2	51076208	51077747	3B	PF07123 AT2G30570.1 PSBW photosystem II reaction center W LOC_Os05g43310.1 photosystem II reaction center W protein chloroplast precursor putative expressed
Bradi2g51490	2	51080198	51083133	3B	PF06414 AT1G06750.2 P-loop containing nucleoside triphosphate hydrolases superfamily protein LOC_Os01g56764.1 expressed protein
Bradi2g51500	2	51085144	51091268	3B	PF03126 AT5G43630.1 TZP zinc knuckle (CCHC-type) family protein LOC_Os01g56780.1 plus-3 domain containing protein expressed
Bradi2g51510	2	51096475	51100934	3B	PF04576 AT1G08800.1 Protein of unknown function DUF593 LOC_Os01g56790.1 expressed protein
Bradi2g51517	2	51101201	51113821	3B	PF00917 PTHR10420 AT1G04300.1 TRAF-like superfamily protein LOC_Os01g56800.3 MATH domain containing protein expressed
Bradi2g51530	2	51119031	51123083	3B	PF01565 PF09265 PTHR13878 KOG1231 1.5.99.12 K00279 AT1G75450.1 ATCKX5 ATCKX6 CKX5 cytokinin oxidase 5 LOC_Os01g56810.1 cytokinin dehydrogenase precursor putative expressed
Bradi2g51540	2	51136071	51138733	3B	PF01419 AT1G19715.2 Mannose-binding lectin superfamily protein LOC_Os05g43240.3 jacalin-like lectin domain containing protein expressed
Bradi2g51550	2	51139089	51143478	3B	PF10607 PTHR12864 KOG2659 AT1G06060.1 LisH and RanBPM domains containing protein LOC_Os01g56820.1 AGAP000951-PA putative expressed
Bradi2g51560	2	51146168	51149136	3B	PF01657 PF00069 PF07714 PTHR23258 KOG1187 AT4G21410.1 CRK29 cysteine-rich RLK (RECEPTOR-like protein kinase) 29 LOC_Os04g12080.1 TKL_IRAK_DUF26-lc.7 - DUF26 kinases have homology to DUF26 containing loci expressed
Bradi2g51570	2	51151844	51156447	3B	PF01657 PF00069 PF07714 PTHR23258 KOG1187 AT4G05200.1 CRK25 cysteine-rich RLK (RECEPTOR-like protein kinase) 25 LOC_Os04g12080.1 TKL_IRAK_DUF26-lc.7 - DUF26 kinases have homology to DUF26 containing loci expressed
Bradi2g51580	2	51156802	51160882	3B	PF00400 PF11715 PTHR22847 KOG0266 AT2G16405.1 Transducin/WD40 repeat-like superfamily protein LOC_Os01g56860.1 WD domain G-beta repeat domain containing protein expressed
Bradi2g51586	2	51167817	51169844	3B	PF06405 1.3.1.80 K13545 AT4G37000.1 ACD2 ATRCCR accelerated cell death 2 (ACD2) LOC_Os10g25030.1 red chlorophyll catabolite reductase putative expressed
Bradi2g51592	2	51171829	51172997	3B	PF06405 AT4G37000.1 ACD2 ATRCCR accelerated cell death 2 (ACD2) LOC_Os10g25040.2 red chlorophyll catabolite reductase putative expressed
Bradi2g51600	2	51176620	51181465	3B	PF00149 PTHR22953 KOG1378 AT2G16430.2 ATPAP10 PAP10 purple acid phosphatase 10 LOC_Os01g56880.1 purple acid phosphatase precursor putative expressed
Bradi2g51610	2	51185066	51188119	3B	AT2G36835.1 LOC_Os01g56890.1 expressed protein
Bradi2g51620	2	51191828	51198372	3B	PF08700 KOG2033 AT5G16300.1 Vps51/Vps67 family (components of vesicular transport) protein LOC_Os01g56910.1 expressed protein
Bradi2g51630	2	51205431	51210951	3B	PF00026 PTHR13683 KOG1339 2.7.1.- K00924 AT5G22850.1 Eukaryotic aspartyl protease family protein LOC_Os01g56930.1 eukaryotic aspartyl protease domain containing protein expressed
Bradi2g51637	2	51212441	51219692	3B	PF00752 PF00867 PTHR11081 3.1.-.- K10746 AT1G29630.2 5'-3' exonuclease family protein LOC_Os01g56940.1 flap endonuclease putative expressed
Bradi2g51650	2	51219863	51221280	3B	AT1G27050.1 ATHB54 HB54 homeobox protein 54 LOC_Os01g56969.1 homeobox-leucine zipper protein ATHB-54 putative expressed
Bradi2g51657	2	51223062	51243062	3B	PF00328 PTHR12750 KOG1057 AT5G15070.1 Phosphoglycerate mutase-like family protein LOC_Os01g56980.1 histidine acid phosphatase putative expressed
Bradi2g51670	2	51245374	51249572	3B	PF00415 PTHR22870 AT1G27060.1 Regulator of chromosome condensation (RCC1) family protein LOC_Os01g56990.1 Regulator of chromosome condensation domain containing protein expressed
Bradi2g51675	2	51255888	51257082	3B	LOC_Os01g57004.1 adhesive/proline-rich protein putative expressed
Bradi2g51680	2	51259577	51262069	3B	PF06136 AT1G05577.1 Domain of unknown function (DUF966) LOC_Os01g57020.1 expressed protein
Bradi2g51690	2	51265809	51266390	3B
Bradi2g51700	2	51280401	51286258	3B	PF09335 PTHR10281 KOG1109 AT4G14950.1 SNARE associated Golgi protein family LOC_Os01g57066.1 transmembrane protein 49 putative expressed
Bradi2g51710	2	51287497	51313181	3B	PF00675 PF05193 PTHR11851 KOG0959 AT2G41790.1 Insulinase (Peptidase family M16) family protein LOC_Os01g57073.1 insulin-degrading enzyme putative expressed
Bradi2g51720	2	51317124	51319286	3B	PF00139 PF00069 PF07714 PTHR23258 KOG1187 AT5G10530.1 Concanavalin A-like lectin protein kinase family protein LOC_Os01g57100.1 expressed protein
Bradi2g51727	2	51320072	51330395	3B	PF00176 PF00271 PTHR10799 KOG1001 AT1G61140.1 EDA16 SNF2 domain-containing protein / helicase domain-containing protein / zinc finger protein-related LOC_Os01g57110.1 SNF2 family N-terminal domain containing protein expressed
Bradi2g51740	2	51339417	51339998	3B
Bradi2g51750	2	51348934	51350030	3B	LOC_Os01g57150.1 SR protein related family member putative expressed
Bradi2g51760	2	51358341	51367146	3B	PF00400 PF08662 PTHR19845 KOG0267 AT1G61210.1 Transducin/WD40 repeat-like superfamily protein LOC_Os01g57210.1 katanin p80 WD40 repeat-containing subunit B1 homolog 1 putative expressed
Bradi2g51770	2	51367725	51373078	3B	PF04144 PTHR10687 KOG3088 AT1G61250.1 SC3 secretory carrier 3 LOC_Os01g57220.1 secretory carrier-associated membrane protein putative expressed
Bradi2g51777	2	51373238	51375861	3B	PF00651 PF03000 AT5G03250.1 Phototropic-responsive NPH3 family protein LOC_Os01g57230.1 BTBN1 - Bric-a-Brac Tramtrack Broad Complex BTB domain with non-phototropic hypocotyl 3 NPH3 and coiled-coil domains expressed
Bradi2g51790	2	51378439	51381627	3B	AT2G20825.1 ULT2 Developmental regulator ULTRAPETALA LOC_Os01g57240.1 expressed protein
Bradi2g51800	2	51388817	51389636	3B	PF03997 PTHR12937 KOG3284 K12184 AT4G05000.1 VPS28-1 VPS28-2 Vacuolar protein sorting-associated protein VPS28 family protein LOC_Os01g57260.1 vacuolar protein sorting-associated protein 28 homolog 2 putative expressed
Bradi2g51807	2	51394701	51399120	3B	PF00931 PTHR23155 KOG4658 AT3G14460.1 LRR and NB-ARC domains-containing disease resistance protein LOC_Os01g57310.2 rp1 putative expressed
Bradi2g51820	2	51400468	51403410	3B	PF00781 PTHR12358 AT4G21540.1 SPHK1 sphingosine kinase 1 LOC_Os01g57350.1 diacylglycerol kinase putative expressed
Bradi2g51830	2	51406092	51410675	3B	PF07992 PF00070 PTHR22915 KOG2495 1.6.99.3 K03885 AT4G21490.1 NDB3 NAD(P)H dehydrogenase B3 LOC_Os05g26660.1 NADH-ubiquinone oxidoreductase mitochondrial precursor putative expressed
Bradi2g51836	2	51410949	51414428	3B	PF00520 PF00027 PTHR10217 KOG0498 AT5G54250.1 ATCNGC4 CNGC4 DND2 HLM1 cyclic nucleotide-gated cation channel 4 LOC_Os01g57370.1 cyclic nucleotide-gated ion channel 2 putative expressed
Bradi2g51842	2	51415593	51418792	3B	PF01453 PF00954 PF08276 PF07714 PF00069 PTHR23258 KOG1187 AT4G21380.1 ARK3 RK3 receptor kinase 3 LOC_Os01g57510.1 receptor protein kinase putative expressed
Bradi2g51850	2	51425797	51426075	3B	PF01476 LOC_Os01g57400.1 lysM domain containing protein putative
Bradi2g51860	2	51426785	51428871	3B	PF01535 PTHR10483 AT1G09900.1 Pentatricopeptide repeat (PPR-like) superfamily protein LOC_Os01g57410.3 pentatricopeptide repeat domain containing protein putative expressed
Bradi2g51870	2	51430742	51435016	3B	PF00781 PF00609 PTHR11255 AT2G20900.2 ATDGK5 DGK5 diacylglycerol kinase 5 LOC_Os01g57420.1 diacylglycerol kinase putative expressed
Bradi2g51880	2	51438283	51441044	3B	PF00753 PF07522 PTHR23240 AT1G27410.1 DNA repair metallo-beta-lactamase family protein LOC_Os01g57440.1 DNA repair metallo-beta-lactamase putative expressed
Bradi2g51890	2	51441692	51446044	3B	PF00582 AT1G11360.1 Adenine nucleotide alpha hydrolases-like superfamily protein LOC_Os01g57450.1 universal stress protein domain containing protein putative expressed
Bradi2g51900	2	51453865	51457733	3B	PF01491 PTHR16821:SF2 KOG3413 AT4G03240.1 ATFH FH frataxin homolog LOC_Os01g57460.1 frataxin putative expressed
Bradi2g51910	2	51456815	51458063	3B	PTHR10891 AT5G54490.1 PBP1 pinoid-binding protein 1 LOC_Os01g57470.1 EF hand family protein putative expressed
Bradi2g51917	2	51459404	51464153	3B	PF01453 PF00954 PF08276 PF07714 PF00069 PTHR23258 KOG1187 AT1G11330.2 S-locus lectin protein kinase family protein LOC_Os01g57480.1 serine/threonine-protein kinase receptor precursor putative expressed
Bradi2g51930	2	51466563	51466982	3B	PF01476 LOC_Os01g57400.1 lysM domain containing protein putative
Bradi2g51940	2	51469859	51473947	3B	PF01453 PF00954 PF08276 PF00069 PF07714 PTHR23258 KOG1187 AT4G21380.1 ARK3 RK3 receptor kinase 3 LOC_Os01g57510.1 receptor protein kinase putative expressed
Bradi2g51947	2	51474967	51478421	3B	PF01453 PF00954 PF08276 PF00069 PF07714 PTHR23258 KOG1187 AT4G21380.1 ARK3 RK3 receptor kinase 3 LOC_Os01g57510.1 receptor protein kinase putative expressed
Bradi2g51957	2	51480207	51483477	3B	PF09037 AT2G15730.1 P-loop containing nucleoside triphosphate hydrolases superfamily protein LOC_Os01g57550.1 nodulation protein-related putative expressed
Bradi2g51967	2	51484168	51489163	3B	PF01453 PF00954 PF08276 PF00069 PF07714 PTHR23258 AT4G21380.1 ARK3 RK3 receptor kinase 3 LOC_Os01g57560.1 serine/threonine-protein kinase receptor precursor putative expressed
Bradi2g51980	2	51507322	51511074	3B	PF00258 PF03358 PF02525 KOG3135 AT5G54500.1 FQR1 flavodoxin-like quinone reductase 1 LOC_Os01g57570.1 NADPH-dependent FMN reductase domain containing protein expressed
Bradi2g51990	2	51514423	51516455	3B	AT3G20640.1 basic helix-loop-helix (bHLH) DNA-binding superfamily protein LOC_Os01g57580.1 bHelix-loop-helix transcription factor putative expressed
Bradi2g52000	2	51536117	51538485	3B	PF03321 K14487 AT5G54510.1 DFL1 GH3.6 Auxin-responsive GH3 family protein LOC_Os01g57610.1 OsGH3.1 - Probable indole-3-acetic acid-amido synthetase expressed
Bradi2g52010	2	51541253	51546198	3B	PTHR19446:SF34 AT2G01050.1 zinc ion binding;nucleic acid binding LOC_Os07g32690.1 retrotransposon protein putative unclassified expressed
Bradi2g52016	2	51548327	51550090	3B	PF01535 PTHR10483 AT3G13160.1 Tetratricopeptide repeat (TPR)-like superfamily protein LOC_Os01g57630.3 pentatricopeptide containing protein putative expressed
Bradi2g52022	2	51552252	51552843	3B	PF02966 PTHR12052 AT5G08290.1 YLS8 mRNA splicing factor thioredoxin-like U5 snRNP LOC_Os07g10256.1 mitosis protein dim1 putative expressed
Bradi2g52030	2	51554373	51556211	3B	PF01535 PTHR10483 AT3G13160.1 Tetratricopeptide repeat (TPR)-like superfamily protein LOC_Os01g57630.3 pentatricopeptide containing protein putative expressed
Bradi2g52040	2	51560680	51563222	3B	AT5G54630.1 zinc finger protein-related LOC_Os01g57650.1 ZOS1-12 - C2H2 zinc finger protein expressed
Bradi2g52050	2	51566453	51567487	3B	PF02298 AT2G32300.1 UCC1 uclacyanin 1 LOC_Os01g57690.1 early nodulin 20 precursor putative expressed
Bradi2g52060	2	51569156	51572795	3B	PF01925 PTHR14255 AT4G21250.1 Sulfite exporter TauE/SafE family protein LOC_Os01g57710.1 membrane protein putative expressed
Bradi2g52070	2	51574111	51579910	3B	PF00400 PF12490 PTHR13268 KOG2109 AT1G54710.1 ATATG18H ATG18H homolog of yeast autophagy 18 (ATG18) H LOC_Os01g57720.1 expressed protein
Bradi2g52077	2	51586713	51588311	3B	PF00141 AT5G15180.1 Peroxidase superfamily protein LOC_Os01g57730.1 peroxidase precursor putative expressed
Bradi2g52090	2	51593048	51595095	3B	PF00264 PF12142 PF12143 PTHR11474 LOC_Os01g58100.1 polyphenol oxidase putative expressed
Bradi2g52100	2	51603886	51604585	3B
Bradi2g52110	2	51610707	51612557	3B	PF00561 PTHR10992 KOG1454 3.1.1.78 K08233 AT2G23620.1 ATMES1 MES1 methyl esterase 1 LOC_Os01g57770.1 OsPOP4 - Putative Prolyl Oligopeptidase homologue expressed
Bradi2g52120	2	51614210	51615486	3B	PF07714 PTHR23258 AT1G50610.1 Leucine-rich repeat protein kinase family protein LOC_Os02g07810.1 inactive receptor kinase At2g26730 precursor putative expressed
Bradi2g52130	2	51615960	51616491	3B	PF02136 PTHR12612 KOG2104 AT1G27970.1 NTF2B nuclear transport factor 2B LOC_Os08g42000.1 nuclear transport factor putative expressed
Bradi2g52140	2	51618432	51621106	3B	PF04043 PF01095 AT1G11580.1 ATPMEPCRA PMEPCRA methylesterase PCR A LOC_Os01g57854.1 pectinesterase putative expressed
Bradi2g52150	2	51624076	51626996	3B	PF00931 PF01637 PF00560 PTHR23155 KOG4658 K13459 AT1G12280.1 LRR and NB-ARC domains-containing disease resistance protein LOC_Os01g57870.1 disease resistance protein RPS2 putative expressed
Bradi2g52155	2	51631112	51633102	3B	PF02298 AT3G20570.1 AtENODL9 ENODL9 early nodulin-like protein 9 LOC_Os01g57880.1 plastocyanin-like domain containing protein putative expressed
Bradi2g52160	2	51635449	51640290	3B	PF00046 PF01852 PTHR19418 AT4G04890.1 PDF2 protodermal factor 2 LOC_Os01g57890.1 Homeobox domain containing protein expressed
Bradi2g52170	2	51641443	51643466	3B	PF01535 PTHR10483 AT1G69290.1 Pentatricopeptide repeat (PPR) superfamily protein LOC_Os01g57900.1 PPR repeat domain containing protein putative expressed
Bradi2g52180	2	51645841	51647441	3B	PF00013 PTHR12826 KOG3273 K11884 AT3G13230.1 RNA-binding KH domain-containing protein LOC_Os03g02420.1 KH domain containing protein putative expressed
Bradi2g52187	2	51648046	51651753	3B	PF01066 PTHR14269 KOG1617 2.7.8.- K08744 AT4G04870.1 CLS cardiolipin synthase LOC_Os01g57930.1 CDP-alcohol phosphatidyltransferase putative expressed
Bradi2g52197	2	51655268	51657096	3B	PF00069 PF07714 PTHR23258 KOG1187 AT3G20530.1 Protein kinase superfamily protein LOC_Os01g57940.1 tyrosine protein kinase domain containing protein putative expressed
Bradi2g52210	2	51659222	51661501	3B	PF00264 PF12142 PF12143 PTHR11474 LOC_Os01g58100.1 polyphenol oxidase putative expressed
Bradi2g52220	2	51662885	51663796	3B	AT1G27870.1 Polynucleotidyl transferase ribonuclease H-like superfamily protein LOC_Os02g44460.1 retrotransposon protein putative unclassified expressed
Bradi2g52227	2	51665623	51668249	3B	PF03514 AT2G37650.1 GRAS family transcription factor LOC_Os11g47890.1 GRAS family transcription factor domain containing protein expressed
Bradi2g52240	2	51674347	51675683	3B	PF12146 PF00561 PTHR11614 KOG1455 AT2G39420.1 alpha/beta-Hydrolases superfamily protein LOC_Os12g01030.1 monoglyceride lipase putative expressed
Bradi2g52250	2	51676783	51677956	3B	PF01535 PTHR10483 AT1G61870.1 PPR336 pentatricopeptide repeat 336 LOC_Os01g58080.1 membrane-associated salt-inducible protein putative expressed
Bradi2g52260	2	51683195	51685325	3B	PF00264 PF12142 PF12143 PTHR11474 LOC_Os01g58100.1 polyphenol oxidase putative expressed
Bradi2g52270	2	51691976	51697317	3B	AT4G27020.1 LOC_Os01g58114.2 expressed protein
Bradi2g52280	2	51697880	51698392	3B	AT5G54870.1 LOC_Os01g58114.1 expressed protein
Bradi2g52290	2	51699158	51699490	3B	AT5G10380.1 ATRING1 RING1 RING/U-box superfamily protein LOC_Os06g11450.1 zinc finger C3HC4 type domain containing protein expressed
Bradi2g52295	2	51701688	51702323	3B	LOC_Os01g58130.1 expressed protein
Bradi2g52300	2	51707006	51707634	3B	LOC_Os01g58140.1 expressed protein
Bradi2g52310	2	51710801	51711517	3B	LOC_Os01g58150.1 expressed protein
Bradi2g52317	2	51720318	51723580	3B	PF00578 PTHR13871 KOG2501 AT1G60420.1 DC1 domain-containing protein LOC_Os01g58194.1 protein disulfide isomerase putative expressed
Bradi2g52330	2	51723912	51726079	3B	PF01253 PTHR10388 KOG1770 K03113 AT1G54290.1 Translation initiation factor SUI1 family protein LOC_Os01g58220.2 translation initiation factor SUI1 putative expressed
Bradi2g52340	2	51729565	51730194	3B	LOC_Os01g60820.1 hypothetical protein
Bradi2g52350	2	51735174	51738352	3B	PF03446 PF02737 PF00725 PTHR23309 KOG2304 1.1.1.157 K00074 AT3G15290.1 3-hydroxyacyl-CoA dehydrogenase family protein LOC_Os01g58380.1 3-hydroxybutyryl-CoA dehydrogenase putative expressed
Bradi2g52356	2	51737054	51741771	3B	PF09419 PTHR19288 KOG2961 K07015 AT3G58830.1 haloacid dehalogenase (HAD) superfamily protein LOC_Os01g58390.1 haloacid dehalogenase putative expressed
Bradi2g52362	2	51742734	51747341	3B	PTHR10825 AT5G44280.1 ATRING1A RING1A RING 1A LOC_Os01g58400.2 zinc finger C3HC4 type family protein putative expressed
Bradi2g52370	2	51766250	51767401	3B	PF00847 AT5G44210.1 ATERF-9 ATERF9 ERF9 erf domain protein 9 LOC_Os01g58420.1 AP2 domain containing protein expressed
Bradi2g52380	2	51772580	51773238	3B	PF00847 AT1G28360.1 ATERF12 ERF12 ERF domain protein 12 LOC_Os05g41760.1 AP2 domain containing protein expressed
Bradi2g52390	2	51794973	51798733	3B	PTHR13902 AT5G53900.2 Serine/threonine-protein kinase WNK (With No Lysine)-related LOC_Os11g25920.1 transcription factor-related putative expressed
Bradi2g52400	2	51799783	51803181	3B	AT5G44650.1 AtCEST CEST LOC_Os01g58470.1 expressed protein
Bradi2g52410	2	51806095	51806655	3B	LOC_Os01g58490.1 expressed protein
Bradi2g52417	2	51807292	51809546	3B	PF04578 AT5G45540.1 Protein of unknown function (DUF594) LOC_Os01g58500.1 expressed protein
Bradi2g52430	2	51809981	51811177	3B	PF00931 AT3G50950.1 ZAR1 HOPZ-ACTIVATED RESISTANCE 1 LOC_Os01g58510.1 NB-ARC domain containing protein expressed
Bradi2g52437	2	51810037	51813651	3B	PF00931 PTHR23155 AT5G45520.1 Leucine-rich repeat (LRR) family protein LOC_Os01g58520.1 disease resistance protein putative expressed
Bradi2g52450	2	51821050	51824023	3B	PF00931 KOG4658 AT1G63350.1 Disease resistance protein (CC-NBS-LRR class) family LOC_Os01g58530.1 NB-ARC/LRR disease resistance protein putative expressed
Bradi2g52460	2	51833527	51836347	3B	PF03352 3.2.2.20 K01246 AT5G44680.1 DNA glycosylase superfamily protein LOC_Os01g58550.1 methyladenine glycosylase putative expressed
Bradi2g52470	2	51839366	51841834	3B	PF00656 KOG1546 AT1G79340.1 AtMC4 MC4 metacaspase 4 LOC_Os01g58580.1 ICE-like protease p20 domain containing protein putative expressed
Bradi2g52480	2	51845278	51846709	3B	AT4G19950.1 LOC_Os01g58620.1 expressed protein
Bradi2g52490	2	51847755	51852452	3B	PF02518 PTHR23336 KOG1845 AT1G19100.1 Histidine kinase- DNA gyrase B- and HSP90-like ATPase family protein LOC_Os11g26830.1 ATP-binding region ATPase-like domain containing protein expressed
Bradi2g52500	2	51859787	51861217	3B	PF01535 PTHR10483 AT1G33350.1 Pentatricopeptide repeat (PPR) superfamily protein LOC_Os01g58630.1 pentatricopeptide repeat putative expressed
Bradi2g52510	2	51862994	51868263	3B	PF09423 PF00149 PTHR22953 KOG1378 AT5G50400.1 ATPAP27 PAP27 purple acid phosphatase 27 LOC_Os01g58640.1 nucleotide pyrophosphatase/phosphodiesterase putative expressed
Bradi2g52520	2	51870059	51870864	3B	AT4G30880.1 Bifunctional inhibitor/lipid-transfer protein/seed storage 2S albumin superfamily protein LOC_Os01g58650.1 LTPL35 - Protease inhibitor/seed storage/LTP family protein precursor putative
Bradi2g52527	2	51874818	51875703	3B	AT5G04010.1 F-box family protein LOC_Os01g58670.1 expressed protein
Bradi2g52540	2	51883735	51889623	3B	PF02037 PF03372 PTHR22748 KOG1294 3.1.11.2 K01142 AT2G41460.1 ARP apurinic endonuclease-redox protein LOC_Os01g58680.1 apurinic endonuclease-redox protein putative expressed
Bradi2g52546	2	51890507	51892309	3B	PF03372 PTHR22748 AT2G41460.2 ARP apurinic endonuclease-redox protein LOC_Os01g58690.1 endonuclease/exonuclease/phosphatase family domain containing protein expressed
Bradi2g52552	2	51892360	51894661	3B	PF03372 PTHR22748 AT2G41460.1 ARP apurinic endonuclease-redox protein LOC_Os01g58690.1 endonuclease/exonuclease/phosphatase family domain containing protein expressed
Bradi2g52560	2	51895398	51898386	3B	AT5G03990.1 LOC_Os01g58700.1 expressed protein
Bradi2g52565	2	51911345	51912006	3B	PF00332 AT3G57260.1 BG2 BGL2 PR-2 PR2 beta-1 3-glucanase 2 LOC_Os05g41610.1 glycosyl hydrolases family 17 putative expressed
Bradi2g52570	2	51914581	51917786	3B	PF01210 PF07479 PTHR11728 KOG2711 AT2G41540.1 GPDHC1 6-phosphogluconate dehydrogenase family protein LOC_Os01g58740.1 glycerol-3-phosphate dehydrogenase putative expressed
Bradi2g52580	2	51918814	51921746	3B	AT5G62270.2 LOC_Os01g58750.1 expressed protein
Bradi2g52590	2	51927312	51928125	3B	PF00170 PF07716 AT2G16770.1 bZIP23 Basic-leucine zipper (bZIP) transcription factor family protein LOC_Os01g58760.1 bZIP transcription factor domain containing protein expressed
Bradi2g52600	2	51929524	51932762	3B	PF00097 PTHR22763 AT2G40830.1 RHC1A RING-H2 finger C1A LOC_Os01g58780.1 zinc finger C3HC4 type domain containing protein expressed
Bradi2g52610	2	51932881	51937378	3B	PF00288 PTHR20861 2.7.1.148 K00919 AT2G26930.1 ATCDPMEK CDPMEK ISPE PDE277 4-(cytidine 5'-phospho)-2-C-methyl-D-erithritol kinase LOC_Os01g58790.2 GHMP kinases ATP-binding protein putative expressed
Bradi2g52620	2	51937695	51938520	3B	LOC_Os01g58800.1 expressed protein
Bradi2g52630	2	51942855	51944403	3B	AT3G63060.1 EDL3 EID1-like 3 LOC_Os01g58850.1 circadian clock coupling factor-related putative expressed
Bradi2g52640	2	51946442	51948653	3B	PF03547 AT5G57090.1 AGR AGR1 ATPIN2 EIR1 PIN2 WAV6 Auxin efflux carrier family protein LOC_Os01g58860.1 auxin efflux carrier component putative expressed
Bradi2g52650	2	51957893	51960786	3B	PF00154 PF08423 PF06745 PTHR22942 KOG1433 AT3G10140.1 RECA3 RECA homolog 3 LOC_Os01g71690.2 recA protein expressed
Bradi2g52660	2	51972499	51973994	3B	PF03151 PTHR11132 KOG1441 AT4G32390.1 Nucleotide-sugar transporter family protein LOC_Os05g41480.1 domain of unknown function DUF250 domain containing protein expressed
Bradi2g52670	2	51980589	51982239	3B	PF00031 PTHR11413 AT3G12490.2 ATCYS6 ATCYSB CYSB cystatin B LOC_Os01g58890.1 cysteine proteinase inhibitor precursor protein putative expressed
Bradi2g52680	2	51999540	52001739	3B	PF00892 AT5G07050.1 nodulin MtN21 /EamA-like transporter family protein LOC_Os01g58910.1 auxin-induced protein 5NG4 putative expressed
Bradi2g52690	2	52008334	52010114	3B	PF00067 PTHR19383 KOG0157 1.14.-.- K00517 AT3G56630.1 CYP94D2 cytochrome P450 family 94 subfamily D polypeptide 2 LOC_Os01g59020.1 cytochrome P450 putative expressed
Bradi2g52700	2	52013075	52014607	3B	PF00067 PTHR19383 KOG0157 1.14.-.- K00517 AT3G56630.1 CYP94D2 cytochrome P450 family 94 subfamily D polypeptide 2 LOC_Os01g59050.1 cytochrome P450 putative expressed
Bradi2g52710	2	52014938	52016776	3B	PF00468 AT1G29070.1 Ribosomal protein L34 LOC_Os01g59060.1 50S ribosomal protein putative expressed
Bradi2g52720	2	52019781	52021121	3B	PF11460 AT3G17930.1 LOC_Os01g59080.1 expressed protein
Bradi2g52730	2	52021348	52022622	3B	PF01789 AT3G56650.1 Mog1/PsbP/DUF1795-like photosystem II reaction center PsbP family protein LOC_Os01g59090.1 thylakoid lumenal 20 kDa protein putative expressed
Bradi2g52740	2	52025484	52027540	3B	PF00201 PTHR11926 KOG1192 AT2G30150.1 UDP-Glycosyltransferase superfamily protein LOC_Os01g59100.1 cytokinin-N-glucosyltransferase 1 putative expressed
Bradi2g52750	2	52027934	52030511	3B	PF00201 PTHR11926 KOG1192 AT2G30140.1 UDP-Glycosyltransferase superfamily protein LOC_Os01g59110.1 indole-3-acetate beta-glucosyltransferase putative expressed
Bradi2g52760	2	52030867	52033538	3B	PF00134 PF02984 PTHR10177 KOG0653 K05868 AT5G06150.1 CYC1BAT CYCB1;2 Cyclin family protein LOC_Os01g59120.1 cyclin putative expressed
Bradi2g52770	2	52035645	52044997	3B	AT2G26770.1 plectin-related LOC_Os01g59130.2 proline-rich family protein putative expressed
Bradi2g52777	2	52048184	52050621	3B	PF03871 PF01191 PTHR10535 KOG3218 AT3G22320.1 ATRPABC24.3 NRPB5 NRPD5 RPB5A Eukaryotic rpb5 RNA polymerase subunit family protein LOC_Os01g59140.1 DNA-directed RNA polymerases I II and III subunit RPABC1 putative expressed
Bradi2g52790	2	52052617	52056085	3B	PF00091 PF03953 PTHR11588 KOG1375 K07375 AT5G12250.1 TUB6 beta-6 tubulin LOC_Os01g18050.1 tubulin/FtsZ domain containing protein putative expressed
Bradi2g52800	2	52056134	52059653	3B	PF01694 PF00627 PTHR22790:SF3 KOG4463 AT3G56740.1 Ubiquitin-associated (UBA) protein LOC_Os01g59160.1 UBA/TS-N domain containing protein expressed
Bradi2g52810	2	52066445	52069293	3B	PF00646 AT2G26850.1 F-box family protein LOC_Os01g59180.1 OsFBX27 - F-box domain containing protein expressed
Bradi2g52820	2	52088511	52089375	3B	PF04759 AT5G06990.1 Protein of unknown function DUF617 LOC_Os01g59200.1 DUF617 domain containing protein expressed
Bradi2g52830	2	52099100	52104653	3B	PF04031 PTHR15002 KOG2425 AT5G12220.1 las1-like family protein LOC_Os12g08800.1 las1-like family protein putative expressed
Bradi2g52840	2	52105609	52109941	3B	PF00931 PF00560 PTHR23155 KOG4658 AT3G14470.1 NB-ARC domain-containing disease resistance protein LOC_Os05g41290.1 disease resistance RPP13-like protein 1 putative expressed
Bradi2g52850	2	52112135	52116196	3B	PF01979 PTHR11647 KOG2584 3.5.2.2 K01464 AT5G12200.1 PYD2 pyrimidine 2 LOC_Os01g59340.3 dihydropyrimidinase putative expressed
Bradi2g52860	2	52116507	52122329	3B	PF07716 PF00170 PTHR22952:SF8 K14431 AT3G12250.1 BZIP45 TGA6 TGACG motif-binding factor 6 LOC_Os01g59350.1 transcription factor putative expressed
Bradi2g52870	2	52129651	52132367	3B	PF00069 PF07714 PF06293 PF00036 PTHR22982 KOG0032 2.7.1.- K00924 AT5G19360.1 CPK34 calcium-dependent protein kinase 34 LOC_Os01g59360.1 CAMK_CAMK_like.10 - CAMK includes calcium/calmodulin depedent protein kinases expressed
Bradi2g52877	2	52135963	52136451	3B	PF05678 AT3G56710.1 SIB1 sigma factor binding protein 1 LOC_Os05g32460.1 VQ domain containing protein putative expressed
Bradi2g52890	2	52161395	52165724	3B	PF08263 PF00560 PTHR23258 AT5G21090.1 Leucine-rich repeat (LRR) family protein LOC_Os01g59440.1 BRASSINOSTEROID INSENSITIVE 1-associated receptor kinase 1 precursor putative expressed
Bradi2g52900	2	52166246	52169782	3B	PF01946 PF01266 PTHR13847 KOG2665 AT3G56840.1 FAD-dependent oxidoreductase family protein LOC_Os01g59490.1 FAD dependent oxidoreductase domain containing protein expressed
Bradi2g52910	2	52170424	52173318	3B	PF03998 PTHR12838 KOG3237 AT3G60360.1 EDA14 UTP11 embryo sac development arrest 14 LOC_Os01g59500.2 U3 small nucleolar RNA-associated protein 11 putative expressed
Bradi2g52920	2	52176419	52179695	3B	PF00636 AT4G37510.1 Ribonuclease III family protein LOC_Os01g59510.1 chloroplast ribonuclease III domain protein putative expressed
Bradi2g52930	2	52179980	52182787	3B	AT3G56820.1 LOC_Os01g59520.1 cupin RmlC-type putative expressed
Bradi2g52940	2	52184172	52188900	3B	PF00036 PF08726 PF10591 PTHR23050 KOG0027 AT2G27030.3 ACAM-2 CAM5 calmodulin 5 LOC_Os01g59530.1 OsCML1 - Calmodulin-related calcium sensor protein expressed
Bradi2g52955	2	52189893	52196419	3B	PF00560 PF07714 PF00069 PTHR23258 KOG1187 AT4G29990.1 Leucine-rich repeat transmembrane protein kinase protein LOC_Os01g59570.1 senescence-induced receptor-like serine/threonine-protein kinase precursor putative expressed
Bradi2g52970	2	52197662	52204368	3B	PF00560 PF07714 PF00069 PTHR23258 KOG1187 AT4G29990.1 Leucine-rich repeat transmembrane protein kinase protein LOC_Os01g59570.1 senescence-induced receptor-like serine/threonine-protein kinase precursor putative expressed
Bradi2g52977	2	52206094	52207952	3B	PF00892 AT5G64700.1 nodulin MtN21 /EamA-like transporter family protein LOC_Os12g33300.1 integral membrane protein DUF6 containing protein expressed
Bradi2g52987	2	52214479	52215342	3B	AT4G01575.1 serine protease inhibitor Kazal-type family protein LOC_Os01g59610.1 KAZ1 - Kazal-type serine protease inhibitor precursor expressed
Bradi2g53000	2	52218239	52222896	3B	PF03016 PTHR11062 KOG1021 AT5G16890.1 Exostosin family protein LOC_Os01g59630.1 exostosin family domain containing protein expressed
Bradi2g53010	2	52243055	52246938	3B	PF00249 PTHR10641 KOG0048 K09422 AT5G06100.2 ATMYB33 MYB33 myb domain protein 33 LOC_Os01g59660.1 MYB family transcription factor putative expressed
Bradi2g53020	2	52250581	52257598	3B	AT5G17910.1 LOC_Os01g59670.1 expressed protein
Bradi2g53027	2	52260517	52261624	3B	PF03168 AT2G27080.1 Late embryogenesis abundant (LEA) hydroxyproline-rich glycoprotein family LOC_Os01g59680.1 NHL25 putative expressed
Bradi2g53040	2	52268898	52270869	3B	AT5G46170.1 F-box family protein LOC_Os05g41130.1 OsFBX168 - F-box domain containing protein expressed
Bradi2g53050	2	52278885	52280389	3B	PF11891 AT3G08640.1 Protein of unknown function (DUF3411) LOC_Os01g59740.1 expressed protein
Bradi2g53060	2	52281872	52285991	3B	PF07716 PF00170 PTHR22952 AT3G56850.1 AREB3 DPBF3 ABA-responsive element binding protein 3 LOC_Os01g59760.1 bZIP transcription factor putative expressed
Bradi2g53070	2	52290848	52293688	3B	PF00847 AT5G57390.1 AIL5 CHO1 EMK AINTEGUMENTA-like 5 LOC_Os04g55970.2 AP2-like ethylene-responsive transcription factor AINTEGUMENTA putative expressed
Bradi2g53077	2	52300832	52306585	3B	PF00025 PF09439 PF04670 PF08477 PF00071 PF00503 PTHR11711 KOG0070 K07977 AT1G10630.1 ARFA1F ATARFA1F ADP-ribosylation factor A1F LOC_Os05g41060.1 ADP-ribosylation factor putative expressed
Bradi2g53090	2	52308229	52311527	3B	PF04157 PTHR13128 KOG2760 K12190 AT5G04920.1 EAP30/Vps36 family protein LOC_Os01g59800.1 EAP30/Vps36 family domain containing protein expressed
Bradi2g53100	2	52314410	52320164	3B	PF01412 PTHR23180 AT1G08680.4 AGD14 ZIGA4 ARF GAP-like zinc finger-containing protein ZIGA4 LOC_Os01g59850.1 GTPase-activating protein putative expressed
Bradi2g53107	2	52322483	52325922	3B	PF10453 AT5G18440.1 LOC_Os01g59860.1 expressed protein
Bradi2g53120	2	52327265	52329246	3B	PF00234 AT3G43720.2 Bifunctional inhibitor/lipid-transfer protein/seed storage 2S albumin superfamily protein LOC_Os01g59870.1 LTPL65 - Protease inhibitor/seed storage/LTP family protein precursor expressed
Bradi2g53130	2	52329608	52334764	3B	PF03372 PTHR11200 KOG0565 AT5G04980.2 DNAse I-like superfamily protein LOC_Os05g41000.1 endonuclease/exonuclease/phosphatase family domain containing protein expressed
Bradi2g53140	2	52338092	52340510	3B	PF01535 PTHR10483 AT2G02980.1 OTP85 Pentatricopeptide repeat (PPR) superfamily protein LOC_Os01g59890.1 pentatricopeptide putative expressed
Bradi2g53150	2	52341024	52344179	3B	AT2G37480.1 LOC_Os01g59900.1 expressed protein
Bradi2g53160	2	52346883	52349467	3B	AT1G08710.2 F-box family protein LOC_Os01g59910.1 OsFBX29 - F-box domain containing protein expressed
Bradi2g53170	2	52349782	52353258	3B	PF00291 PTHR10314 KOG1252 2.5.1.47 K01738 AT3G03630.1 CS26 cysteine synthase 26 LOC_Os01g59920.1 cysteine synthase chloroplast precursor putative expressed
Bradi2g53180	2	52353475	52357792	3B	PF00970 PF00175 PTHR19370 KOG0534 1.6.2.2 K00326 AT5G17770.1 ATCBR CBR CBR1 NADH:cytochrome B5 reductase 1 LOC_Os01g59930.1 NADH-cytochrome b5 reductase putative expressed
Bradi2g53190	2	52364405	52365280	3B	PTHR10759 AT3G01170.1 Ribosomal protein L34e superfamily protein LOC_Os01g59950.1 pentatricopeptide repeat-containing protein putative expressed
Bradi2g53200	2	52374354	52376213	3B	LOC_Os01g59970.1 expressed protein
Bradi2g53210	2	52378357	52384064	3B	AT5G17790.1 VAR3 zinc finger (Ran-binding) family protein LOC_Os01g59980.1 zinc finger family protein putative expressed
Bradi2g53220	2	52387257	52390250	3B	PF01246 PTHR10792 KOG1722 K02896 AT2G36620.1 RPL24A ribosomal protein L24 LOC_Os05g40820.2 ribosomal protein L24 putative expressed
Bradi2g53230	2	52399616	52401572	3B	PF01535 PTHR10483 AT3G15930.1 Pentatricopeptide repeat (PPR) superfamily protein LOC_Os01g60000.1 pentatricopeptide putative expressed
Bradi2g53240	2	52402075	52403499	3B	PF01535 PTHR10483 AT1G09220.1 Pentatricopeptide repeat (PPR) superfamily protein LOC_Os01g60000.1 pentatricopeptide putative expressed
Bradi2g53250	2	52403836	52405480	3B	PF01535 PTHR10483 AT5G15010.1 Tetratricopeptide repeat (TPR)-like superfamily protein LOC_Os01g60010.1 PPR repeat domain containing protein putative expressed
Bradi2g53260	2	52406772	52408442	3B	PF02365 AT5G63790.1 ANAC102 NAC102 NAC domain containing protein 102 LOC_Os01g60020.1 NAC domain transcription factor putative expressed
Bradi2g53267	2	52413229	52430429	3B	PF12348 PF02985 PTHR12609 KOG1820 AT2G35630.1 GEM1 MOR1 ARM repeat superfamily protein LOC_Os01g60050.1 HEAT putative expressed
Bradi2g53277	2	52436892	52441828	3B	PF00560 PF00069 PF07714 PTHR23258 KOG1187 AT1G79620.1 Leucine-rich repeat protein kinase family protein LOC_Os01g60060.1 leucine-rich repeat family protein putative expressed
Bradi2g53290	2	52443221	52448980	3B	PF08263 PF07714 PF00069 PTHR23258 KOG0617 AT1G79620.1 Leucine-rich repeat protein kinase family protein LOC_Os05g40770.1 leucine-rich repeat family protein putative expressed
Bradi2g53297	2	52450290	52452225	3B	PF07732 PF00394 PF07731 PTHR11709 KOG1263 1.10.3.3 K00423 AT1G55570.1 sks12 SKU5 similar 12 LOC_Os01g60080.1 monocopper oxidase putative expressed
Bradi2g53310	2	52455478	52458486	3B	PF04678 PTHR13462 AT1G57610.1 Protein of unknown function (DUF607) LOC_Os01g60110.1 E2F-related protein putative expressed
Bradi2g53320	2	52462357	52465276	3B	PF00999 KOG1650 AT2G13620.1 ATCHX15 CHX15 cation/hydrogen exchanger 15 LOC_Os01g60140.1 ATCHX15 putative expressed
Bradi2g53330	2	52471874	52472760	3B	PF04525 AT2G38640.1 Protein of unknown function (DUF567) LOC_Os01g60170.1 DUF567 domain containing protein putative expressed
Bradi2g53340	2	52475967	52481992	3B	PF01676 PF06415 KOG4513 AT3G08590.1 Phosphoglycerate mutase 2 3-bisphosphoglycerate-independent LOC_Os01g60190.1 2 3-bisphosphoglycerate-independent phosphoglycerate mutase putative expressed
Bradi2g53347	2	52481742	52486340	3B	AT3G54190.1 Transducin/WD40 repeat-like superfamily protein LOC_Os01g60200.1 expressed protein
Bradi2g53360	2	52509265	52514463	3B	PF03547 KOG2722 AT5G01990.1 Auxin efflux carrier family protein LOC_Os01g60230.4 auxin efflux carrier component putative expressed
Bradi2g53370	2	52516277	52516984	3B	AT2G40815.1 Calcium-dependent lipid-binding (CaLB domain) family protein LOC_Os01g47040.1 C2 domain containing protein putative expressed
Bradi2g53377	2	52517326	52519811	3B	PF01535 PTHR10483 AT3G14730.1 Pentatricopeptide repeat (PPR) superfamily protein LOC_Os01g60250.1 pentatricopeptide putative expressed
Bradi2g53390	2	52522362	52525164	3B	PF00046 PTHR19418 KOG0484 AT4G35550.1 ATWOX13 HB-4 WOX13 WUSCHEL related homeobox 13 LOC_Os01g60270.1 homeobox domain containing protein expressed
Bradi2g53400	2	52525260	52534569	3B	PF00560 PF00069 PF07714 PTHR23258 KOG1187 AT1G06840.1 Leucine-rich repeat protein kinase family protein LOC_Os05g40270.3 expressed protein
Bradi2g53410	2	52542778	52543896	3B	AT3G08670.1 LOC_Os05g40220.1 transposon protein putative unclassified expressed
Bradi2g53420	2	52549204	52552319	3B	PF08263 PF00560 PF00069 PF07714 PTHR23258 KOG1187 AT5G58300.1 Leucine-rich repeat protein kinase family protein LOC_Os01g60330.1 inactive receptor kinase At2g26730 precursor putative expressed
Bradi2g53430	2	52559375	52561106	3B	PF00179 PF05773 PTHR11621 KOG0417 6.3.2.19 K06689 AT3G08690.1 ATUBC11 UBC11 ubiquitin-conjugating enzyme 11 LOC_Os01g60410.1 ubiquitin-conjugating enzyme putative expressed
Bradi2g53440	2	52561338	52565375	3B	PF11331 AT5G05190.1 Protein of unknown function (DUF3133) LOC_Os01g60420.1 expressed protein
Bradi2g53450	2	52567117	52569109	3B	PF01535 PTHR10483 AT3G11460.1 Pentatricopeptide repeat (PPR) superfamily protein LOC_Os01g60430.1 pentatricopeptide repeat-containing protein putative expressed
Bradi2g53460	2	52571894	52582074	3B	PF07714 PF00069 PTHR12984 KOG1243 K08876 AT2G40730.1 Protein kinase family protein with ARM repeat domain LOC_Os01g60440.1 HEAT repeat family protein putative expressed
Bradi2g53470	2	52587605	52590225	3B	PF00067 PTHR19383 KOG0156 1.14.13.11 K00487 AT2G30490.1 ATC4H C4H CYP73A5 REF3 cinnamate-4-hydroxylase LOC_Os01g60450.1 cytochrome P450 putative expressed
Bradi2g53480	2	52621457	52623072	3B	PF03106 AT4G26440.1 ATWRKY34 MSP3 WRKY34 WRKY DNA-binding protein 34 LOC_Os01g60490.1 WRKY22 expressed
Bradi2g53490	2	52628591	52629373	3B	PF00075 AT4G29090.1 Ribonuclease H-like superfamily protein LOC_Os02g44460.1 retrotransposon protein putative unclassified expressed
Bradi2g53495	2	52632487	52636282	3B	PF03106 AT4G11070.1 AtWRKY41 WRKY41 WRKY family transcription factor LOC_Os01g60520.1 WRKY116 expressed
Bradi2g53500	2	52646076	52649410	3B	PF03106 AT5G01900.1 ATWRKY62 WRKY62 WRKY DNA-binding protein 62 LOC_Os01g60540.1 WRKY20 expressed
Bradi2g53510	2	52655598	52657803	3B	PF03106 AT2G40740.1 ATWRKY55 WRKY55 WRKY DNA-binding protein 55 LOC_Os01g60600.1 WRKY108 expressed
Bradi2g53520	2	52664751	52666466	3B	PF03106 AT2G46400.1 ATWRKY46 WRKY46 WRKY DNA-binding protein 46 LOC_Os01g60640.1 WRKY21 expressed
Bradi2g53526	2	52665343	52670987	3B	PF03647 PTHR12668 KOG4267 AT2G38550.1 Transmembrane proteins 14C LOC_Os01g60650.1 non-green plastid inner envelope membrane protein putative expressed
Bradi2g53532	2	52671959	52677817	3B	PF01588 PTHR11946 KOG2241 AT2G40660.1 Nucleic acid-binding OB-fold-like protein LOC_Os01g60660.1 methionyl-tRNA synthetase putative expressed
Bradi2g53540	2	52681787	52685549	3B	PF08263 PF00560 PF07714 PF00069 PTHR23258 KOG1187 AT3G56370.1 Leucine-rich repeat protein kinase family protein LOC_Os01g60670.1 receptor-like protein kinase precursor putative expressed
Bradi2g53550	2	52694555	52698780	3B	PF07714 PF00069 PTHR23258 KOG1187 AT3G08760.1 ATSIK Protein kinase superfamily protein LOC_Os01g60700.1 serine/threonine-protein kinase NAK putative expressed
Bradi2g53560	2	52705632	52706462	3B	PF00097 PTHR22764 AT3G10910.1 RING/U-box superfamily protein LOC_Os01g60730.1 RING-H2 finger protein putative expressed
Bradi2g53570	2	52720342	52721358	3B	PF00234 AT5G01870.1 Bifunctional inhibitor/lipid-transfer protein/seed storage 2S albumin superfamily protein LOC_Os01g60740.1 LTPL16 - Protease inhibitor/seed storage/LTP family protein precursor expressed
Bradi2g53580	2	52729124	52730841	3B	PF03330 PF01357 AT2G40610.1 ATEXP8 ATEXPA8 ATHEXP ALPHA 1.11 EXP8 EXPA8 expansin A8 LOC_Os01g60770.1 expansin precursor putative expressed
Bradi2g53590	2	52731851	52734400	3B	PF01283 PTHR12538 KOG1768 K02976 AT3G56340.1 Ribosomal protein S26e family protein LOC_Os01g60790.1 40S ribosomal protein S26 putative expressed
Bradi2g53600	2	52734978	52737679	3B	KOG0143 AT2G38500.1 2-oxoglutarate (2OG) and Fe(II)-dependent oxygenase superfamily protein LOC_Os01g60800.1 expressed protein
Bradi2g53610	2	52743769	52745156	3B	PF04844 AT1G06920.1 ATOFP4 OFP4 ovate family protein 4 LOC_Os01g60810.1 DUF623 domain containing protein expressed
Bradi2g53620	2	52750892	52751999	3B	AT3G56290.1 LOC_Os01g60830.1 expressed protein
Bradi2g53630	2	52752196	52753503	3B	PF04859 AT2G45260.1 Plant protein of unknown function (DUF641) LOC_Os01g60850.1 expressed protein
Bradi2g53640	2	52755175	52755585	3B	PF00097 PTHR22764 AT5G58580.1 ATL63 TL63 TOXICOS EN LEVADURA 63 LOC_Os06g34870.1 Zinc finger C3HC4 type domain containing protein expressed
Bradi2g53650	2	52758949	52761342	3B	PF04564 PF00514 PTHR22849 AT5G01830.1 ARM repeat superfamily protein LOC_Os01g60860.1 spotted leaf 11 putative expressed
Bradi2g53660	2	52783522	52785119	3B
Bradi2g53670	2	52787544	52790096	3B	PF00069 PF07714 PF03822 PTHR22982 KOG0583 AT5G58380.1 CIPK10 PKS2 SIP1 SNRK3.8 SOS3-interacting protein 1 LOC_Os01g60910.1 CAMK_KIN1/SNF1/Nim1_like.12 - CAMK includes calcium/calmodulin depedent protein kinases expressed
Bradi2g53680	2	52796619	52797535	3B	PF05097 AT2G40475.1 LOC_Os01g60940.1 expressed protein
Bradi2g53690	2	52804926	52806419	3B	PF03195 AT2G30340.1 LBD13 LOB domain-containing protein 13 LOC_Os01g60960.1 DUF260 domain containing protein putative expressed
Bradi2g53700	2	52816358	52818533	3B	PF06813 PTHR21576 AT2G30300.1 Major facilitator superfamily protein LOC_Os01g61010.1 nodulin putative expressed
Bradi2g53710	2	52825320	52825643	3B	AT3G51710.1 D-mannose binding lectin protein with Apple-like carbohydrate-binding domain LOC_Os01g61020.1 curculin-like lectin family protein putative expressed
Bradi2g53720	2	52827902	52832743	3B	PF00790 PF03127 PTHR13856 KOG1087 AT2G38410.1 ENTH/VHS/GAT family protein LOC_Os01g61030.1 VHS and GAT domain containing protein expressed
Bradi2g53730	2	52833660	52838408	3B	PF01490 PF03222 PTHR22950 KOG1305 AT3G30390.1 Transmembrane amino acid transporter family protein LOC_Os01g61044.1 transmembrane amino acid transporter protein putative expressed
Bradi2g53740	2	52853776	52855242	3B	PF11204 PF04749 AT5G05350.1 PLAC8 family protein LOC_Os01g61060.1 SAG20 putative expressed
Bradi2g53750	2	52856014	52856438	3B	PF00403 PTHR22814 KOG1603 AT5G05365.1 Heavy metal transport/detoxification superfamily protein LOC_Os01g61070.1 heavy metal-associated domain containing protein expressed
Bradi2g53760	2	52860054	52862718	3B	PF03106 K13424 AT2G38470.1 ATWRKY33 WRKY33 WRKY DNA-binding protein 33 LOC_Os01g61080.1 WRKY24 expressed
Bradi2g53770	2	52865089	52865903	3B	AT2G30230.1 LOC_Os05g39710.1 expressed protein
Bradi2g53780	2	52871321	52876875	3B	PF04187 PF11891 AT2G40400.1 Protein of unknown function (DUF399 and DUF3411) LOC_Os01g61120.1 expressed protein
Bradi2g53790	2	52877721	52882159	3B	PF00787 PF09325 PTHR10555 KOG2273 AT5G07120.1 SNX2b sorting nexin 2B LOC_Os01g61150.1 phox domain-containing protein putative expressed
Bradi2g53800	2	52885783	52888122	3B	PF07732 PF00394 PF07731 PTHR11709 KOG1263 AT5G05390.1 LAC12 laccase 12 LOC_Os01g61160.1 laccase precursor protein putative expressed
Bradi2g53810	2	52888767	52889950	3B	PF03208 PTHR19317 KOG3142 AT2G38360.1 PRA1.B4 prenylated RAB acceptor 1.B4 LOC_Os05g39670.1 prenylated rab acceptor putative expressed
Bradi2g53820	2	52890894	52893109	3B	PF03081 PTHR12542 KOG2344 AT5G58430.1 ATEXO70B1 EXO70B1 exocyst subunit exo70 family protein B1 LOC_Os01g61180.1 exo70 exocyst complex subunit domain containing protein expressed
Bradi2g53830	2	52894815	52896386	3B	PF00657 PTHR22835:SF27 AT1G58430.1 RXF26 GDSL-like Lipase/Acylhydrolase family protein LOC_Os01g61200.1 GDSL-like lipase/acylhydrolase putative expressed
Bradi2g53840	2	52898952	52899908	3B	PF10604 PF03364 PF00407 AT5G05440.1 PYL5 RCAR8 Polyketide cyclase/dehydrase and lipid transport superfamily protein LOC_Os05g39580.1 bet v I allergen family protein putative expressed
Bradi2g53850	2	52902469	52904059	3B	PF01370 PF01073 PF07993 PTHR10366 KOG1502 AT5G58490.1 NAD(P)-binding Rossmann-fold superfamily protein LOC_Os01g61230.1 dihydroflavonol-4-reductase putative expressed
Bradi2g53860	2	52904627	52908504	3B	PF03227 PTHR13234 KOG3160 AT5G01580.1 OSH1 gamma interferon responsive lysosomal thiol (GILT) reductase family protein LOC_Os01g61240.1 gamma-interferon-inducible lysosomal thiol reductase precursor putative expressed
Bradi2g53870	2	52913309	52918692	3B	PF03141 PF08241 PTHR10108 AT2G40280.1 S-adenosyl-L-methionine-dependent methyltransferases superfamily protein LOC_Os01g61250.1 methyltransferase putative expressed
Bradi2g53880	2	52926953	52927606	3B	PF04852 AT5G58500.1 LSH5 Protein of unknown function (DUF640) LOC_Os01g61310.1 DUF640 domain containing protein putative expressed
Bradi2g53890	2	52935236	52937271	3B	AT4G28590.1 LOC_Os01g61320.1 thioredoxin putative expressed
Bradi2g53900	2	52937620	52939592	3B	PF00635 PF00023 PTHR18958 KOG4412 AT2G25600.1 AKT6 SPIK Shaker pollen inward K+ channel LOC_Os01g61330.1 ankyrin homolog precursor putative expressed
Bradi2g53910	2	52944779	52945958	3B	PF00462 PTHR10168 KOG2824 AT5G58530.1 Glutaredoxin family protein LOC_Os01g61350.1 glutaredoxin putative expressed
Bradi2g53920	2	52947786	52948182	3B	LOC_Os01g61360.1 DEFL4 - Defensin and Defensin-like DEFL family expressed
Bradi2g53930	2	52951186	52952418	3B	LOC_Os01g61370.1 expressed protein
Bradi2g53940	2	52954462	52959565	3B	PF01103 PTHR12815 KOG2602 AT5G05520.1 Outer membrane OMP85 family protein LOC_Os05g39390.1 outer membrane protein OMP85 family protein expressed
Bradi2g53950	2	52960015	52963626	3B	PF03169 AT1G65730.1 YSL7 YELLOW STRIPE like 7 LOC_Os01g61390.1 transposon protein putative unclassified expressed
Bradi2g53960	2	52964590	52968485	3B	PF01458 K07033 AT4G04770.1 ABC1 ATABC1 ATNAP1 LAF6 ATP binding cassette protein 1 LOC_Os01g61400.1 sufB/sufD domain containing protein putative expressed
Bradi2g53970	2	52969054	52973550	3B	PF07992 PF00070 PTHR22915 KOG2495 1.6.99.3 K03885 AT1G07180.1 ATNDI1 NDA1 alternative NAD(P)H dehydrogenase 1 LOC_Os01g61410.1 NADH-ubiquinone oxidoreductase mitochondrial precursor putative expressed
Bradi2g53980	2	52974417	52976109	3B	PF00097 PTHR12313 KOG4172 AT2G44410.1 RING/U-box superfamily protein LOC_Os01g61420.1 zinc finger C3HC4 type domain containing protein expressed
Bradi2g53990	2	52977100	52982812	3B	PF04438 PTHR13241 KOG2857 AT4G28820.1 HIT-type Zinc finger family protein LOC_Os01g61430.1 HIT zinc finger domain containing protein expressed
Bradi2g54000	2	52988064	52990009	3B	PTHR10209 KOG0143 AT3G11150.1 2-oxoglutarate (2OG) and Fe(II)-dependent oxygenase superfamily protein LOC_Os01g61440.1 expressed protein
Bradi2g54010	2	52996202	53001534	3B	PF03005 AT3G55990.1 ESK1 TBL29 Plant protein of unknown function (DUF828) LOC_Os01g61460.1 leaf senescence related protein putative expressed
Bradi2g54020	2	53005009	53005560	3B	PF00097 PTHR22764 AT3G10910.1 RING/U-box superfamily protein LOC_Os01g61470.1 zinc finger C3HC4 type domain containing protein expressed
Bradi2g54030	2	53011440	53012126	3B	PF00010 AT3G21330.1 basic helix-loop-helix (bHLH) DNA-binding superfamily protein LOC_Os01g61480.1 helix-loop-helix DNA-binding domain containing protein expressed
Bradi2g54040	2	53024495	53027483	3B	PF00240 PF02179 PTHR12329 KOG4361 AT3G51780.1 ATBAG4 BAG4 BCL-2-associated athanogene 4 LOC_Os01g61500.1 BAG domain containing protein expressed
Bradi2g54047	2	53027781	53030342	3B	PF01148 PTHR13205 KOG4453 AT5G58560.1 Phosphatidate cytidylyltransferase family protein LOC_Os01g61560.1 phosphatidate cytidylyltransferase putative expressed
Bradi2g54060	2	53032562	53034571	3B	PF00657 PTHR22835:SF27 AT2G40250.1 SGNH hydrolase-type esterase superfamily protein LOC_Os01g61570.1 GDSL-like lipase/acylhydrolase putative expressed
Bradi2g54067	2	53034875	53039032	3B	PF10262 PTHR13544 KOG3286 AT3G47300.1 SELT SELT-like protein precursor LOC_Os01g61580.1 selT-like protein precursor putative expressed
Bradi2g54080	2	53042608	53049672	3B	PF00069 PF07714 PF00036 PTHR22982 KOG0032 2.7.11.1 K13412 AT3G51850.1 CPK13 calcium-dependent protein kinase 13 LOC_Os01g61590.1 CAMK_CAMK_like.1 - CAMK includes calcium/calmodulin depedent protein kinases expressed
Bradi2g54090	2	53056206	53059695	3B	PF03171 PTHR10209 KOG0143 AT3G11180.1 2-oxoglutarate (2OG) and Fe(II)-dependent oxygenase superfamily protein LOC_Os01g61610.3 flavonol synthase/flavanone 3-hydroxylase putative expressed
Bradi2g54100	2	53068390	53076517	3B	PF00069 PF07714 PTHR11295 KOG0671 AT2G40120.1 Protein kinase superfamily protein LOC_Os01g61620.1 protein kinase family protein putative expressed
Bradi2g54110	2	53077425	53079587	3B	PF01535 PTHR10483 AT5G39980.1 Tetratricopeptide repeat (TPR)-like superfamily protein LOC_Os01g61630.1 expressed protein
Bradi2g54120	2	53079685	53083382	3B	PF03031 PTHR12210 KOG1605 AT3G55960.1 Haloacid dehalogenase-like hydrolase (HAD) superfamily protein LOC_Os01g61640.1 NLI interacting factor-like phosphatase putative expressed
Bradi2g54127	2	53086493	53088112	3B	AT2G35830.2 LOC_Os01g61670.1 ureidoglycolate hydrolase putative expressed
Bradi2g54140	2	53088635	53089381	3B	AT4G08330.1 LOC_Os01g61680.1 expressed protein
Bradi2g54150	2	53089772	53093353	3B	PF00450 PTHR11802 KOG1282 4.1.2.11 K08249 AT3G07990.1 SCPL27 serine carboxypeptidase-like 27 LOC_Os01g61690.1 OsSCP5 - Putative Serine Carboxypeptidase homologue expressed
Bradi2g54160	2	53099901	53106098	3B	PF01217 PF00928 PTHR10121 KOG2635 AT5G05010.1 clathrin adaptor complexes medium subunit family protein LOC_Os01g61710.4 coatomer subunit delta putative expressed
Bradi2g54170	2	53106918	53111411	3B	PF00612 AT5G03040.1 iqd2 IQ-domain 2 LOC_Os01g61720.2 IQ calmodulin-binding motif domain containing protein expressed
Bradi2g54177	2	53117335	53120387	3B	AT2G37080.1 RIP3 ROP interactive partner 3 LOC_Os01g61760.1 myosin heavy chain-related putative expressed
Bradi2g54190	2	53126818	53137608	3B	PF01496 PTHR11629 KOG2189 3.6.3.14 K02154 AT2G28520.1 VHA-A1 vacuolar proton ATPase A1 LOC_Os01g61780.1 vacuolar ATP synthase 98 kDa subunit putative expressed
Bradi2g54200	2	53139241	53141866	3B	PF00808 PF00125 PTHR11064 KOG0869 AT2G37060.1 NF-YB8 nuclear factor Y subunit B8 LOC_Os01g61810.1 histone-like transcription factor and archaeal histone putative expressed
Bradi2g54210	2	53147858	53149516	3B	PF00164 PTHR11652 KOG1749 K02973 AT5G02960.1 Ribosomal protein S12/S23 family protein LOC_Os03g60400.1 40S ribosomal protein S23 putative expressed
Bradi2g54220	2	53152072	53156629	3B	PTHR12681 KOG1763 AT2G20280.1 Zinc finger C-x8-C-x5-C-x3-H type family protein LOC_Os01g61830.1 zinc finger C-x8-C-x5-C-x3-H type family protein expressed
Bradi2g54230	2	53175067	53191087	3B	PF00566 PTHR22957 KOG2058 AT3G55020.1 Ypt/Rab-GAP domain of gyp1p superfamily protein LOC_Os01g61860.1 TBC domain containing protein expressed
Bradi2g54240	2	53202671	53207951	3B	PF08414 PF01794 PF08022 PF08030 PTHR11972 KOG0039 AT5G60010.1 ferric reductase-like transmembrane component family protein LOC_Os01g61880.1 respiratory burst oxidase putative expressed
Bradi2g54250	2	53206816	53210434	3B	AT3G58090.1 Disease resistance-responsive (dirigent-like protein) family protein LOC_Os01g61890.4 AT hook motif family protein expressed
Bradi2g54260	2	53220213	53221346	3B	PF06203 AT5G41380.1 CCT motif family protein LOC_Os01g61900.1 CCT motif family protein expressed
Bradi2g54270	2	53231542	53232547	3B
Bradi2g54280	2	53241432	53242671	3B	LOC_Os10g24954.1 ulp1 protease family C-terminal catalytic domain containing protein expressed
Bradi2g54290	2	53275438	53283013	3B	PF03399 PF10075 PTHR12436 KOG1861 AT2G39340.1 SAC3/GANP/Nin1/mts3/eIF-3 p25 family LOC_Os01g61930.1 SAC3/GANP family protein putative expressed
Bradi2g54300	2	53286380	53288965	3B	PF00005 PF01061 PTHR19241 KOG0061 AT3G55090.1 ABC-2 type transporter family protein LOC_Os01g61940.1 white-brown complex homolog protein putative expressed
Bradi2g54310	2	53293894	53294544	3B	AT5G18520.1 Lung seven transmembrane receptor family protein LOC_Os01g61970.2 Lung seven transmembrane receptor domain containing protein putative expressed
Bradi2g54320	2	53296036	53297731	3B	PF06814 PTHR21229 KOG2569 AT5G18520.1 Lung seven transmembrane receptor family protein LOC_Os01g61970.1 Lung seven transmembrane receptor domain containing protein putative expressed
Bradi2g54330	2	53302658	53303746	3B	AT2G39370.1 LOC_Os01g61980.1 expressed protein
Bradi2g54340	2	53307176	53310834	3B	PF00023 PTHR18958 KOG4412 AT3G12360.1 ITN1 Ankyrin repeat family protein LOC_Os01g61990.1 ankyrin repeat-containing protein putative expressed
Bradi2g54350	2	53311902	53313386	3B	PF00544 AT3G55140.1 Pectin lyase-like superfamily protein LOC_Os01g62000.1 pectate lyase 4 precursor putative expressed
Bradi2g54360	2	53316824	53319897	3B	PF01535 PTHR10483 AT1G10270.1 GRP23 glutamine-rich protein 23 LOC_Os05g30240.1 PPR repeat domain containing protein putative expressed
Bradi2g54367	2	53321471	53323180	3B	PF12146 PF00561 PTHR11614 KOG1455 AT2G39420.1 alpha/beta-Hydrolases superfamily protein LOC_Os01g62010.1 hydrolase alpha/beta fold family domain containing protein expressed
Bradi2g54380	2	53325080	53328543	3B	PF04321 PF01370 PF02719 PF01073 PF07993 PTHR10366 KOG1429 AT3G53520.1 ATUXS1 UXS1 UDP-glucuronic acid decarboxylase 1 LOC_Os03g17230.1 NAD dependent epimerase/dehydratase family domain containing protein expressed
Bradi2g54390	2	53330915	53335822	3B	PF06068 PF05496 PF00004 PTHR11093 KOG1942 K04499 AT5G22330.1 ATTIP49A RIN1 P-loop containing nucleoside triphosphate hydrolases superfamily protein LOC_Os07g08170.1 ruvB-like putative expressed
Bradi2g54400	2	53344979	53346206	3B	PF09713 AT3G55240.1 Plant protein 1589 of unknown function LOC_Os01g62060.1 plant-specific domain TIGR01589 family protein expressed
Bradi2g54410	2	53350274	53355435	3B	PF01545 PTHR11562 KOG1485 AT2G39450.1 ATMTP11 MTP11 Cation efflux family protein LOC_Os01g62070.1 cation efflux family protein putative expressed
Bradi2g54420	2	53359458	53360564	3B
Bradi2g54430	2	53363572	53364133	3B	LOC_Os01g62110.1 expressed protein
Bradi2g54440	2	53367196	53371428	3B	PTHR11702:SF3 AT3G58510.1 DEA(D/H)-box RNA helicase family protein LOC_Os03g59050.1 DEAD-box ATP-dependent RNA helicase putative expressed
Bradi2g54450	2	53372009	53374328	3B	PF00410 PTHR11758 KOG1754 K02957 AT1G07770.1 RPS15A ribosomal protein S15A LOC_Os02g27760.1 40S ribosomal protein S15a putative expressed
Bradi2g54460	2	53376838	53380994	3B	PF00025 PF00071 PF08477 PF04670 PF00009 PTHR11708 KOG0078 AT3G53610.1 ATRAB8 AtRab8B AtRABE1a RAB8 RAB GTPase homolog 8 LOC_Os05g38630.2 ras-related protein putative expressed
Bradi2g54470	2	53382512	53383120	3B	PTHR11389 AT2G28710.1 C2H2-type zinc finger family protein LOC_Os01g62130.1 ZOS1-14 - C2H2 zinc finger protein expressed
Bradi2g54480	2	53391033	53393615	3B	PF01217 PTHR11043 KOG3343 AT4G08520.1 SNARE-like superfamily protein LOC_Os05g38610.1 clathrin adaptor complex small chain domain containing protein expressed
Bradi2g54490	2	53393821	53396982	3B	PF04827 PTHR22930 KOG4585 AT3G55350.1 PIF / Ping-Pong family of plant transposases LOC_Os01g62160.1 trp repressor/replication initiator putative expressed
Bradi2g54500	2	53402781	53403464	3B	PTHR11389 AT2G37430.1 C2H2 and C2HC zinc fingers superfamily protein LOC_Os01g62190.1 ZOS1-15 - C2H2 zinc finger protein expressed
Bradi2g54510	2	53404456	53407626	3B	PF06136 AT2G28150.1 Domain of unknown function (DUF966) LOC_Os01g62200.1 domain of unknown function DUF966 domain containing protein expressed
Bradi2g54520	2	53409890	53412778	3B	PF01196 PTHR14413 KOG3280 K02879 AT5G09770.1 Ribosomal protein L17 family protein LOC_Os01g62210.1 50S ribosomal protein L17 putative expressed
Bradi2g54530	2	53413279	53414649	3B	PF01535 PTHR10483 AT5G42450.1 Pentatricopeptide repeat (PPR) superfamily protein LOC_Os01g62220.1 pentatricopeptide putative expressed
Bradi2g54540	2	53415645	53416484	3B	PF00125 PF00808 PTHR23428 KOG1744 K11252 AT3G45980.1 H2B HTB9 Histone superfamily protein LOC_Os01g05630.1 Core histone H2A/H2B/H3/H4 domain containing protein putative expressed
Bradi2g54550	2	53420317	53427168	3B	PF00179 PTHR11621 KOG0425 6.3.2.19 K10575 AT5G59300.1 ATUBC7 UBC7 ubiquitin carrier protein 7 LOC_Os05g38550.2 ubiquitin-conjugating enzyme putative expressed
Bradi2g54560	2	53430520	53431642	3B	PF00314 AT2G28790.1 Pathogenesis-related thaumatin superfamily protein LOC_Os01g62260.1 thaumatin putative expressed
Bradi2g54570	2	53434853	53438006	3B	PF00012 PF06723 PTHR19375 KOG0100 K03283 AT3G12580.1 ATHSP70 HSP70 heat shock protein 70 LOC_Os05g38530.1 DnaK family protein putative expressed
Bradi2g54580	2	53439578	53441384	3B	AT2G37570.1 SLT1 HSP20-like chaperones superfamily protein LOC_Os01g62300.1 SLT1 protein putative expressed
Bradi2g54590	2	53453054	53455764	3B	PF00046 AT5G59340.1 WOX2 WUSCHEL related homeobox 2 LOC_Os01g62310.1 homeobox domain containing protein expressed
Bradi2g54600	2	53465451	53467639	3B	PF01158 PTHR10114 KOG3452 K02920 AT3G53740.2 Ribosomal protein L36e family protein LOC_Os05g38520.1 60S ribosomal protein L36-2 putative expressed
Bradi2g54607	2	53472297	53473577	3B	PF01417 PTHR12276 AT3G46540.1 ENTH/VHS family protein LOC_Os01g62370.1 ENTH domain containing protein expressed
Bradi2g54620	2	53482724	53484209	3B	PF02469 AT3G46550.1 SOS5 Fasciclin-like arabinogalactan family protein LOC_Os01g62380.1 fasciclin-like arabinogalactan protein putative expressed
Bradi2g54630	2	53485687	53491056	3B	PF10250 AT2G01480.1 O-fucosyltransferase family protein LOC_Os05g38490.1 growth regulator related protein putative expressed
Bradi2g54640	2	53498473	53504899	3B	PF00249 PTHR10641 KOG0048 K09422 AT5G02320.1 ATMYB3R5 MYB3R-5 myb domain protein 3r-5 LOC_Os01g62410.1 MYB family transcription factor putative expressed
Bradi2g54650	2	53505279	53508522	3B	PF00121 PTHR21139 KOG1643 AT3G55440.1 ATCTIMC CYTOTPI TPI triosephosphate isomerase LOC_Os01g62420.1 triosephosphate isomerase cytosolic putative expressed
Bradi2g54660	2	53510422	53511906	3B	PF00168 PTHR10024 KOG1030 AT3G55470.2 Calcium-dependent lipid-binding (CaLB domain) family protein LOC_Os01g62430.3 C2 domain containing protein putative expressed
Bradi2g54670	2	53518909	53522500	3B	PF03514 AT1G07530.1 ATGRAS2 GRAS2 SCL14 SCARECROW-like 14 LOC_Os01g62460.2 ZOS1-16 - C2H2 zinc finger protein expressed
Bradi2g54680	2	53524201	53527247	3B	PF07732 PF00394 PF07731 PTHR11709 KOG1263 AT5G60020.1 ATLAC17 LAC17 laccase 17 LOC_Os01g62480.1 laccase precursor protein putative expressed
Bradi2g54690	2	53532148	53534861	3B	PF07732 PF00394 PF07731 PTHR11709 KOG1263 AT5G60020.1 ATLAC17 LAC17 laccase 17 LOC_Os01g62490.1 laccase precursor protein putative expressed
Bradi2g54700	2	53536898	53538260	3B	PF01434 PTHR23076 AT1G07510.1 ftsh10 FTSH protease 10 LOC_Os01g62500.1 OsFtsH3 FtsH protease homologue of AtFtsH3/10 expressed
Bradi2g54710	2	53539553	53542441	3B	PF06480 PF00004 PTHR23076 AT2G29080.1 ftsh3 FTSH protease 3 LOC_Os05g38400.1 OsFtsH8 FtsH protease homologue of AtFtsH3/10 expressed
Bradi2g54720	2	53553539	53556063	3B	PF03106 AT2G37260.1 ATWRKY44 DSL1 TTG2 WRKY44 WRKY family transcription factor family protein LOC_Os01g62514.1 WRKY56 expressed
Bradi2g54730	2	53560060	53560640	3B	AT5G02220.1 LOC_Os01g62584.1 peptidase aspartic family protein putative expressed
Bradi2g54740	2	53563323	53565969	3B	PF07732 PF00394 PF07731 PTHR11709 KOG1263 AT2G29130.1 ATLAC2 LAC2 laccase 2 LOC_Os01g62600.1 laccase precursor protein putative expressed
Bradi2g54750	2	53569609	53569812	3B	PF08137 AT2G39705.1 DVL11 RTFL8 ROTUNDIFOLIA like 8 LOC_Os01g62605.1 expressed protein
Bradi2g54760	2	53572261	53574238	3B	PF00254 PTHR10516 KOG0544 AT3G55520.1 FKBP-like peptidyl-prolyl cis-trans isomerase family protein LOC_Os05g38370.1 peptidyl-prolyl cis-trans isomerase FKBP-type putative expressed
Bradi2g54770	2	53574453	53579426	3B	PF01529 PTHR22883 KOG1315 AT3G09320.1 DHHC-type zinc finger family protein LOC_Os01g62620.1 DHHC zinc finger domain containing protein expressed
Bradi2g54780	2	53582823	53583632	3B	PTHR13683 AT2G39710.1 Eukaryotic aspartyl protease family protein LOC_Os01g62630.1 aspartic proteinase nepenthesin precursor putative expressed
Bradi2g54787	2	53591583	53593628	3B	PF00249 AT5G59570.1 Homeodomain-like superfamily protein LOC_Os01g62660.1 MYB family transcription factor putative expressed
Bradi2g54800	2	53598415	53600040	3B	PF11961 PF05003 AT3G23160.1 Protein of unknown function (DUF668) LOC_Os01g62670.1 avr9/Cf-9 rapidly elicited protein putative expressed
Bradi2g54810	2	53612924	53614870	3B	PF00481 PTHR13832 KOG0698 3.1.3.16 K14497 AT2G29380.1 HAI3 highly ABA-induced PP2C gene 3 LOC_Os01g62760.1 protein phosphatase 2C putative expressed
Bradi2g54817	2	53623205	53628779	3B	PF03828 PTHR12271 KOG2277 AT2G39740.1 Nucleotidyltransferase family protein LOC_Os01g62790.1 expressed protein
Bradi2g54830	2	53636883	53644808	3B	PF00664 PF00005 PTHR19242 KOG0054 AT3G13080.1 ATMRP3 MRP3 multidrug resistance-associated protein 3 LOC_Os01g07870.1 ABC transporter family protein putative expressed
Bradi2g54840	2	53645377	53653489	3B	PF03141 PF08241 PTHR10108 AT2G39750.1 S-adenosyl-L-methionine-dependent methyltransferases superfamily protein LOC_Os01g62800.1 methyltransferase putative expressed
Bradi2g54850	2	53659100	53664477	3B	PF00415 PTHR22870 AT3G55580.1 Regulator of chromosome condensation (RCC1) family protein LOC_Os01g62810.2 regulator of chromosome condensation putative expressed
Bradi2g54860	2	53664658	53669806	3B	PF03847 PTHR12264 KOG1142 AT1G17440.1 EER4 TAF12B Transcription initiation factor TFIID subunit A LOC_Os01g62820.1 Transcription initiation factor TFIID subunit A containing protein expressed
Bradi2g54870	2	53674042	53676288	3B	PF00483 PTHR22572 KOG1322 2.7.7.22 K00971 AT2G39770.1 CYT1 EMB101 GMP1 SOZ1 VTC1 Glucose-1-phosphate adenylyltransferase family protein LOC_Os08g13930.2 mannose-1-phosphate guanyltransferase putative expressed
Bradi2g54880	2	53677607	53679651	3B	PF04535 AT3G53850.1 Uncharacterised protein family (UPF0497) LOC_Os01g62850.1 membrane associated DUF588 domain containing protein putative expressed
Bradi2g54890	2	53682879	53686567	3B	PF00248 PTHR11732 KOG1577 AT2G37770.2 NAD(P)-linked oxidoreductase superfamily protein LOC_Os01g62870.1 oxidoreductase aldo/keto reductase family protein putative expressed
Bradi2g54900	2	53686875	53688957	3B	PF00248 PTHR11732 KOG1577 AT2G37770.2 NAD(P)-linked oxidoreductase superfamily protein LOC_Os01g62880.1 oxidoreductase aldo/keto reductase family protein putative expressed
Bradi2g54910	2	53689218	53690488	3B	AT3G19760.1 EIF4A-III eukaryotic initiation factor 4A-III LOC_Os01g45190.1 DEAD-box ATP-dependent RNA helicase putative expressed
Bradi2g54920	2	53695806	53702287	3B	PF00696 PF00171 PTHR11063 KOG4165 1.2.1.41 2.7.2.11 K12657 AT3G55610.1 P5CS2 delta 1-pyrroline-5-carboxylate synthase 2 LOC_Os01g62900.1 amino acid kinase putative expressed
Bradi2g54927	2	53702652	53704932	3B	PF01535 PTHR10483 AT3G46790.1 CRR2 Tetratricopeptide repeat (TPR)-like superfamily protein LOC_Os01g62910.1 CRR2 putative expressed
Bradi2g54940	2	53712373	53716549	3B	PF07526 PF05920 PF00046 PTHR11850 KOG0773 AT5G02030.1 BLH9 BLR HB-6 LSN PNY RPL VAN POX (plant homeobox) family protein LOC_Os01g62920.1 homeodomain protein putative expressed
Bradi2g54950	2	53725020	53727785	3B	PF00025 PF00071 PF08477 PF04670 PF00009 PTHR11708 KOG0087 K07976 AT1G07410.1 ATRAB-A2B ATRABA2B RAB-A2B RABA2b RAB GTPase homolog A2B LOC_Os01g62950.1 ras-related protein putative expressed
Bradi2g54960	2	53736027	53739303	3B	LOC_Os01g62970.1 expressed protein
Bradi2g54970	2	53739725	53740439	3B	PF00234 AT5G05960.1 Bifunctional inhibitor/lipid-transfer protein/seed storage 2S albumin superfamily protein LOC_Os01g62980.1 LTPL101 - Protease inhibitor/seed storage/LTP family protein precursor expressed
Bradi2g54980	2	53741040	53744098	3B	PF03759 AT5G02010.1 ATROPGEF7 ROPGEF7 RHO guanyl-nucleotide exchange factor 7 LOC_Os01g62990.1 ATROPGEF7/ROPGEF7 putative expressed
Bradi2g54990	2	53751100	53751757	3B	PF11820 AT3G27027.1 Protein of unknown function (DUF 3339) LOC_Os02g30470.1 expressed protein
Bradi2g55000	2	53751990	53752984	3B	PF00582 AT3G03270.2 Adenine nucleotide alpha hydrolases-like superfamily protein LOC_Os01g63010.1 universal stress protein domain containing protein putative expressed
Bradi2g55010	2	53765049	53767289	3B	AT5G59050.1 LOC_Os01g63050.1 expressed protein
Bradi2g55020	2	53774300	53779202	3B	PTHR21290 KOG3058 AT3G54020.1 AtIPCS1 Arabidopsis Inositol phosphorylceramide synthase 1 LOC_Os01g63060.1 phosphatidic acid phosphatase-related putative expressed
Bradi2g55030	2	53780642	53783398	3B	PF00097 PTHR23012 AT5G05830.1 RING/FYVE/PHD zinc finger superfamily protein LOC_Os01g63150.1 retrotransposon protein putative Ty3-gypsy subclass expressed
Bradi2g55040	2	53790573	53792243	3B	PF00249 PTHR10641 K09422 AT2G39880.1 AtMYB25 MYB25 myb domain protein 25 LOC_Os01g63160.1 MYB family transcription factor putative expressed
Bradi2g55050	2	53799574	53802405	3B	PF07732 PF00394 PF07731 PTHR11709 KOG1263 AT3G09220.1 LAC7 laccase 7 LOC_Os01g63190.1 laccase precursor protein putative expressed
Bradi2g55060	2	53803823	53806193	3B	PF07732 PF00394 PF07731 PTHR11709 KOG1263 AT3G09220.1 LAC7 laccase 7 LOC_Os01g63200.1 laccase precursor protein putative expressed
Bradi2g55070	2	53806774	53807738	3B	PF04832 PTHR11220 AT2G37970.1 SOUL-1 SOUL heme-binding family protein LOC_Os01g63210.1 SOUL heme-binding protein putative expressed
Bradi2g55077	2	53808313	53811141	3B	PF00294 PTHR10584 KOG2855 AT3G54090.1 FLN1 fructokinase-like 1 LOC_Os01g63220.3 kinase pfkB family putative expressed
Bradi2g55090	2	53811437	53815470	3B	PF10250 AT2G37980.1 O-fucosyltransferase family protein LOC_Os01g63230.1 growth regulator related protein putative expressed
Bradi2g55100	2	53817575	53821406	3B	PF02099 PTHR14159 KOG2935 3.4.22.- K11863 AT3G54130.1 Josephin family protein LOC_Os01g63250.1 josephin putative expressed
Bradi2g55110	2	53824678	53825698	3B	PF02544 PF06966 PTHR10556 KOG1638 1.3.99.- K09591 AT2G38050.1 ATDET2 DET2 DWF6 3-oxo-5-alpha-steroid 4-dehydrogenase family protein LOC_Os01g63260.1 3-oxo-5-alpha-steroid 4-dehydrogenase putative expressed
Bradi2g55120	2	53826480	53833267	3B	PF00343 PTHR11468 KOG2099 2.4.1.1 K00688 AT3G46970.1 ATPHS2 PHS2 alpha-glucan phosphorylase 2 LOC_Os01g63270.1 alpha-glucan phosphorylast isozyme putative expressed
Bradi2g55126	2	53835127	53838017	3B	PF00069 PF07714 PTHR23258 KOG1187 AT5G58940.1 CRCK1 calmodulin-binding receptor-like cytoplasmic kinase 1 LOC_Os01g63280.2 tyrosine protein kinase domain containing protein putative expressed
Bradi2g55132	2	53838839	53842540	3B	PF07690 PF00083 PTHR11662 KOG2532 AT3G46980.3 PHT4;3 phosphate transporter 4;3 LOC_Os01g63290.1 transporter major facilitator family putative expressed
Bradi2g55140	2	53843125	53843487	3B	PF11976 PTHR10562 KOG1769 AT5G55160.1 ATSUMO2 SUM2 SUMO 2 SUMO2 small ubiquitin-like modifier 2 LOC_Os01g68950.1 ubiquitin family domain containing protein expressed
Bradi2g55150	2	53845426	53848819	3B	PF00316 PTHR11556 KOG1458 3.1.3.37 K01100 AT3G55800.1 SBPASE sedoheptulose-bisphosphatase LOC_Os04g16680.1 fructose-1 6-bisphosphatase putative expressed
Bradi2g55160	2	53850939	53853152	3B	PF05340 AT3G09070.1 Protein of unknown function (DUF740) LOC_Os01g63310.1 DUF740 domain containing protein expressed
Bradi2g55170	2	53858440	53864057	3B	AT5G04110.1 GYRB3 DNA GYRASE B3 LOC_Os01g63354.1 ELM2 domain containing protein putative expressed
Bradi2g55180	2	53867593	53870928	3B	PF01467 PTHR10739 KOG2803 AT2G38670.1 PECT1 phosphorylethanolamine cytidylyltransferase 1 LOC_Os10g24810.1 cytidylyltransferase domain containing protein expressed
Bradi2g55190	2	53874500	53881470	3B	PF01535 PTHR10483 AT3G09060.1 Pentatricopeptide repeat (PPR) superfamily protein LOC_Os01g63400.1 PPR repeat containing protein expressed
Bradi2g55200	2	53879990	53881470	3B	AT3G09050.1 LOC_Os01g63410.1 expressed protein
Bradi2g55210	2	53887436	53891240	3B	PTHR23125 KOG1947 K13463 AT2G39940.1 COI1 RNI-like superfamily protein LOC_Os01g63420.1 OsFBL4 - F-box domain and LRR containing protein expressed
Bradi2g55217	2	53899590	53900631	3B	PF00249 PTHR12374 AT2G38090.1 Duplicated homeodomain-like superfamily protein LOC_Os01g63460.1 MYB family transcription factor putative expressed
Bradi1g00607	1	485291	498694	4A	PF00063 PF00612 PF01843 PTHR13140 KOG0160 AT1G04160.1 ATXIB XI-8 XI-B XIB myosin XI B LOC_Os03g64290.1 myosin putative expressed
Bradi1g00620	1	500221	502628	4A	PF00179 PTHR11621 KOG0416 AT1G63800.1 UBC5 ubiquitin-conjugating enzyme 5 LOC_Os10g31000.1 ubiquitin-conjugating enzyme putative expressed
Bradi1g00630	1	502638	503538	4A	-
Bradi1g00640	1	504334	505980	4A	-
Bradi1g00650	1	515951	516775	4A	AT1G25270.1 nodulin MtN21 /EamA-like transporter family protein LOC_Os08g31130.1 integral membrane protein DUF6 containing protein expressed
Bradi1g00660	1	517657	518648	4A	PF00892 AT5G64700.1 nodulin MtN21 /EamA-like transporter family protein LOC_Os10g12400.1 nodulin putative expressed
Bradi1g00670	1	521659	522548	4A	PF00847 AT3G23240.1 ATERF1 ERF1 ethylene response factor 1 LOC_Os03g64260.1 AP2 domain containing protein expressed
Bradi1g00677	1	525723	528532	4A	PF04266 PTHR12963 AT2G20410.1 RNA-binding ASCH domain protein LOC_Os03g64250.2 expressed protein
Bradi1g00690	1	534432	535942	4A	PF00149 PTHR11668 KOG0374 AT2G29400.1 PP1-AT TOPP1 type one protein phosphatase 1 LOC_Os03g16110.2 Ser/Thr protein phosphatase family protein putative expressed
Bradi1g00700	1	542752	544677	4A	PF00083 PF07690 PTHR11600 KOG0252 K08176 AT3G54700.1 PHT1;7 phosphate transporter 1;7 LOC_Os04g10750.2 inorganic phosphate transporter putative expressed
Bradi1g00710	1	545836	549477	4A	PF04784 PTHR23054 AT5G60720.1 Protein of unknown function DUF547 LOC_Os03g64230.1 expressed protein
Bradi1g00720	1	552185	555346	4A	PF02338 PTHR12419 KOG2605 AT5G04250.1 Cysteine proteinases superfamily protein LOC_Os03g64219.1 OTU-like cysteine protease family protein putative expressed
Bradi1g00730	1	555714	559377	4A	PF00118 PTHR11353 KOG0356 AT2G28000.1 CH-CPN60A CPN60A SLP chaperonin-60alpha LOC_Os03g64210.1 T-complex protein putative expressed
Bradi1g00750	1	560682	564352	4A	PF04539 PF04542 PF04545 AT2G36990.1 ATSIG6 SIG6 SIGF SOLDAT8 RNApolymerase sigma-subunit F LOC_Os08g14450.1 RNA polymerase sigma factor putative expressed
Bradi1g00760	1	565638	570467	4A	PF00005 PF01061 PTHR19241 KOG0061 AT2G28070.1 ABC-2 type transporter family protein LOC_Os03g64200.1 ABC-2 type transporter putative expressed
Bradi1g00770	1	577726	579029	4A	PF00403 PTHR22814 KOG1603 AT5G03380.1 Heavy metal transport/detoxification superfamily protein LOC_Os02g57360.1 heavy metal-associated domain containing protein expressed
Bradi1g00780	1	579859	581594	4A	PF01554 PTHR11206 KOG1347 AT4G22790.1 MATE efflux family protein LOC_Os03g64150.1 MATE efflux family protein putative expressed
Bradi1g00790	1	586495	588596	4A	PF00657 PTHR22835:SF27 AT1G75900.1 GDSL-like Lipase/Acylhydrolase superfamily protein LOC_Os03g64170.1 GDSL-like lipase/acylhydrolase putative expressed
Bradi1g00800	1	590133	590924	4A	PF07893 LOC_Os05g03490.1 expressed protein
Bradi1g00807	1	591502	592877	4A	PF00657 PTHR22835:SF27 AT1G75900.1 GDSL-like Lipase/Acylhydrolase superfamily protein LOC_Os03g64170.1 GDSL-like lipase/acylhydrolase putative expressed
Bradi1g00820	1	594037	597877	4A	PF05383 PTHR22792 AT5G66100.1 winged-helix DNA-binding transcription factor family protein LOC_Os03g64190.1 la domain containing protein putative expressed
Bradi1g00830	1	599949	602041	4A	PF07386 AT3G60810.1 LOC_Os03g64140.1 expressed protein
Bradi1g00840	1	605902	607863	4A	PF11961 PF05003 AT5G51670.1 Protein of unknown function (DUF668) LOC_Os03g64130.1 avr9/Cf-9 rapidly elicited protein putative expressed
Bradi1g00847	1	610970	615963	4A	PF00400 PTHR22847 KOG2096 AT4G00090.1 Transducin/WD40 repeat-like superfamily protein LOC_Os03g64110.1 WD domain G-beta repeat domain containing protein expressed
Bradi1g00860	1	616224	621155	4A	PF04227 PTHR10584 AT1G50510.1 indigoidine synthase A family protein LOC_Os08g39420.2 uncharacterized protein yeiN putative expressed
Bradi1g00867	1	621420	622308	4A	PF00181 PF03947 PTHR13691 KOG2309 AT4G36130.1 Ribosomal protein L2 family LOC_Os12g38000.1 60S ribosomal protein L8 putative expressed
Bradi1g00880	1	623143	623742	4A	LOC_Os03g64100.1 expressed protein
Bradi1g00887	1	625801	634726	4A	PF03810 PF08389 PF08767 PTHR11223 KOG2020 K14290 AT5G17020.1 ATCRM1 ATXPO1 HIT2 XPO1 XPO1A exportin 1A LOC_Os03g64080.1 retrotransposon protein putative Ty1-copia subclass expressed
Bradi1g00900	1	637592	638629	4A	PF03641 AT5G06300.1 Putative lysine decarboxylase family protein LOC_Os03g64070.1 uncharacterized protein PA4923 putative expressed
Bradi1g00910	1	641380	642212	4A	AT1G65000.1 LOC_Os03g64060.1 expressed protein
Bradi1g00920	1	643678	644861	4A	PF03629 AT4G34215.1 Domain of unknown function (DUF303) LOC_Os03g64050.1 receptor protein kinase putative expressed
Bradi1g00930	1	646726	648745	4A	AT4G34215.1 Domain of unknown function (DUF303) LOC_Os03g64030.1 receptor protein kinase putative expressed
Bradi1g00940	1	649583	652456	4A	AT4G22890.1 PGR5-LIKE A PGR5-LIKE A LOC_Os03g64020.2 expressed protein
Bradi1g00950	1	659999	661553	4A	PF03171 PTHR10209 KOG0143 1.14.11.12 K05282 AT4G25420.1 AT2301 ATGA20OX1 GA20OX1 GA5 2-oxoglutarate (2OG) and Fe(II)-dependent oxygenase superfamily protein LOC_Os03g63970.1 gibberellin 20 oxidase 1 putative expressed
Bradi1g00960	1	672678	678601	4A	PF00931 KOG4658 AT3G14460.1 LRR and NB-ARC domains-containing disease resistance protein LOC_Os07g33690.1 NBS-LRR type disease resistance protein Hom-F putative expressed
Bradi1g00970	1	682482	683291	4A	AT2G02360.1 AtPP2-B10 PP2-B10 phloem protein 2-B10 LOC_Os12g03740.1 OsFBX438 - F-box domain containing protein expressed
Bradi1g00980	1	683374	684925	4A	PF02482 AT5G24490.1 30S ribosomal protein putative LOC_Os03g63950.1 plastid-specific 30S ribosomal protein 1 chloroplast precursor putative expressed
Bradi1g00990	1	685588	691368	4A	PF00571 PTHR13780 KOG1764 AT1G09020.1 ATSNF4 SNF4 homolog of yeast sucrose nonfermenting 4 LOC_Os03g63940.1 CBS domain containing membrane protein putative expressed
Bradi1g01000	1	694578	696333	4A	PF00550 PTHR20863 KOG1748 AT3G05020.1 ACP ACP1 acyl carrier protein 1 LOC_Os03g63930.1 acyl carrier protein putative expressed
Bradi1g01007	1	695876	702209	4A	PF03731 PF02735 PF03730 PF08785 PTHR12604 KOG2326 K10885 AT1G48050.1 ATKU80 KU80 Ku80 family protein LOC_Os03g63920.1 KAP-2 putative expressed
Bradi1g01014	1	703492	705801	4A	PF01217 PTHR11043 AT1G15370.1 SNARE-like superfamily protein LOC_Os03g63910.1 PPR repeat domain containing protein putative expressed
Bradi1g01021	1	706038	708663	4A	PF01535 PTHR10483 AT5G46580.1 pentatricopeptide (PPR) repeat-containing protein LOC_Os03g63910.1 PPR repeat domain containing protein putative expressed
Bradi1g01030	1	709517	709750	4A	PTHR11821:SF29 AT1G75250.1 ATRL6 RL6 RSM3 RAD-like 6 LOC_Os03g63890.1 MYB family transcription factor putative expressed
Bradi1g01040	1	710464	714401	4A	PF07724 PF07728 PF00004 PF10431 PTHR11638 AT1G74310.1 ATHSP101 HOT1 HSP101 heat shock protein 101 LOC_Os02g33420.1 ATPase AAA family protein expressed
Bradi1g01047	1	716725	719957	4A	AT5G42960.1 LOC_Os03g63860.1 DANA2 putative expressed
Bradi1g01060	1	723127	723493	4A	LOC_Os03g63810.1 WRKY80 expressed
Bradi1g01070	1	731493	733959	4A	PTHR13261 KOG3034 AT2G44510.1 CDK inhibitor P21 binding protein LOC_Os03g63690.1 BCCIP putative expressed
Bradi1g01080	1	744088	744829	4A	PF06094 PTHR12510 KOG4450 AT3G02910.1 AIG2-like (avirulence induced gene) family protein LOC_Os03g63700.1 AIG2-like family domain containing protein expressed
Bradi1g01090	1	745282	749088	4A	PF01412 PTHR23180 KOG0706 K12493 AT5G46750.1 AGD9 ARF-GAP domain 9 LOC_Os03g63710.1 GTPase-activating protein putative expressed
Bradi1g01100	1	749903	752271	4A	PF01138 PTHR11953 KOG1069 K12590 AT3G46210.1 Ribosomal protein S5 domain 2-like superfamily protein LOC_Os03g63720.1 exosome complex exonuclease putative expressed
Bradi1g01110	1	752513	756241	4A	PF00076 PTHR10432 KOG0131 AT5G46840.1 RNA-binding (RRM/RBD/RNP motifs) family protein LOC_Os03g63730.1 RNA recognition motif containing protein putative expressed
Bradi1g01120	1	756392	757112	4A	PTHR11207 AT1G24450.1 NFD2 Ribonuclease III family protein LOC_Os03g63740.1 NFD2 putative expressed
Bradi1g01130	1	758757	763396	4A	PF00447 PTHR10015 KOG0627 AT1G32330.1 ATHSFA1D HSFA1D heat shock transcription factor A1D LOC_Os03g63750.1 HSF-type DNA-binding domain containing protein expressed
Bradi1g01140	1	764088	767289	4A	PF00753 PF10996 PF07521 PF11718 PTHR11203 KOG1137 3.1.27.- K14403 AT1G61010.1 CPSF73-I cleavage and polyadenylation specificity factor 73-I LOC_Os03g63590.1 metallo-beta-lactamase putative expressed
Bradi1g01150	1	767475	768810	4A	PF00722 PF06955 AT1G32170.1 XTH30 XTR4 xyloglucan endotransglucosylase/hydrolase 30 LOC_Os03g63760.1 glycosyl hydrolases family 16 putative expressed
Bradi1g01160	1	770537	771094	4A	PF07893 LOC_Os05g03490.1 expressed protein
Bradi1g01170	1	771227	777674	4A	PF12174 AT1G32230.3 ATP8 CEO CEO1 RCD1 WWE protein-protein interaction domain protein family LOC_Os03g63770.4 RCD1 putative expressed
Bradi1g01180	1	799120	801659	4A	PF00004 PF07724 PF07728 PF10431 PTHR11638 AT1G74310.1 ATHSP101 HOT1 HSP101 heat shock protein 101 LOC_Os02g33420.1 ATPase AAA family protein expressed
Bradi1g01190	1	803024	804595	4A	PF04185 3.1.4.3 K01114 AT3G03530.1 NPC4 non-specific phospholipase C4 LOC_Os03g63580.1 phosphoesterase family protein putative expressed
Bradi1g01200	1	804996	808125	4A	PF00753 PF10996 PF07521 PF11718 PTHR11203 KOG1137 3.1.27.- K14403 AT1G61010.1 CPSF73-I cleavage and polyadenylation specificity factor 73-I LOC_Os03g63590.1 metallo-beta-lactamase putative expressed
Bradi1g01210	1	818291	820934	4A	PF08381 PTHR22870:SF25 AT3G14000.1 ATBRXL2 BRX-LIKE2 DZC (Disease resistance/zinc finger/chromosome condensation-like region) domain containing protein LOC_Os03g63650.1 brevis radix putative expressed
Bradi1g01220	1	819972	823590	4A	PTHR21596 AT3G45900.1 Ribonuclease P protein subunit P38-related LOC_Os03g63660.1 expressed protein
Bradi1g01227	1	825624	828017	4A	PF06979 KOG4478 AT2G35790.1 LOC_Os03g63680.1 expressed protein
Bradi1g01240	1	828717	831144	4A	PF00004 PF07724 PF07728 PF10431 PTHR11638 KOG2170 AT1G74310.1 ATHSP101 HOT1 HSP101 heat shock protein 101 LOC_Os05g44340.1 heat shock protein 101 putative expressed
Bradi1g01250	1	831228	836715	4A	PF00931 PTHR23155 KOG4658 AT3G46530.1 RPP13 NB-ARC domain-containing disease resistance protein LOC_Os11g46210.1 NB-ARC domain containing protein expressed
Bradi1g01257	1	843158	847380	4A	PF00931 PTHR23155:SF28 KOG4658 AT3G07040.1 RPM1 RPS3 NB-ARC domain-containing disease resistance protein LOC_Os10g04110.1 MLA6 protein putative expressed
Bradi1g01270	1	849415	851818	4A	AT5G65660.1 hydroxyproline-rich glycoprotein family protein
Bradi1g01280	1	853354	855406	4A	PF01535 PTHR10483 AT1G03510.1 Tetratricopeptide repeat (TPR)-like superfamily protein LOC_Os03g63510.1 pentatricopeptide putative expressed
Bradi1g01290	1	855651	859624	4A	PF04511 PTHR11009 KOG0858 K13989 AT4G04860.1 DER2.2 DERLIN-2.2 LOC_Os03g63520.1 Der1-like family domain containing protein expressed
Bradi1g01300	1	861268	866307	4A	PF00808 PTHR10252 AT1G07980.1 NF-YC10 nuclear factor Y subunit C10 LOC_Os03g63530.1 histone-like transcription factor and archaeal histone putative expressed
Bradi1g01310	1	867639	868806	4A	AT3G45230.1 hydroxyproline-rich glycoprotein family protein LOC_Os03g63540.1 lysine-rich arabinogalactan protein 19 precursor putative expressed
Bradi1g01320	1	869129	871242	4A	AT1G73940.1 LOC_Os03g63550.1 expressed protein
Bradi1g01330	1	871738	873509	4A	PF04483 AT3G56830.1 Protein of unknown function (DUF565) LOC_Os03g63554.1 DUF565 domain containing protein putative expressed
Bradi1g01340	1	880773	882554	4A	AT2G35510.1 SRO1 similar to RCD one 1 LOC_Os03g63770.5 RCD1 putative expressed
Bradi1g01350	1	903156	905383	4A	PTHR10015:SF7 AT5G16820.1 ATHSF3 ATHSFA1B HSF3 HSFA1B heat shock factor 3 LOC_Os03g63750.1 HSF-type DNA-binding domain containing protein expressed
Bradi1g01360	1	906504	909311	4A	PF00004 PF07724 PF07728 PF10431 PTHR11638 AT1G74310.1 ATHSP101 HOT1 HSP101 heat shock protein 101 LOC_Os02g33420.1 ATPase AAA family protein expressed
Bradi1g01365	1	914254	915859	4A	PF01535 PTHR10483 AT4G25270.1 Tetratricopeptide repeat (TPR)-like superfamily protein LOC_Os03g63560.1 pentatricopeptide putative expressed
Bradi1g01370	1	916889	917695	4A	PF00069 PF07714 PTHR23258 AT4G02420.1 Concanavalin A-like lectin protein kinase family protein LOC_Os04g44900.1 lectin-like receptor kinase putative expressed
Bradi1g01377	1	920907	926091	4A	PF00931 PTHR23155:SF28 KOG4658 AT3G07040.1 RPM1 RPS3 NB-ARC domain-containing disease resistance protein LOC_Os10g04110.1 MLA6 protein putative expressed
Bradi1g01387	1	928529	932276	4A	PF00931 PTHR23155 KOG4658 AT3G46530.1 RPP13 NB-ARC domain-containing disease resistance protein LOC_Os10g04110.1 MLA6 protein putative expressed
Bradi1g01397	1	934542	936123	4A	PF00931 AT3G46530.1 RPP13 NB-ARC domain-containing disease resistance protein LOC_Os08g28600.1 resistance protein putative expressed
Bradi1g01407	1	936810	940782	4A	PF00931 PTHR23155 KOG4658 AT3G07040.1 RPM1 RPS3 NB-ARC domain-containing disease resistance protein LOC_Os10g04110.1 MLA6 protein putative expressed
Bradi1g01420	1	941308	947206	4A	PF03969 PTHR12169 KOG2383 AT2G25530.1 AFG1-like ATPase family protein LOC_Os03g63500.1 ATPase AFG1 family domain containing protein expressed
Bradi1g01436	1	947439	950996	4A	PF00560 PF00069 PF07714 PTHR23258 KOG4579 AT3G47570.1 Leucine-rich repeat protein kinase family protein LOC_Os01g12790.1 receptor protein kinase putative expressed
Bradi1g01430	1	947594	948542	4A	PF07714 PTHR23258 AT3G47570.1 Leucine-rich repeat protein kinase family protein LOC_Os11g47180.1 receptor-like protein kinase 2 precursor putative expressed
Bradi1g01442	1	951447	955161	4A	PF08263 PF00560 PF07714 PF00069 PTHR23258 KOG1187 AT3G47570.1 Leucine-rich repeat protein kinase family protein LOC_Os10g13970.1 receptor-like kinase putative expressed
Bradi1g01450	1	955737	956957	4A	PTHR13683 AT2G03200.1 Eukaryotic aspartyl protease family protein LOC_Os08g36530.1 aspartic proteinase nepenthesin precursor putative expressed
Bradi1g01460	1	959794	962429	4A	PF02569 PTHR21299 KOG3042 6.3.2.1 K01918 AT5G48840.1 ATPTS PANC PTS homolog of bacterial PANC LOC_Os03g63490.1 pantoate--beta-alanine ligase putative expressed
Bradi1g01470	1	965514	967584	4A	PF01535 PTHR10483 AT2G35030.1 Pentatricopeptide repeat (PPR) superfamily protein LOC_Os05g02210.1 pentatricopeptide putative expressed
Bradi1g01480	1	968307	970117	4A	PF00023 PTHR18958 KOG4214 AT4G35450.1 AFT AKR2 AKR2A ankyrin repeat-containing protein 2 LOC_Os03g63480.1 ankyrin repeat domain containing protein expressed
Bradi1g01487	1	971211	975987	4A	PF00400 PTHR22850 KOG0265 AT5G50970.1 transducin family protein / WD-40 repeat family protein LOC_Os03g63470.1 retrotransposon protein putative unclassified expressed
Bradi1g01500	1	976919	979161	4A	AT5G47870.1 LOC_Os03g63450.2 snRK1-interacting protein 1 putative expressed
Bradi1g01507	1	979652	984964	4A	PF00226 PF00684 PF01556 PTHR11821 KOG0715 AT5G48030.1 GFA2 gametophytic factor 2 LOC_Os06g02620.1 chaperone protein dnaJ putative expressed
Bradi1g01520	1	987539	989817	4A	PF07899 AT4G00650.1 FLA FRI FRIGIDA-like protein LOC_Os03g63440.1 frigida putative expressed
Bradi1g01530	1	990927	995301	4A	PTHR10552 KOG1644 K11092 AT1G09760.1 U2A' U2 small nuclear ribonucleoprotein A LOC_Os02g13990.1 U2 small nuclear ribonucleoprotein A putative expressed
Bradi1g01540	1	996230	1002787	4A	PF03800 PTHR21650:SF2 AT1G61000.1 LOC_Os03g38010.1 nuf2 family protein expressed
Bradi1g01550	1	1009852	1013264	4A	PF00931 AT3G07040.1 RPM1 RPS3 NB-ARC domain-containing disease resistance protein LOC_Os08g14850.1 resistance protein putative expressed
Bradi1g01560	1	1023271	1027543	4A	PF01399 PTHR10855 KOG1498 K03035 AT5G09900.1 EMB2107 MSA RPN5A 26S proteasome regulatory subunit putative (RPN5) LOC_Os03g63430.1 proteasome subunit putative expressed
Bradi1g01570	1	1028010	1030477	4A	PF00462 PTHR10293 KOG1752 AT3G54900.1 ATGRXCP CXIP1 CAX interacting protein 1 LOC_Os03g63420.1 OsGrx_S14 - glutaredoxin subgroup II expressed
Bradi1g44450	1	42639609	42640512	7B	PTHR19446:SF34 LOC_Os03g41160.1 RNA-directed DNA polymerase putative
Bradi1g44460	1	42641411	42647380	7B	PF00365 PTHR13697 KOG2440 2.7.1.90 K00895 AT1G12000.1 Phosphofructokinase family protein LOC_Os06g13810.1 pyrophosphate--fructose 6-phosphate 1-phosphotransferase subunit beta putative expressed
Bradi1g44470	1	42654414	42655917	7B	PF01501 AT1G70090.1 GATL9 LGT8 glucosyl transferase family 8 LOC_Os06g13760.1 glycosyl transferase 8 domain containing protein putative expressed
Bradi1g44480	1	42663406	42667452	7B	PF00676 PF02775 PTHR11516 KOG0225 AT1G24180.1 IAR4 Thiamin diphosphate-binding fold (THDP-binding) superfamily protein LOC_Os06g13720.1 dehydrogenase E1 component domain containing protein expressed
Bradi1g44490	1	42679407	42684744	7B	PF04851 PF00270 PF02889 PTHR11752 AT1G20960.1 emb1507 U5 small nuclear ribonucleoprotein helicase putative LOC_Os02g01740.1 U5 small nuclear ribonucleoprotein 200 kDa helicase putative expressed
Bradi1g44500	1	42685032	42687028	7B	PF02889 PTHR11752 AT1G20960.1 emb1507 U5 small nuclear ribonucleoprotein helicase putative LOC_Os02g01740.1 U5 small nuclear ribonucleoprotein 200 kDa helicase putative expressed
Bradi1g44510	1	42689540	42691324	7B	PF06522 AT3G48140.1 B12D protein LOC_Os06g13680.1 B12D protein putative expressed
Bradi1g44520	1	42693887	42696948	7B	PF02319 PTHR12081 KOG2578 AT3G48160.2 DEL1 E2FE E2L3 DP-E2F-like 1 LOC_Os06g13670.1 E2F family transcription factor protein putative expressed
Bradi1g44530	1	42698783	42705195	7B	PF01411 PF07973 PF02272 PTHR11777 KOG0188 6.1.1.7 K01872 AT5G22800.1 EMB1030 EMB263 EMB86 Alanyl-tRNA synthetase class IIc LOC_Os06g13660.1 alanyl-tRNA synthetase putative expressed
Bradi1g44540	1	42707844	42708536	7B	PTHR23258 AT1G74180.1 AtRLP14 RLP14 receptor like protein 14 LOC_Os01g21240.1 MLA6 protein putative expressed
Bradi1g44550	1	42719142	42725889	7B	PF01074 PF09261 PF07748 PTHR11607 KOG1958 3.2.1.114 K01231 AT5G14950.1 ATGMII GMII golgi alpha-mannosidase II LOC_Os06g13650.1 alpha-mannosidase 2 putative expressed
Bradi1g44560	1	42726480	42730814	7B	AT5G62580.1 ARM repeat superfamily protein LOC_Os06g13600.1 HEAT repeat family protein putative expressed
Bradi1g44570	1	42742842	42745758	7B	AT3G28370.1 LOC_Os06g13580.1 expressed protein
Bradi1g44577	1	42747115	42755936	7B	AT1G53200.1 LOC_Os06g13570.1 expressed protein
Bradi1g44590	1	42759683	42760931	7B	PF00657 AT5G03610.1 GDSL-like Lipase/Acylhydrolase superfamily protein LOC_Os04g55660.1 GDSL-like lipase/acylhydrolase putative expressed
Bradi1g44600	1	42762939	42766810	7B	AT5G50140.1 Ankyrin repeat family protein LOC_Os11g11350.1 embryogenesis transmembrane protein putative expressed
Bradi1g44610	1	42770330	42771195	7B
Bradi1g44620	1	42774707	42776496	7B	PF03492 AT5G04370.2 NAMT1 S-adenosyl-L-methionine-dependent methyltransferases superfamily protein LOC_Os06g13350.1 SAM dependent carboxyl methyltransferase putative expressed
Bradi1g44630	1	42784093	42785825	7B	PF00201 PTHR11926 KOG1192 AT1G07250.1 UGT71C4 UDP-glucosyl transferase 71C4 LOC_Os06g18670.1 anthocyanidin 3-O-glucosyltransferase putative expressed
Bradi1g44640	1	42793846	42797463	7B	AT1G05060.1 LOC_Os06g13220.1 expressed protein
Bradi1g44650	1	42801630	42805451	7B	PF05023 PF09328 KOG0632 AT5G44070.1 ARA8 ATPCS1 CAD1 PCS1 phytochelatin synthase 1 (PCS1) LOC_Os06g01260.1 glutathione gamma-glutamylcysteinyltransferase 1 putative expressed
Bradi1g44660	1	42806570	42811051	7B	PF10250 AT1G62330.1 O-fucosyltransferase family protein LOC_Os06g35410.1 growth regulator related protein putative expressed
Bradi1g44670	1	42814369	42817357	7B	PF00854 PTHR11654 KOG1237 AT5G14940.1 Major facilitator superfamily protein LOC_Os06g13210.1 peptide transporter PTR2 putative expressed
Bradi1g44680	1	42835429	42835695	7B	AT3G48180.1 LOC_Os02g50710.1 expressed protein
Bradi1g44690	1	42840176	42841660	7B	PF01471 PF00413 PTHR10201 AT1G24140.1 Matrixin family protein LOC_Os06g13180.1 metalloendoproteinase 1 precursor putative expressed
Bradi1g44700	1	42842279	42844919	7B	PF02527 2.1.-.- K03501 AT5G50110.1 S-adenosyl-L-methionine-dependent methyltransferases superfamily protein
Bradi1g44710	1	42845309	42846511	7B	PF04819 AT3G01360.1 Family of unknown function (DUF716) LOC_Os06g13160.1 viral-response family protein expressed
Bradi1g44720	1	42851575	42852894	7B	PF00400 PTHR22844 KOG0313 AT1G24130.1 Transducin/WD40 repeat-like superfamily protein LOC_Os06g13140.1 WD domain G-beta repeat domain containing protein expressed
Bradi1g44730	1	42854076	42857151	7B	PTHR13343 KOG3374 AT2G04690.1 Pyridoxamine 5'-phosphate oxidase family protein LOC_Os06g13100.1 CREG1 precursor putative expressed
Bradi1g44740	1	42857418	42859313	7B	PF04564 PF00514 PTHR22849 AT5G62560.1 RING/U-box superfamily protein with ARM repeat domain LOC_Os06g13080.1 spotted leaf 11 putative expressed
Bradi1g44750	1	42863906	42864734	7B	PTHR10359 AT3G47830.1 DNA glycosylase superfamily protein LOC_Os06g13070.1 hhH-GPD superfamily base excision DNA repair protein putative expressed
Bradi1g44760	1	42878586	42886254	7B	PF00226 PTHR11821 KOG0713 AT1G24120.1 ARL1 ARG1-like 1 LOC_Os06g13060.1 heat shock protein DnaJ putative expressed
Bradi1g44767	1	42887230	42892494	7B	PTHR13824 KOG4308 AT1G10510.1 emb2004 RNI-like superfamily protein LOC_Os06g13050.1 peroxidase family protein expressed
Bradi1g44777	1	42895398	42896745	7B	PF00722 PF06955 2.4.1.207 K08235 AT4G13080.1 XTH1 xyloglucan endotransglucosylase/hydrolase 1 LOC_Os06g13040.1 glycosyl hydrolases family 16 putative expressed
Bradi1g44790	1	42899346	42900477	7B	PF00141 AT1G05260.1 RCI3 RCI3A Peroxidase superfamily protein LOC_Os06g20150.1 peroxidase precursor putative expressed
Bradi1g44800	1	42914290	42915499	7B	PF00141 AT1G05260.1 RCI3 RCI3A Peroxidase superfamily protein LOC_Os06g20150.1 peroxidase precursor putative expressed
Bradi1g44810	1	42924976	42931881	7B	PF00412 PTHR18973:SF70 KOG1700 AT1G10200.1 WLIM1 GATA type zinc finger transcription factor family protein LOC_Os06g13030.1 OsLIM - LIM domain protein putative actin-binding protein and transcription factor expressed
Bradi1g44820	1	42932567	42938122	7B	PF10391 PTHR11276 KOG2534 2.7.7.7 4.2.99.- K03512 AT1G10520.1 DNA polymerase lambda (POLL) LOC_Os06g13020.2 DNA polymerase lambda putative expressed
Bradi1g44830	1	42938765	42940676	7B	PF04134 AT1G24095.1 Putative thiol-disulphide oxidoreductase DCC LOC_Os06g13010.1 retrotransposon protein putative unclassified expressed
Bradi1g44840	1	42941829	42943403	7B	PF08392 PF00195 PF08541 PF02797 AT1G25450.1 CER60 KCS5 3-ketoacyl-CoA synthase 5 LOC_Os06g15170.1 3-ketoacyl-CoA synthase putative expressed
Bradi1g44850	1	42949245	42951551	7B	PF00023 PTHR18958 KOG4214 AT5G40160.1 EMB139 EMB506 Ankyrin repeat family protein LOC_Os06g13000.1 ankyrin repeat domain-containing protein chloroplast precursor putative expressed
Bradi1g44860	1	42951596	42953323	7B	PF02390 PTHR23417 KOG3115 2.1.1.33 K03439 AT5G24840.1 tRNA (guanine-N-7) methyltransferase LOC_Os06g12990.1 tRNA methyltransferase putative expressed
Bradi1g44870	1	42985317	42987433	7B	AT1G60010.1 LOC_Os06g12960.1 expressed protein
Bradi1g44880	1	42988807	42989256	7B	PF00428 PTHR21141 KOG3449 AT2G27710.4 60S acidic ribosomal protein family LOC_Os08g15180.1 60S acidic ribosomal protein putative expressed
Bradi1g44890	1	42992297	42994331	7B	PF03005 AT1G70230.1 TBL27 TRICHOME BIREFRINGENCE-LIKE 27 LOC_Os06g12870.1 leaf senescence related protein putative expressed
Bradi1g44900	1	42997045	42998447	7B	PF03005 AT1G70230.1 TBL27 TRICHOME BIREFRINGENCE-LIKE 27 LOC_Os06g12860.1 proteins of unknown function domain containing protein putative expressed
Bradi1g44910	1	43004656	43005414	7B	LOC_Os05g03210.1 OsFBDUF23 - F-box and DUF domain containing protein expressed
Bradi1g44920	1	43034462	43037839	7B	PF03005 AT3G28150.1 TBL22 TRICHOME BIREFRINGENCE-LIKE 22 LOC_Os06g12820.1 proteins of unknown function domain containing protein expressed
Bradi1g44930	1	43038067	43041085	7B	PF05691 2.4.1.67 K06611 AT4G01970.1 AtSTS STS stachyose synthase LOC_Os01g07530.1 uncharacterized glycosyltransferase putative expressed
Bradi1g44937	1	43049415	43053497	7B	PTHR22939 AT5G40200.1 DegP9 DegP protease 9 LOC_Os06g12780.1 OsDegp10 - Putative Deg protease homologue expressed
Bradi1g44950	1	43067084	43068747	7B	PF05180 AT1G68730.1 Zim17-type zinc finger protein LOC_Os01g42050.1 DNL zinc finger domain containing protein putative expressed
Bradi1g44957	1	43069044	43070844	7B	PF00004 PTHR23070 KOG0743 AT3G50930.1 BCS1 cytochrome BC1 synthesis LOC_Os01g42030.1 mitochondrial chaperone BCS1 putative expressed
Bradi1g44967	1	43073188	43080744	7B	PF00089 PTHR22939 KOG1320 AT5G40200.1 DegP9 DegP protease 9 LOC_Os06g12780.1 OsDegp10 - Putative Deg protease homologue expressed
Bradi1g44980	1	43141403	43143739	7B	PTHR13902:SF3 AT1G60060.1 Serine/threonine-protein kinase WNK (With No Lysine)-related LOC_Os06g12740.1 expressed protein
Bradi1g44990	1	43150632	43152138	7B	PF00097 PTHR22764 AT5G40250.1 RING/U-box superfamily protein LOC_Os06g12680.1 RING-H2 finger protein putative expressed
Bradi1g45000	1	43157855	43158745	7B	AT5G62865.1 LOC_Os02g50940.1 NHL repeat-containing protein putative expressed
Bradi1g45010	1	43169674	43180571	7B	PF02798 PTHR11260 KOG1422 AT5G16710.1 DHAR3 dehydroascorbate reductase 1 LOC_Os06g12630.1 glutathione S-transferase N-terminal domain containing protein expressed
Bradi1g45020	1	43199462	43202131	7B	PF03547 K13947 AT1G73590.1 ATPIN1 PIN1 Auxin efflux carrier family protein LOC_Os06g12610.1 auxin efflux carrier component putative expressed
Bradi1g45030	1	43213917	43222131	7B	PF00294 PTHR10584 KOG2855 2.7.1.4 K00847 AT1G66430.1 pfkB-like carbohydrate kinase family protein LOC_Os06g12600.1 kinase pfkB family putative expressed
Bradi1g45040	1	43232910	43245317	7B	PF07714 PF00069 PTHR23257 KOG0192 AT1G18160.1 Protein kinase superfamily protein LOC_Os06g12590.1 protein kinase putative expressed
Bradi1g45050	1	43246705	43249707	7B	AT5G39570.1 LOC_Os06g12580.1 pro-resilin precursor putative expressed
Bradi1g45060	1	43250238	43253185	7B	PF00097 PTHR22764 AT1G74410.1 RING/U-box superfamily protein LOC_Os06g12560.1 zinc finger C3HC4 type domain containing protein expressed
Bradi1g45070	1	43254696	43256544	7B	PF01535 PTHR10483 AT5G06540.1 Pentatricopeptide repeat (PPR) superfamily protein LOC_Os02g34700.1 expressed protein
Bradi1g45080	1	43257036	43259833	7B	PF04969 PTHR12356 KOG2265 AT5G53400.1 BOB1 HSP20-like chaperones superfamily protein LOC_Os06g12530.1 CS domain containing protein putative expressed
Bradi1g45090	1	43268709	43270462	7B	PF00201 PTHR11926 KOG1192 AT2G36800.1 DOGT1 UGT73C5 don-glucosyltransferase 1 LOC_Os10g09990.1 cytokinin-O-glucosyltransferase 3 putative expressed
Bradi1g45097	1	43282914	43284440	7B	PF01535 PTHR10483 AT5G15300.1 Pentatricopeptide repeat (PPR) superfamily protein LOC_Os06g12510.1 pentatricopeptide putative expressed
Bradi1g45110	1	43284838	43285754	7B	PF04535 PTHR11615 AT5G15290.1 Uncharacterised protein family (UPF0497) LOC_Os06g12500.1 membrane associated DUF588 domain containing protein putative expressed
Bradi1g45120	1	43311634	43328338	7B	PF02736 PF00063 PF00612 PF01843 PTHR13140 KOG0160 AT1G54560.1 ATXIE XIE Myosin family protein with Dil domain LOC_Os06g29350.1 myosin putative expressed
Bradi1g45130	1	43331584	43336657	7B	PF08323 PF00534 PTHR12526 2.4.1.21 K00703 AT3G01180.1 AtSS2 SS2 starch synthase 2 LOC_Os06g12450.1 soluble starch synthase 2-3 chloroplast precursor putative expressed
Bradi1g45140	1	43337772	43339083	7B	PF00657 PTHR22835:SF27 AT1G74460.1 GDSL-like Lipase/Acylhydrolase superfamily protein LOC_Os06g12410.1 GDSL-like lipase/acylhydrolase putative expressed
Bradi1g45150	1	43340084	43344221	7B	PF00337 PF01762 PTHR11214 KOG2287 2.4.1.- K14413 AT1G26810.1 GALT1 galactosyltransferase1 LOC_Os06g12390.2 galactosyltransferase family protein putative expressed
Bradi1g45160	1	43351708	43353960	7B	PF07728 PF00004 PF01434 PTHR23076 KOG0731 3.4.24.- K03798 AT5G15250.1 ATFTSH6 FTSH6 FTSH protease 6 LOC_Os06g12370.1 OsFtsH6 FtsH protease homologue of AtFtsH6 expressed
Bradi1g45170	1	43354106	43358989	7B	PF01535 PF02042 PTHR10483 AT1G62260.1 MEF9 mitochondrial editing factor 9 LOC_Os06g12360.1 pentatricopeptide putative expressed
Bradi1g45180	1	43364829	43367210	7B	PF01490 PTHR22950 KOG1303 AT1G10010.1 AAP8 ATAAP8 amino acid permease 8 LOC_Os06g36180.1 amino acid transporter putative expressed
Bradi1g45190	1	43385867	43387636	7B	PF01490 PTHR22950 KOG1303 AT3G28960.1 Transmembrane amino acid transporter family protein LOC_Os06g12320.1 transmembrane amino acid transporter protein putative expressed
Bradi1g45200	1	43418325	43422551	7B	PF00230 PTHR19139 KOG0223 AT4G10380.1 NIP5;1 NLM6 NLM8 NOD26-like intrinsic protein 5;1 LOC_Os06g12310.1 aquaporin protein putative expressed
Bradi1g45210	1	43434039	43436397	7B	PF01501 AT3G25140.1 GAUT8 QUA1 Nucleotide-diphospho-sugar transferases superfamily protein LOC_Os06g12280.1 glycosyl transferase 8 domain containing protein putative expressed
Bradi1g45220	1	43445182	43446411	7B	PF03634 AT3G47620.1 AtTCP14 TCP14 TEOSINTE BRANCHED cycloidea and PCF (TCP) 14 LOC_Os02g51280.1 TCP-domain protein putative expressed
Bradi1g45230	1	43453570	43454308	7B	LOC_Os02g26794.1 expressed protein
Bradi1g45240	1	43458893	43462726	7B	PF03134 PTHR12300 KOG1725 AT1G74520.1 ATHVA22A HVA22A HVA22 homologue A LOC_Os06g12220.1 HVA22 putative expressed
Bradi1g45250	1	43464864	43471399	7B	PF00415 PTHR22870 KOG1427 AT5G19420.1 Regulator of chromosome condensation (RCC1) family with FYVE zinc finger domain LOC_Os05g31920.2 FYVE zinc finger domain containing protein expressed
Bradi1g45260	1	43481035	43481937	7B	PF00010 AT3G28857.1 basic helix-loop-helix (bHLH) DNA-binding family protein LOC_Os02g51320.1 helix-loop-helix DNA-binding domain containing protein expressed
Bradi1g45270	1	43492242	43496217	7B	KOG0910 AT5G57230.1 Thioredoxin superfamily protein LOC_Os06g28740.1 expressed protein
Bradi1g45280	1	43511113	43512264	7B	PF00462 PTHR10168 KOG2824 AT5G39865.1 Glutaredoxin family protein LOC_Os06g12190.1 glutaredoxin putative expressed
Bradi1g45290	1	43515418	43517320	7B	PF01535 PTHR10483 AT1G34160.1 Tetratricopeptide repeat (TPR)-like superfamily protein LOC_Os12g17080.1 pentatricopeptide putative expressed
Bradi1g45297	1	43519332	43532805	7B	PF01695 PF00004 PTHR23074 KOG0737 AT3G19740.1 P-loop containing nucleoside triphosphate hydrolases superfamily protein LOC_Os06g12160.1 AAA-type ATPase family protein putative expressed
Bradi1g45304	1	43535794	43538626	7B	PF01202 PTHR21087 2.7.1.71 K00891 AT2G21940.4 ATSK1 SK1 shikimate kinase 1 LOC_Os02g51410.1 shikimate kinase putative expressed
Bradi1g45311	1	43539441	43542481	7B	AT5G09995.3 LOC_Os06g12129.1 expressed protein
Bradi1g45320	1	43543970	43545519	7B	PF02536 KOG1267 AT5G07900.1 Mitochondrial transcription termination factor family protein LOC_Os06g12100.1 mTERF family protein expressed
Bradi1g45330	1	43546429	43550871	7B	PF02536 AT5G07900.1 Mitochondrial transcription termination factor family protein LOC_Os06g12060.1 mTERF family protein expressed
Bradi1g45340	1	43551167	43552961	7B	PF02536 AT1G21150.1 Mitochondrial transcription termination factor family protein LOC_Os06g12060.1 mTERF family protein expressed
Bradi1g45347	1	43565704	43567232	7B	PF02536 KOG1267 AT5G07900.1 Mitochondrial transcription termination factor family protein LOC_Os06g12070.1 mTERF family protein expressed
Bradi1g45360	1	43573828	43574504	7B	PF02536 AT5G07900.1 Mitochondrial transcription termination factor family protein LOC_Os11g09990.1 mTERF family protein expressed
Bradi1g45370	1	43578535	43584086	7B	PF00462 PF00610 PF04784 PTHR23054 KOG1752 AT3G11920.1 glutaredoxin-related LOC_Os06g12030.2 glutaredoxin domain containing protein putative expressed
Bradi1g45380	1	43586751	43590056	7B	AT1G22050.1 MUB6 membrane-anchored ubiquitin-fold protein 6 precursor LOC_Os02g51500.3 membrane-anchored ubiquitin-fold protein putative expressed
Bradi1g45390	1	43593072	43593818	7B	PF11250 LOC_Os06g12000.1 expressed protein
Bradi1g45400	1	43600049	43611785	7B	PF00514 PF00168 PTHR23315 KOG0166 AT2G22125.1 CSI1 binding LOC_Os06g11990.1 expressed protein
Bradi1g45410	1	43616466	43617527	7B	PF04570 AT1G22160.1 Protein of unknown function (DUF581) LOC_Os06g11980.1 DUF581 domain containing protein expressed
Bradi1g45420	1	43628351	43631090	7B	PF00300 PTHR11931 KOG0235 AT1G22170.1 Phosphoglycerate mutase family protein LOC_Os02g51590.1 phosphoglycerate mutase putative expressed
Bradi1g45430	1	43632332	43633072	7B	PTHR19957:SF11 KOG0811 AT5G46860.1 ATSYP22 ATVAM3 SGR3 SYP22 VAM3 Syntaxin/t-SNARE family protein LOC_Os06g11930.1 SNARE domain containing protein putative expressed
Bradi1g45440	1	43635277	43637860	7B	PF03372 PTHR11200 KOG0565 AT5G65090.1 BST1 DER4 MRH3 DNAse I-like superfamily protein LOC_Os06g11920.1 endonuclease/exonuclease/phosphatase family domain containing protein expressed
Bradi1g45450	1	43670201	43670653	7B	LOC_Os03g40040.1 expressed protein
Bradi1g45460	1	43674397	43678889	7B	PTHR13315 KOG3662 LOC_Os06g11910.1 expressed protein
Bradi1g45470	1	43685130	43686821	7B	PF00847 K09286 AT1G78080.1 RAP2.4 related to AP2 4 LOC_Os06g11860.1 ethylene-responsive transcription factor putative expressed
Bradi1g45480	1	43712570	43714869	7B	PF02358 PTHR10788 AT2G22190.1 Haloacid dehalogenase-like hydrolase (HAD) superfamily protein LOC_Os06g11840.1 trehalose phosphatase putative expressed
Bradi1g45487	1	43716844	43719610	7B	PF00191 PTHR10502 KOG0819 AT1G35720.1 ANNAT1 ATOXY5 OXY5 annexin 1 LOC_Os06g11800.1 annexin putative expressed
Bradi1g45500	1	43720429	43727961	7B	PF07534 PTHR23354 KOG2372 AT4G39870.1 TLD-domain containing nucleolar protein LOC_Os06g11790.1 TLD family protein putative expressed
Bradi1g45510	1	43731913	43733165	7B	PF00249 PTHR10641 KOG0048 K09422 AT1G34670.1 AtMYB93 MYB93 myb domain protein 93 LOC_Os06g11780.1 MYB family transcription factor putative expressed
Bradi1g45517	1	43739296	43742226	7B	PF02362 AT3G19184.1 AP2/B3-like transcriptional factor family protein LOC_Os06g09420.1 B3 DNA binding domain containing protein expressed
Bradi1g45530	1	43748340	43748957	7B	LOC_Os06g11760.1 expressed protein
Bradi1g45540	1	43784669	43789255	7B	PF00076 PTHR10432 KOG0149 AT1G22330.1 RNA-binding (RRM/RBD/RNP motifs) family protein LOC_Os06g11730.1 RNA recognition motif containing protein putative expressed
Bradi1g45547	1	43789932	43792578	7B	PF02892 AT3G42170.1 BED zinc finger ;hAT family dimerisation domain LOC_Os11g39940.1 transposon protein putative unclassified expressed
Bradi1g45560	1	43794295	43796709	7B	PF05762 PF00092 PTHR10166 AT5G60710.1 Zinc finger (C3HC4-type RING finger) family protein LOC_Os08g03270.1 zinc finger family protein putative expressed
Bradi1g45565	1	43812673	43817435	7B	PF03661 AT3G02420.1 LOC_Os01g45439.2 expressed protein
Bradi1g45567	1	43822182	43823879	7B	PF00201 PTHR11926 KOG1192 AT1G22340.1 AtUGT85A7 UGT85A7 UDP-glucosyl transferase 85A7 LOC_Os06g11720.1 cytokinin-O-glucosyltransferase 2 putative expressed
Bradi1g45572	1	43852746	43853916	7B	PF04674 AT4G08950.1 EXO Phosphate-responsive 1 family protein LOC_Os06g11700.1 phosphate-induced protein 1 conserved region domain containing protein expressed
Bradi1g45580	1	43860722	43861924	7B	PF04674 AT4G08950.1 EXO Phosphate-responsive 1 family protein LOC_Os06g11660.1 phosphate-induced protein 1 conserved region domain containing protein expressed
Bradi1g45590	1	43867800	43868786	7B	PTHR19446 AT3G25270.1 Ribonuclease H-like superfamily protein LOC_Os12g29700.1 retrotransposon protein putative unclassified expressed
Bradi1g45600	1	43875497	43876297	7B	PF04674 AT5G64260.1 EXL2 EXORDIUM like 2 LOC_Os06g11650.1 phosphate-induced protein 1 conserved region domain containing protein expressed
Bradi1g45607	1	43877451	43882247	7B	PF03095 PTHR10012 KOG2867 AT4G08960.1 phosphotyrosyl phosphatase activator (PTPA) family protein LOC_Os06g11640.1 serine/threonine-protein phosphatase 2A activator 2 putative expressed
Bradi1g45620	1	43886029	43893659	7B	PF00176 PF00271 PTHR10799 KOG1001 AT1G50410.1 SNF2 domain-containing protein / helicase domain-containing protein / zinc finger protein-related LOC_Os08g08220.1 EDA16 putative expressed
Bradi1g45630	1	43898090	43901442	7B	PTHR23125 AT4G08980.1 FBW2 F-BOX WITH WD-40 2 LOC_Os06g11630.1 OsFBX192 - F-box domain containing protein expressed
Bradi1g45640	1	43908856	43912743	7B	PF00076 PTHR23365 KOG4209 AT5G65260.1 RNA-binding (RRM/RBD/RNP motifs) family protein LOC_Os06g11620.1 RNA recognition motif containing protein putative expressed
Bradi1g45647	1	43922565	43926839	7B	PF10250 AT1G22460.1 O-fucosyltransferase family protein LOC_Os06g11600.3 growth regulator related protein putative expressed
Bradi1g45660	1	43937400	43944409	7B	PF04791 PTHR21355 KOG2296 AT5G65290.1 LMBR1-like membrane protein LOC_Os06g11520.1 LMBR1 integral membrane protein putative expressed
Bradi1g45670	1	43958258	43958746	7B	PF05340 AT3G25590.1 LOC_Os06g11510.1 expressed protein
Bradi1g45680	1	43961324	43962346	7B	PF06880 AT1G61600.1 Protein of unknown function (DUF1262) LOC_Os08g31850.1 expressed protein
Bradi1g45690	1	43967848	43974109	7B	PF00493 PF07728 PTHR11630 K10738 AT2G14050.1 MCM9 minichromosome maintenance 9 LOC_Os06g11500.1 MCM9 - Putative minichromosome maintenance MCM family subunit 9 expressed
Bradi1g45700	1	43980124	43981318	7B	PF00493 PTHR11630 AT2G14050.1 MCM9 minichromosome maintenance 9 LOC_Os06g11500.1 MCM9 - Putative minichromosome maintenance MCM family subunit 9 expressed
Bradi1g45710	1	43982304	43983407	7B	PF02298 AT2G32300.1 UCC1 uclacyanin 1 LOC_Os06g11490.1 plastocyanin-like domain containing protein putative expressed
Bradi1g45720	1	43986994	43991181	7B	AT1G77120.1 ADH ADH1 ATADH ATADH1 alcohol dehydrogenase 1 LOC_Os08g16770.1 transposon protein putative unclassified expressed
Bradi1g45727	1	43995603	43996966	7B	PF00097 PTHR22764 AT3G05200.1 ATL6 RING/U-box superfamily protein LOC_Os06g11450.1 zinc finger C3HC4 type domain containing protein expressed
Bradi1g45737	1	44009328	44018330	7B	PF00226 PF00684 PF01556 PTHR11821 KOG0715 AT1G28210.2 ATJ1 DNAJ heat shock family protein LOC_Os06g11440.1 transposon protein putative Mutator sub-class expressed
Bradi1g45747	1	44019824	44023356	7B	PF02893 AT2G22475.1 GEM GRAM domain family protein LOC_Os06g11430.1 GRAM domain containing protein expressed
Bradi1g45760	1	44052624	44053778	7B	PF07172 LOC_Os06g21210.1 glycine rich protein family protein putative expressed
Bradi1g45770	1	44054715	44056746	7B	AT4G38100.1 LOC_Os06g11400.1 expressed protein
Bradi1g45780	1	44058949	44061348	7B	PF01535 PTHR10483 AT5G18475.1 Pentatricopeptide repeat (PPR) superfamily protein LOC_Os02g26890.1 PPR repeat containing protein expressed
Bradi1g45790	1	44061353	44062373	7B	PF02298 AT2G15780.1 Cupredoxin superfamily protein LOC_Os06g11310.1 plastocyanin-like domain containing protein putative expressed
Bradi1g45800	1	44066702	44073006	7B	PF00160 PF07719 PF00515 PTHR11071 KOG0546 5.2.1.8 K05864 AT2G15790.1 CYP40 SQN peptidyl-prolyl cis-trans isomerase / cyclophilin-40 (CYP40) / rotamase LOC_Os06g11320.1 peptidyl-prolyl cis-trans isomerase CYP40 putative expressed
Bradi1g45807	1	44089663	44095537	7B	PF00319 PF01486 PTHR11945 KOG0014 AT2G22540.1 AGL22 SVP K-box region and MADS-box transcription factor family protein LOC_Os02g52340.1 OsMADS22 - MADS-box family gene with MIKCc type-box expressed
Bradi1g45820	1	44099908	44103563	7B	PF04934 PTHR13104 AT3G21350.1 MED6 RNA polymerase transcriptional regulation mediator-related LOC_Os06g11370.1 mediator of RNA polymerase II transcription subunit 6 putative expressed
Bradi1g45833	1	44106367	44121968	7B	PF00225 PTHR16012 KOG0239 AT5G10470.1 KAC1 KCA1 kinesin like protein for actin based chloroplast movement 1 LOC_Os06g11380.1 geminivirus Rep-interacting motor protein putative expressed
Bradi1g45846	1	44124640	44126112	7B	PF01535 PTHR10483 AT3G29230.1 Tetratricopeptide repeat (TPR)-like superfamily protein LOC_Os06g11304.1 expressed protein
Bradi1g45860	1	44139304	44140815	7B	PTHR19446 AT4G29090.1 Ribonuclease H-like superfamily protein LOC_Os11g25210.1 retrotransposon protein putative unclassified expressed
Bradi1g45867	1	44144572	44145877	7B	PF00724 PTHR22893 KOG0134 AT1G76690.1 ATOPR2 OPR2 12-oxophytodienoate reductase 2 LOC_Os06g11240.1 12-oxophytodienoate reductase putative expressed
Bradi1g45880	1	44165797	44168489	7B	PF00724 PTHR22893 KOG0134 AT1G76690.1 ATOPR2 OPR2 12-oxophytodienoate reductase 2 LOC_Os06g11210.1 12-oxophytodienoate reductase putative expressed
Bradi1g45890	1	44183156	44193172	7B	PF00326 PF07859 PF01738 PTHR11731 KOG2100 AT5G36210.1 alpha/beta-Hydrolases superfamily protein LOC_Os06g11180.1 OsPOP12 - Putative Prolyl Oligopeptidase homologue expressed
Bradi1g45900	1	44194128	44197144	7B	PF06220 PTHR13173 KOG0150 AT1G49590.1 C2H2 and C2HC zinc fingers superfamily protein LOC_Os06g11170.1 formin-binding protein-related putative expressed
Bradi1g45910	1	44201420	44202916	7B	PF07816 AT2G26530.2 AR781 Protein of unknown function (DUF1645) LOC_Os06g11150.1 DUF1645 domain containing protein putative expressed
Bradi1g45920	1	44214669	44219163	7B	PF07992 PTHR22915 KOG2495 AT5G08740.1 NDC1 NAD(P)H dehydrogenase C1 LOC_Os06g11140.1 pyridine nucleotide-disulphide oxidoreductase domain containing protein expressed
Bradi1g45925	1	44219337	44220587	7B	PF00135 PF07859 PTHR23024 KOG1515 AT1G47480.1 alpha/beta-Hydrolases superfamily protein LOC_Os06g11135.1 gibberellin receptor GID1L2 putative expressed
Bradi1g45930	1	44221720	44223175	7B	PF00135 PF07859 PTHR23024 KOG1515 AT3G48690.1 ATCXE12 CXE12 alpha/beta-Hydrolases superfamily protein LOC_Os06g11130.1 gibberellin receptor GID1L2 putative expressed
Bradi1g45940	1	44228649	44230911	7B	PF02386 AT4G10310.1 ATHKT1 HKT1 high-affinity K+ transporter 1 LOC_Os01g20160.1 OsHKT1;5 - Na+ transporter expressed
Bradi1g45945	1	44232595	44233518	7B	PF00135 PF07859 PTHR23024 KOG1515 AT1G47480.1 alpha/beta-Hydrolases superfamily protein LOC_Os06g11130.1 gibberellin receptor GID1L2 putative expressed
Bradi1g45950	1	44238756	44240273	7B	PF00201 PTHR11926 KOG1192 AT2G36800.1 DOGT1 UGT73C5 don-glucosyltransferase 1 LOC_Os03g24430.1 cytokinin-O-glucosyltransferase 3 putative expressed
Bradi1g45960	1	44241766	44242764	7B	PF10503 PF00135 PF07859 PTHR23024 KOG1515 AT3G48700.1 ATCXE13 CXE13 carboxyesterase 13 LOC_Os06g11090.1 CXE carboxylesterase putative expressed
Bradi1g45970	1	44243826	44247445	7B	AT4G33380.1 LOC_Os06g11070.1 expressed protein
Bradi1g45980	1	44249575	44250399	7B	PTHR21568:SF1 AT1G20430.1 LOC_Os06g11060.1 expressed protein
Bradi1g45985	1	44265590	44266958	7B	PF02234 AT5G48820.1 ICK6 KRP3 inhibitor/interactor with cyclin-dependent kinase LOC_Os02g52480.1 cyclin-dependent kinase inhibitor putative expressed
Bradi1g45990	1	44271739	44276194	7B	PF05705 PTHR12265 KOG2521 AT2G15695.1 Protein of unknown function DUF829 transmembrane 53 LOC_Os06g11040.1 expressed protein
Bradi1g45996	1	44298136	44302674	7B	PF04278 AT4G33350.1 Tic22-like family protein LOC_Os06g11020.1 tic22-like family domain containing protein expressed
Bradi1g46002	1	44302970	44305286	7B	PF03254 AT2G03220.1 ATFT1 ATFUT1 FT1 MUR2 fucosyltransferase 1 LOC_Os06g10980.1 xyloglucan fucosyltransferase putative expressed
Bradi1g46010	1	44305547	44307579	7B	PF03254 AT2G03220.1 ATFT1 ATFUT1 FT1 MUR2 fucosyltransferase 1 LOC_Os06g10970.1 xyloglucan fucosyltransferase putative expressed
Bradi1g46020	1	44314283	44316576	7B	PF03254 AT2G03220.1 ATFT1 ATFUT1 FT1 MUR2 fucosyltransferase 1 LOC_Os06g10950.1 xyloglucan fucosyltransferase putative expressed
Bradi1g46030	1	44317986	44320133	7B	PF03254 AT2G03220.1 ATFT1 ATFUT1 FT1 MUR2 fucosyltransferase 1 LOC_Os06g10920.1 xyloglucan fucosyltransferase putative expressed
Bradi1g46037	1	44320155	44321999	7B	PF03254 AT2G03220.1 ATFT1 ATFUT1 FT1 MUR2 fucosyltransferase 1 LOC_Os06g10910.1 xyloglucan fucosyltransferase putative expressed
Bradi1g46050	1	44323789	44325883	7B	PF03254 AT2G03220.1 ATFT1 ATFUT1 FT1 MUR2 fucosyltransferase 1 LOC_Os06g10910.1 xyloglucan fucosyltransferase putative expressed
Bradi1g46060	1	44341065	44348362	7B	PF07716 PF00170 PTHR22952 K14432 AT4G34000.1 ABF3 DPBF5 abscisic acid responsive elements-binding factor 3 LOC_Os06g10880.1 bZIP transcription factor putative expressed
Bradi1g46070	1	44353480	44354994	7B	PF00201 PTHR11926 KOG1192 AT2G36800.1 DOGT1 UGT73C5 don-glucosyltransferase 1 LOC_Os03g24430.1 cytokinin-O-glucosyltransferase 3 putative expressed
Bradi1g46080	1	44356168	44360083	7B
Bradi1g46090	1	44392648	44395812	7B	PF01764 AT5G42930.1 alpha/beta-Hydrolases superfamily protein LOC_Os02g52830.1 lipase putative expressed
Bradi1g46100	1	44401299	44401847	7B	PF00010 AT4G00120.1 EDA33 GT140 IND IND1 basic helix-loop-helix (bHLH) DNA-binding superfamily protein LOC_Os06g10820.1 helix-loop-helix DNA-binding domain containing protein expressed
Bradi1g46110	1	44404546	44405553	7B	PF00097 PTHR22763 KOG0320 AT1G60360.1 RING/U-box superfamily protein LOC_Os06g10800.1 zinc finger family protein putative expressed
Bradi1g46120	1	44406118	44407133	7B	PF00847 AT1G21910.1 Integrase-type DNA-binding superfamily protein LOC_Os06g10780.1 AP2 domain containing protein expressed
Bradi1g46130	1	44409845	44414983	7B	PF01546 PF07687 PTHR11014 KOG2275 3.5.1.- K01436 AT1G44820.1 Peptidase M20/M25/M40 family protein LOC_Os06g10770.1 peptidase putative expressed
Bradi1g46137	1	44416953	44419121	7B	PF01105 PTHR22811 KOG1691 AT1G57620.1 emp24/gp25L/p24 family/GOLD family protein LOC_Os06g10760.1 emp24/gp25L/p24 family protein putative expressed
Bradi1g48620	1	47255731	47257438	7D	PF03140 AT3G02645.1 Plant protein of unknown function (DUF247) LOC_Os06g06550.1 plant protein of unknown function domain containing protein expressed
Bradi1g48630	1	47259196	47264988	7D	AT5G53330.1 Ubiquitin-associated/translation elongation factor EF1B protein LOC_Os06g06530.1 proline-rich cell wall protein-like putative expressed
Bradi1g48640	1	47280329	47281172	7D	PF03101 AT3G59470.1 Far-red impaired responsive (FAR1) family protein LOC_Os06g42420.1 transposon protein putative unclassified expressed
Bradi1g48650	1	47281381	47282067	7D	PF10551 AT4G38180.1 FRS5 FAR1-related sequence 5 LOC_Os05g39480.1 transposon protein putative unclassified expressed
Bradi1g48660	1	47326685	47327292	7D	PF00125 PTHR11426 KOG1745 K11253 AT1G09200.1 Histone superfamily protein LOC_Os04g34240.1 histone H3 putative expressed
Bradi1g48670	1	47357315	47364991	7D	PF00664 PF00005 PTHR19242 KOG0054 AT3G59140.1 ATMRP14 MRP14 multidrug resistance-associated protein 14 LOC_Os06g06440.1 ABC transporter ATP-binding protein putative expressed
Bradi1g48675	1	47371256	47374308	7D	PF03372 PF00078 PTHR19446 LOC_Os10g30130.1 retrotransposon protein putative unclassified expressed
Bradi1g48680	1	47377427	47377888	7D	AT3G21120.1 F-box and associated interaction domains-containing protein LOC_Os08g10340.1 OsFBX278 - F-box domain containing protein expressed
Bradi1g48690	1	47383269	47389154	7D	PF02362 AT3G18990.1 REM39 VRN1 AP2/B3-like transcriptional factor family protein LOC_Os11g09160.1 B3 DNA binding domain containing protein expressed
Bradi1g48697	1	47391605	47400427	7D	PF00664 PF00005 PTHR19242 KOG0054 AT3G59140.1 ATMRP14 MRP14 multidrug resistance-associated protein 14 LOC_Os06g06440.1 ABC transporter ATP-binding protein putative expressed
Bradi1g48710	1	47402444	47409715	7D	PF00664 PF00005 PTHR19242 KOG0054 AT3G59140.1 ATMRP14 MRP14 multidrug resistance-associated protein 14 LOC_Os06g06440.1 ABC transporter ATP-binding protein putative expressed
Bradi1g48720	1	47410323	47411351	7D	PF06697 AT4G01140.1 Protein of unknown function (DUF1191) LOC_Os06g06430.1 expressed protein
Bradi1g48730	1	47412318	47414979	7D	AT1G64185.1 Lactoylglutathione lyase / glyoxalase I family protein LOC_Os06g06420.1 glyoxalase/bleomycin resistance protein/dioxygenase putative expressed
Bradi1g48740	1	47415213	47418294	7D	PF04900 PTHR12416 KOG3165 K14566 AT2G46230.1 PIN domain-like family protein LOC_Os06g06410.2 rRNA-processing protein FCF putative expressed
Bradi1g48747	1	47419959	47423547	7D	PF00931 PTHR23155 KOG4658 AT3G07040.1 RPM1 RPS3 NB-ARC domain-containing disease resistance protein LOC_Os06g06380.1 NBS-LRR type disease resistance protein putative expressed
Bradi1g48757	1	47422768	47429014	7D	PTHR12812 AT1G08030.1 TPST tyrosylprotein sulfotransferase LOC_Os06g06370.1 expressed protein
Bradi1g48770	1	47430434	47433797	7D	PF03106 AT4G23810.1 ATWRKY53 WRKY53 WRKY family transcription factor LOC_Os06g06360.1 WRKY113 expressed
Bradi1g48780	1	47435371	47443157	7D	PF00501 PTHR11968 KOG1256 AT4G23850.1 LACS4 AMP-dependent synthetase and ligase family protein LOC_Os06g06350.1 AMP-binding enzyme putative expressed
Bradi1g48790	1	47448982	47449682	7D	PF00234 AT2G38540.1 ATLTP1 LP1 LTP1 lipid transfer protein 1 LOC_Os06g06340.1 LTPL20 - Protease inhibitor/seed storage/LTP family protein precursor putative expressed
Bradi1g48800	1	47450982	47451690	7D	PF07896 KOG3245 AT5G67490.1 LOC_Os06g06330.1 expressed protein
Bradi1g48810	1	47454607	47455911	7D
Bradi1g48816	1	47476626	47477431	7D	AT4G38180.1 FRS5 FAR1-related sequence 5 LOC_Os11g17430.1 retrotransposon protein putative unclassified expressed
Bradi1g48822	1	47477544	47479174	7D	PF03101 PF10551 AT1G10240.1 FRS11 FAR1-related sequence 11 LOC_Os01g19050.1 transposon protein putative unclassified expressed
Bradi1g48830	1	47487631	47488729	7D	PF01161 PTHR11362 KOG3346 AT1G65480.1 FT PEBP (phosphatidylethanolamine-binding protein) family protein LOC_Os06g06320.1 osFTL2 FT-Like2 homologous to Flowering Locus T gene; contains Pfam profile PF01161: Phosphatidylethanolamine-binding protein expressed
Bradi1g48840	1	47504242	47504415	7D	PF00507 PTHR11058 ATCG00440.1 NADH:ubiquinone/plastoquinone oxidoreductase chain 3 protein LOC_Os10g38206.1 NADPH-dependent oxidoreductase putative expressed
Bradi1g48850	1	47505641	47507414	7D	PTHR10739 AT2G38670.1 PECT1 phosphorylethanolamine cytidylyltransferase 1 LOC_Os12g02820.1 cytidylyltransferase domain containing protein expressed
Bradi1g48860	1	47524003	47525274	7D	AT3G09510.1 Ribonuclease H-like superfamily protein LOC_Os12g34022.1 retrotransposon protein putative unclassified expressed
Bradi1g48870	1	47537439	47540052	7D	PF00657 PTHR22835:SF27 AT5G45910.1 GDSL-like Lipase/Acylhydrolase superfamily protein LOC_Os06g06290.1 GDSL-like lipase/acylhydrolase putative expressed
Bradi1g48880	1	47540770	47546342	7D	PF01762 PTHR11214 KOG2288 AT1G53290.1 Galactosyltransferase family protein LOC_Os06g06280.1 galactosyltransferase family protein putative expressed
Bradi1g48890	1	47548037	47548303	7D	PF05129 PTHR20934 KOG3214 AT5G46030.1 LOC_Os06g06270.1 transcription elongation factor 1 putative expressed
Bradi1g48900	1	47574190	47574852	7D	PTHR15818 AT1G33520.1 MOS2 D111/G-patch domain-containing protein LOC_Os03g14860.1 G-patch domain containing protein expressed
Bradi1g48910	1	47575339	47577071	7D	PF04601 AT3G28630.2 Protein of unknown function (DUF569) LOC_Os06g06580.1 expressed protein
Bradi1g48920	1	47590983	47593192	7D	LOC_Os06g06660.1 expressed protein
Bradi1g48930	1	47597357	47598074	7D	PF07893 LOC_Os02g05810.2 expressed protein
Bradi1g48940	1	47601362	47601868	7D	PF04601 AT1G69900.1 Actin cross-linking protein LOC_Os06g06580.1 expressed protein
Bradi1g48950	1	47619917	47620228	7D	PF05129 PTHR20934 KOG3214 AT5G46030.1 LOC_Os06g06270.1 transcription elongation factor 1 putative expressed
Bradi1g48960	1	47621345	47623584	7D	PF04601 AT3G01311.1 Protein of unknown function (DUF569) LOC_Os06g06580.1 expressed protein
Bradi1g48970	1	47670433	47671694	7D	PF03478 AT2G26160.1 F-box family protein with a domain of unknown function (DUF295) LOC_Os06g05580.1 OsFBDUF30 - F-box and DUF domain containing protein expressed
Bradi1g48980	1	47684179	47685100	7D	PTHR19446 ATMG00310.1 RNA-directed DNA polymerase (reverse transcriptase)-related family protein LOC_Os12g08725.1 retrotransposon protein putative unclassified expressed
Bradi1g48990	1	47727148	47729311	7D	PF05129 PTHR20934 KOG3214 AT5G46030.1 LOC_Os06g06270.1 transcription elongation factor 1 putative expressed
Bradi1g49000	1	47730096	47732802	7D	PF00657 PTHR22835:SF27 AT1G28580.1 GDSL-like Lipase/Acylhydrolase superfamily protein LOC_Os06g06260.1 GDSL-like lipase/acylhydrolase putative expressed
Bradi1g49010	1	47737897	47740009	7D	PF00657 PTHR22835:SF27 AT5G45910.1 GDSL-like Lipase/Acylhydrolase superfamily protein LOC_Os06g06250.2 GDSL-like lipase/acylhydrolase putative expressed
Bradi1g49020	1	47763217	47764220	7D	PF00657 KOG3035 AT5G45920.1 SGNH hydrolase-type esterase superfamily protein LOC_Os01g11570.1 GDSL-like lipase/acylhydrolase putative expressed
Bradi1g49030	1	47791006	47792047	7D	PTHR19446 AT3G24255.1 RNA-directed DNA polymerase (reverse transcriptase)-related family protein LOC_Os01g57760.1 retrotransposon protein putative unclassified expressed
Bradi1g49040	1	47794129	47798495	7D	PF00004 PF07728 PF03205 PTHR20953 AT1G73170.1 P-loop containing nucleoside triphosphate hydrolases superfamily protein LOC_Os06g06190.1 uncharacterized protein ycf45 putative expressed
Bradi1g49050	1	47807590	47809247	7D	LOC_Os12g12690.1 transposon protein putative Pong sub-class expressed
Bradi1g49060	1	47809650	47811463	7D	PF02458 AT1G28680.1 HXXXD-type acyl-transferase family protein LOC_Os06g06180.1 transferase family protein putative expressed
Bradi1g49070	1	47815117	47818514	7D	AT2G33990.1 iqd9 IQ-domain 9 LOC_Os06g06160.2 IQ calmodulin-binding motif domain containing protein expressed
Bradi1g49077	1	47823151	47827358	7D	KOG2789 AT1G78420.1 RING/U-box superfamily protein LOC_Os06g06120.1 expressed protein
Bradi1g49090	1	47831888	47833154	7D	PF04601 AT1G59710.1 Protein of unknown function (DUF569) LOC_Os06g06580.1 expressed protein
Bradi1g49100	1	47836748	47843578	7D	PF00069 PF07714 PF06293 PTHR11295 KOG0660 2.7.11.24 K14512 AT2G43790.1 ATMAPK6 ATMPK6 MAPK6 MPK6 MAP kinase 6 LOC_Os06g06090.1 CGMC_MAPKCMGC_2_ERK.12 - CGMC includes CDA MAPK GSK3 and CLKC kinases expressed
Bradi1g49107	1	47843930	47848168	7D	PF05057 PTHR12482 KOG4372 AT1G29120.1 Hydrolase-like protein family LOC_Os06g06080.1 serine esterase family protein putative expressed
Bradi1g49120	1	47856669	47859308	7D	PTHR23125 KOG1947 AT2G42620.1 MAX2 ORE9 PPS RNI-like superfamily protein LOC_Os06g06050.1 OsFBL27 - F-box domain and LRR containing protein expressed
Bradi1g49130	1	47859655	47865338	7D	PF05724 PF08241 AT2G43940.1 ATHOL3 HOL3 S-adenosyl-L-methionine-dependent methyltransferases superfamily protein LOC_Os06g06040.1 expressed protein
Bradi1g49140	1	47871489	47874424	7D	PF00227 PTHR11599 KOG0175 3.4.25.1 K02737 AT1G13060.1 PBE1 20S proteasome beta subunit E1 LOC_Os06g06030.1 peptidase T1 family putative expressed
Bradi1g49150	1	47889390	47891143	7D	AT1G78810.1 LOC_Os06g06014.4 expressed protein
Bradi1g49160	1	47903392	47909886	7D	PF00892 PF08449 PF03151 PTHR11132 KOG1443 AT1G06470.1 Nucleotide/sugar transporter family protein LOC_Os06g05980.1 transporter family protein putative expressed
Bradi1g49170	1	47915988	47916740	7D
Bradi1g49180	1	47919318	47921144	7D	AT3G14830.1 LOC_Os06g05950.1 expressed protein
Bradi1g49187	1	47924826	47925641	7D	PF00657 AT1G28580.1 GDSL-like Lipase/Acylhydrolase superfamily protein LOC_Os06g06260.1 GDSL-like lipase/acylhydrolase putative expressed
Bradi1g49200	1	47929645	47933335	7D	PF00657 PTHR22835:SF27 AT1G28600.1 GDSL-like Lipase/Acylhydrolase superfamily protein LOC_Os06g06290.1 GDSL-like lipase/acylhydrolase putative expressed
Bradi1g49207	1	47953405	47956005	7D	PF00657 PTHR22835:SF27 AT1G28600.1 GDSL-like Lipase/Acylhydrolase superfamily protein LOC_Os06g06260.1 GDSL-like lipase/acylhydrolase putative expressed
Bradi1g49220	1	47958052	47960142	7D	PF01535 PTHR10483 AT5G39710.1 EMB2745 Tetratricopeptide repeat (TPR)-like superfamily protein LOC_Os06g05920.1 Rf1 mitochondrial precursor putative expressed
Bradi1g49230	1	47960288	47962642	7D	PF05129 PTHR20934 AT5G46030.1 LOC_Os07g43730.1 transcription elongation factor 1 putative expressed
Bradi1g49240	1	47962957	47970452	7D	PF01209 PF08003 PF02353 PF06325 PF05175 PF08241 PF08242 PTHR23134 KOG1270 2.1.1.114 K00591 AT2G30920.1 ATCOQ3 COQ3 EMB3002 coenzyme Q 3 LOC_Os06g05900.1 methyltransferase putative expressed
Bradi1g49250	1	47979083	47982143	7D	LOC_Os10g39600.1 expressed protein
Bradi1g49260	1	48014263	48018866	7D	PF00643 AT1G78600.2 DBB3 LZF1 STH3 light-regulated zinc finger protein 1 LOC_Os06g05890.1 B-box zinc finger family protein putative expressed
Bradi1g49270	1	48045371	48047917	7D	PF00235 PTHR11604 KOG1755 AT2G19770.1 PRF5 profilin 5 LOC_Os10g17660.1 profilin domain containing protein expressed
Bradi1g49280	1	48069684	48070812	7D	LOC_Os11g36880.1 retrotransposon protein putative unclassified expressed
Bradi1g49290	1	48071931	48074210	7D	PF00646 AT2G31470.1 DOR F-box and associated interaction domains-containing protein LOC_Os10g34300.1 OsFBX387 - F-box domain containing protein expressed
Bradi1g49300	1	48089157	48093955	7D	PF00365 PTHR13697 KOG2440 2.7.1.11 K00850 AT4G26270.1 PFK3 phosphofructokinase 3 LOC_Os06g05860.1 6-phosphofructokinase putative expressed
Bradi1g49307	1	48095805	48103477	7D	PF06745 PF03796 PF05362 AT5G50340.1 ATP-dependent peptidases;nucleotide binding;serine-type endopeptidases;DNA helicases;ATP binding;damaged DNA binding;nucleoside-triphosphatases LOC_Os06g05820.1 OsLonP2 - Putative Lon protease homologue expressed
Bradi1g49317	1	48110302	48111141	7D	PF03181 AT5G25610.1 ATRD22 RD22 BURP domain-containing protein LOC_Os06g17000.1 BURP domain containing protein expressed
Bradi1g49330	1	48126681	48127976	7D	PF02458 AT3G62160.1 HXXXD-type acyl-transferase family protein LOC_Os01g42870.1 transferase family protein putative expressed
Bradi1g49340	1	48129947	48135988	7D	PF00076 PTHR10501 KOG1457 AT3G13700.2 RNA-binding (RRM/RBD/RNP motifs) family protein LOC_Os06g05800.2 RNA recognition motif containing protein putative expressed
Bradi1g49350	1	48136512	48137939	7D	PF02458 AT1G31490.1 HXXXD-type acyl-transferase family protein LOC_Os06g05790.1 transferase family domain containing protein expressed
Bradi1g49360	1	48147638	48148279	7D	LOC_Os06g03070.1 expressed protein
Bradi1g49370	1	48149477	48150151	7D	LOC_Os06g03099.1 expressed protein
Bradi1g49380	1	48161551	48163081	7D	PTHR13683 KOG1339 AT5G10770.1 Eukaryotic aspartyl protease family protein LOC_Os06g03120.1 aspartic proteinase nepenthesin-2 precursor putative expressed
Bradi1g49390	1	48165116	48166036	7D	LOC_Os06g03099.1 expressed protein
Bradi1g49400	1	48167160	48167804	7D	LOC_Os06g03070.1 expressed protein
Bradi1g49410	1	48170520	48172405	7D	PTHR13683 KOG1339 AT5G10770.1 Eukaryotic aspartyl protease family protein LOC_Os06g03120.1 aspartic proteinase nepenthesin-2 precursor putative expressed
Bradi1g49420	1	48174814	48176740	7D	PTHR13683 AT5G10770.1 Eukaryotic aspartyl protease family protein LOC_Os06g02780.1 aspartic protease putative expressed
Bradi1g49430	1	48178596	48179294	7D	LOC_Os06g02800.1 expressed protein
Bradi1g49440	1	48181267	48182025	7D	LOC_Os06g02810.1 expressed protein
Bradi1g49450	1	48184986	48187469	7D	PF04578 AT5G45480.1 Protein of unknown function (DUF594) LOC_Os06g03150.1 expressed protein
Bradi1g49455	1	48195373	48197893	7D	LOC_Os06g03486.1 expressed protein
Bradi1g49460	1	48198843	48200609	7D	PF01535 PTHR10483 AT5G16420.1 Pentatricopeptide repeat (PPR-like) superfamily protein LOC_Os06g03530.1 pentatricopeptide putative expressed
Bradi1g49470	1	48201462	48205449	7D	PF03169 PTHR22601 KOG2262 AT4G10770.1 ATOPT7 OPT7 oligopeptide transporter 7 LOC_Os06g03540.1 oligopeptide transporter putative expressed
Bradi1g49477	1	48208336	48211255	7D	PF01535 PTHR10483 AT5G08510.1 Pentatricopeptide repeat (PPR) superfamily protein LOC_Os06g03570.2 pentatricopeptide putative expressed
Bradi1g49490	1	48212778	48214990	7D	PF00097 PTHR22766 AT3G63530.1 BB BB2 RING/U-box superfamily protein LOC_Os06g03580.2 zinc RING finger protein putative expressed
Bradi1g49497	1	48217130	48222321	7D	AT4G25515.1 SLK3 SEUSS-like 3 LOC_Os06g03600.1 transcriptional corepressor SEUSS putative expressed
Bradi1g49510	1	48228953	48231526	7D	PF11721 PF00069 PF07714 PTHR23258 KOG1187 AT2G21480.1 Malectin/receptor-like protein kinase family protein LOC_Os06g03610.1 TKL_IRAK_CrRLK1L-1.13 - The CrRLK1L-1 subfamily has homology to the CrRLK1L homolog expressed
Bradi1g49520	1	48239131	48239999	7D	LOC_Os06g03630.1 expressed protein
Bradi1g49527	1	48241286	48242558	7D	AT1G66310.1 F-box/RNI-like/FBD-like domains-containing protein LOC_Os07g18510.1 OsFBLD5 - F-box LRR and FBD domain containing protein expressed
Bradi1g49537	1	48243805	48245399	7D	PF00564 PF02179 PF05224 PTHR12329 KOG4361 AT5G07220.1 ATBAG3 BAG3 BCL-2-associated athanogene 3 LOC_Os06g03640.1 BAG domain containing protein expressed
Bradi1g49550	1	48251080	48253747	7D	PF05648 PTHR12652 KOG4186 AT1G01820.1 PEX11C peroxin 11c LOC_Os06g03660.2 peroxisomal biogenesis factor 11 putative expressed
Bradi1g49560	1	48258020	48259205	7D	PF00847 AT4G25480.1 ATCBF3 CBF3 DREB1A dehydration response element B1A LOC_Os06g03670.1 dehydration-responsive element-binding protein putative expressed
Bradi1g49570	1	48261395	48262309	7D	PF00847 AT4G25480.1 ATCBF3 CBF3 DREB1A dehydration response element B1A LOC_Os06g03670.1 dehydration-responsive element-binding protein putative expressed
Bradi1g49580	1	48265788	48273118	7D	PTHR13271 KOG1337 AT1G01920.2 SET domain-containing protein LOC_Os06g03676.1 CAMK_CAMK_like.6 - CAMK includes calcium/calmodulin depedent protein kinases expressed
Bradi1g49590	1	48273534	48276053	7D	PF00069 PF07714 PTHR22982 KOG0032 AT1G12580.1 PEPKR1 phosphoenolpyruvate carboxylase-related kinase 1 LOC_Os06g03682.1 calcium-dependent protein kinase isoform AK1 putative expressed
Bradi1g49600	1	48284987	48288878	7D	PF00076 PTHR10501 AT1G21320.2 nucleotide binding;nucleic acid binding LOC_Os06g03690.2 RNA recognition motif containing protein putative expressed
Bradi1g49607	1	48293310	48294712	7D	PF07893 LOC_Os03g56904.1 expressed protein
Bradi1g49620	1	48305302	48309123	7D	PF03169 PTHR22601 KOG2262 AT4G10770.1 ATOPT7 OPT7 oligopeptide transporter 7 LOC_Os06g03700.1 oligopeptide transporter putative expressed
Bradi1g49630	1	48313686	48315994	7D	PF03514 AT1G63100.1 GRAS family transcription factor LOC_Os06g03710.1 DELLA protein SLR1 putative expressed
Bradi1g49640	1	48330281	48331363	7D	PF07893 LOC_Os07g10880.1 expressed protein
Bradi1g49650	1	48339378	48343991	7D	PF04791 K14617 AT5G01460.1 LMBR1-like membrane protein LOC_Os06g03760.2 LMBR1 integral membrane protein putative expressed
Bradi1g49657	1	48346080	48354035	7D	PF08159 PTHR14927 KOG2321 AT3G56990.1 EDA7 embryo sac development arrest 7 LOC_Os06g03780.1 NUC153 domain containing protein expressed
Bradi1g49670	1	48356021	48359040	7D	PF06984 PTHR21183 AT1G07830.1 ribosomal protein L29 family protein LOC_Os06g03790.1 39S ribosomal protein L47 mitochondrial precursor putative expressed
Bradi1g49680	1	48363162	48367996	7D	PF00023 PTHR18958 KOG4214 AT5G07270.1 XBAT33 XB3 ortholog 3 in Arabidopsis thaliana LOC_Os06g03800.1 pollen ankyrin putative expressed
Bradi1g49690	1	48368624	48369862	7D	LOC_Os06g03810.1 expressed protein
Bradi1g49700	1	48373165	48375813	7D	AT5G55290.1 ATPase V0 complex subunit E LOC_Os04g56540.1 expressed protein
Bradi1g49707	1	48376700	48378174	7D	AT5G52180.1 LOC_Os06g03820.1 expressed protein
Bradi1g49720	1	48383049	48385026	7D	PF00106 PF08659 PF01370 PTHR19410 KOG1208 AT4G24050.1 NAD(P)-binding Rossmann-fold superfamily protein LOC_Os06g03830.1 retinol dehydrogenase putative expressed
Bradi1g49730	1	48386660	48388101	7D	PF00651 AT3G05675.1 BTB/POZ domain-containing protein LOC_Os06g03840.1 H-BTB4 - Bric-a-Brac Tramtrack Broad Complex BTB domain with H family conserved sequence expressed
Bradi1g49740	1	48388903	48392543	7D	PF08045 AT4G27750.1 ISI1 binding LOC_Os06g03850.1 impaired sucrose induction 1 putative expressed
Bradi1g49750	1	48392718	48396486	7D	PF01535 PTHR10483 AT1G60770.1 Tetratricopeptide repeat (TPR)-like superfamily protein LOC_Os04g25410.1 pentatricopeptide repeat domain containing protein putative expressed
Bradi1g49760	1	48407804	48415087	7D	PF00118 PTHR11353 KOG0360 AT3G20050.1 ATTCP-1 TCP-1 T-complex protein 1 alpha subunit LOC_Os04g46620.1 T-complex protein putative expressed
Bradi1g49770	1	48423113	48424700	7D	PF01078 6.6.1.1 K03405 AT5G45930.1 CHL I2 CHLI-2 CHLI2 magnesium chelatase i2 LOC_Os03g36540.1 magnesium-chelatase subunit chlI chloroplast precursor putative expressed
Bradi1g49780	1	48425721	48426984	7D	PF03407 PTHR10483 AT4G19970.1 LOC_Os07g19444.1 regulatory protein putative expressed
Bradi1g49790	1	48471227	48477686	7D	PF03105 PF07690 PF00083 PTHR10074 KOG2325 AT4G22990.1 Major Facilitator Superfamily with SPX (SYG1/Pho81/XPR1) domain-containing protein LOC_Os06g03860.1 uncharacterized membrane protein putative expressed
Bradi1g49800	1	48499654	48500250	7D
Bradi1g49810	1	48503121	48505503	7D	PF00293 PTHR11839 KOG3041 AT4G11980.1 ATNUDT14 ATNUDX14 NUDX14 nudix hydrolase homolog 14 LOC_Os06g03910.1 hydrolase NUDIX family domain containing protein expressed
Bradi1g49820	1	48506005	48507365	7D	AT2G45520.1 LOC_Os06g03920.1 expressed protein
Bradi1g49830	1	48507650	48511320	7D	PF00067 PTHR19383 KOG0157 AT2G44890.1 CYP704A1 cytochrome P450 family 704 subfamily A polypeptide 1 LOC_Os06g03930.1 cytochrome P450 86A1 putative expressed
Bradi1g49840	1	48512667	48516288	7D	PF00067 PTHR19383 KOG0157 AT2G45510.1 CYP704A2 cytochrome P450 family 704 subfamily A polypeptide 2 LOC_Os06g03930.1 cytochrome P450 86A1 putative expressed
Bradi1g49850	1	48517640	48520085	7D	PF00067 PTHR19383:SF106 AT2G45510.1 CYP704A2 cytochrome P450 family 704 subfamily A polypeptide 2 LOC_Os06g03930.1 cytochrome P450 86A1 putative expressed
Bradi1g49860	1	48546041	48547940	7D	LOC_Os06g02100.1 OsFBX181 - F-box domain containing protein expressed
Bradi1g49870	1	48553324	48555120	7D	PF00067 PTHR19383 AT3G01900.1 CYP94B2 cytochrome P450 family 94 subfamily B polypeptide 2 LOC_Os06g03930.2 cytochrome P450 86A1 putative expressed
Bradi1g49880	1	48556386	48559849	7D	PF00067 PTHR19383 KOG0157 AT2G45510.1 CYP704A2 cytochrome P450 family 704 subfamily A polypeptide 2 LOC_Os06g03930.1 cytochrome P450 86A1 putative expressed
Bradi1g49890	1	48560045	48561667	7D	AT2G45520.1 LOC_Os06g03920.1 expressed protein
Bradi1g49900	1	48562045	48563882	7D	PF00293 PTHR11839 AT4G11980.1 ATNUDT14 ATNUDX14 NUDX14 nudix hydrolase homolog 14 LOC_Os06g03910.1 hydrolase NUDIX family domain containing protein expressed
Bradi1g49910	1	48564700	48565690	7D
Bradi1g49920	1	48576618	48577373	7D
Bradi1g49930	1	48581964	48583852	7D	LOC_Os06g02100.1 OsFBX181 - F-box domain containing protein expressed
Bradi1g49940	1	48592362	48597477	7D	PF04212 PF05496 PF00004 PTHR23074 KOG0740 AT2G45500.1 AAA-type ATPase family protein LOC_Os06g03940.1 spastin putative expressed
Bradi1g49950	1	48608674	48615506	7D	PF08263 PF00560 PF00069 PF07714 PTHR23258 KOG1187 AT5G07180.1 ERL2 ERECTA-like 2 LOC_Os06g03970.1 receptor-like protein kinase 5 precursor putative expressed
Bradi1g49960	1	48617579	48623984	7D	PF12214 PTHR14326:SF5 AT4G22860.1 Cell cycle regulated microtubule associated protein LOC_Os06g03980.1 expressed protein
Bradi1g49966	1	48631229	48634737	7D	PF00155 PTHR11751 KOG0256 K14270 AT1G62960.1 ACS10 ACC synthase 10 LOC_Os06g03990.1 aminotransferase classes I and II domain containing protein expressed
Bradi1g49972	1	48634966	48636028	7D	PF00160 PTHR11071 KOG0884 5.2.1.8 K12734 AT1G01940.1 Cyclophilin-like peptidyl-prolyl cis-trans isomerase family protein LOC_Os06g04000.1 peptidyl-prolyl cis-trans isomerase putative expressed
Bradi1g49980	1	48638139	48641994	7D	PF06217 AT5G42520.1 ATBPC6 BBR/BPC6 BPC6 basic pentacysteine 6 LOC_Os06g04010.2 GAGA-binding protein putative expressed
Bradi1g49990	1	48642990	48643939	7D	PF00125 PTHR11426 KOG1745 K11253 AT4G40030.2 Histone superfamily protein LOC_Os06g04030.1 histone H3 putative expressed
Bradi1g49997	1	48649149	48650074	7D	PF00125 PTHR11426 KOG1745 K11253 AT4G40030.2 Histone superfamily protein LOC_Os06g04030.1 histone H3 putative expressed
Bradi1g50010	1	48650445	48656937	7D	PF00400 PTHR22847 KOG0322 AT4G29860.1 EMB2757 TAN Transducin/WD40 repeat-like superfamily protein LOC_Os06g04040.1 WD domain G-beta repeat domain containing protein expressed
Bradi1g50020	1	48660440	48662539	7D	PF02144 PTHR10870 KOG3194 3.1.11.2 K02830 AT4G17760.1 damaged DNA binding;exodeoxyribonuclease IIIs LOC_Os06g04190.1 rad1 putative expressed
Bradi1g50030	1	48672524	48677621	7D	PF00561 PTHR10992 KOG1454 AT4G24140.1 alpha/beta-Hydrolases superfamily protein LOC_Os06g04169.1 hydrolase alpha/beta fold family domain containing protein expressed
Bradi1g50040	1	48684989	48686447	7D	PF06325 PF01170 PF05175 PF07091 PF08242 PF08241 PF07109 PTHR10108 KOG1270 2.1.1.11 K03428 AT4G25080.1 CHLM magnesium-protoporphyrin IX methyltransferase LOC_Os06g04150.1 magnesium-protoporphyrin O-methyltransferase putative expressed
Bradi1g50045	1	48686627	48687428	7D	LOC_Os06g04140.1 expressed protein
Bradi1g50050	1	48688247	48692411	7D	PF06814 PTHR21229 KOG2569 AT5G42090.1 Lung seven transmembrane receptor family protein LOC_Os06g04130.1 lung seven transmembrane domain containing protein putative expressed
Bradi1g50057	1	48701321	48704101	7D	PF02365 AT2G46770.1 ANAC043 EMB2301 NST1 NAC (No Apical Meristem) domain transcriptional regulator superfamily protein LOC_Os06g04090.1 no apical meristem protein putative expressed
Bradi1g50067	1	48716165	48719254	7D	PF02784 PF00278 PTHR11482 4.1.1.19 K01583 AT4G34710.1 ADC2 ATADC2 SPE2 arginine decarboxylase 2 LOC_Os06g04070.1 pyridoxal-dependent decarboxylase protein putative expressed
Bradi1g50080	1	48725720	48727842	7D	PF00332 AT2G27500.2 Glycosyl hydrolase superfamily protein LOC_Os06g04080.1 glycosyl hydrolases family 17 putative expressed
Bradi1g50090	1	48730388	48733987	7D	PF08323 PF00534 PTHR12526 2.4.1.242 K13679 AT1G32900.1 UDP-Glycosyltransferase superfamily protein LOC_Os06g04200.3 starch synthase putative expressed
Bradi1g50100	1	48734335	48738239	7D	AT1G47420.1 SDH5 succinate dehydrogenase 5 LOC_Os04g34100.1 expressed protein
Bradi1g50110	1	48740369	48740860	7D	LOC_Os06g04220.1 expressed protein
Bradi1g50120	1	48744539	48745122	7D	LOC_Os06g04230.1 expressed protein
Bradi1g50130	1	48745390	48745887	7D	AT5G54165.1 LOC_Os06g04230.1 expressed protein
Bradi1g50140	1	48748832	48750285	7D	PF04674 AT5G51550.1 EXL3 EXORDIUM like 3 LOC_Os06g04250.1 phosphate-induced protein 1 conserved region domain containing protein expressed
Bradi1g50147	1	48786691	48790080	7D	PF01657 PF07714 PF00069 PTHR23258 KOG1187 AT4G23310.1 CRK23 cysteine-rich RLK (RECEPTOR-like protein kinase) 23 LOC_Os10g04730.1 TKL_IRAK_DUF26-la.6 - DUF26 kinases have homology to DUF26 containing loci expressed
Bradi1g50160	1	48792041	48795410	7D	PF01657 PF07714 PF00069 PTHR23258 KOG1187 AT4G23310.1 CRK23 cysteine-rich RLK (RECEPTOR-like protein kinase) 23 LOC_Os10g04730.1 TKL_IRAK_DUF26-la.6 - DUF26 kinases have homology to DUF26 containing loci expressed
Bradi1g50170	1	48836574	48842208	7D	PF03552 AT3G03050.1 ATCSLD3 CSLD3 KJK cellulose synthase-like D3 LOC_Os06g02180.1 CSLD2 - cellulose synthase-like family D expressed
Bradi1g50180	1	48844046	48846010	7D	PF02109 PTHR10705 KOG1746 K12668 AT1G32210.1 ATDAD1 Defender against death (DAD family) protein LOC_Os04g32550.1 defender against cell death 1 putative expressed
Bradi1g50190	1	48846298	48848123	7D	PF11926 PTHR11821:SF35 AT2G35540.1 DNAJ heat shock N-terminal domain-containing protein LOC_Os06g02170.1 DNAJ heat shock N-terminal domain-containing protein putative expressed
Bradi1g50200	1	48850010	48850787	7D	PF00234 LOC_Os06g31070.1 PROLM24 - Prolamin precursor expressed
Bradi1g50205	1	48852578	48853090	7D	PF00234 LOC_Os06g31070.1 PROLM24 - Prolamin precursor expressed
Bradi1g50207	1	48853446	48854782	7D	LOC_Os06g02100.1 OsFBX181 - F-box domain containing protein expressed
Bradi1g50212	1	48857615	48865248	7D	PF00501 PTHR11968 KOG4649 6.2.1.- K00142 AT5G35930.1 AMP-dependent synthetase and ligase family protein LOC_Os06g02160.3 AMP-binding enzyme family protein expressed
Bradi1g50220	1	48866008	48869183	7D	PF03446 PF00393 PTHR11811 KOG2653 1.1.1.44 K00033 AT3G02360.1 6-phosphogluconate dehydrogenase family protein LOC_Os06g02144.2 6-phosphogluconate dehydrogenase decarboxylating putative expressed
Bradi1g50230	1	48870804	48875951	7D	PF00503 PTHR10218 KOG0082 AT1G31930.1 XLG3 extra-large GTP-binding protein 3 LOC_Os06g02130.1 G-protein alpha subunit putative expressed
Bradi1g50240	1	48876447	48880546	7D	PF02362 AT3G18990.1 REM39 VRN1 AP2/B3-like transcriptional factor family protein LOC_Os11g09160.1 B3 DNA binding domain containing protein expressed
Bradi1g50245	1	48882519	48882977	7D	PF02265 AT4G21585.1 ENDO4 endonuclease 4 LOC_Os01g03730.1 nuclease PA3 putative expressed
Bradi1g50250	1	48886042	48890992	7D	PF01535 PTHR10483 AT5G27270.1 EMB976 Tetratricopeptide repeat (TPR)-like superfamily protein LOC_Os06g02120.1 PPR repeat domain containing protein putative expressed
Bradi1g50255	1	48890391	48891063	7D	AT5G66980.1 AP2/B3-like transcriptional factor family protein LOC_Os11g09160.1 B3 DNA binding domain containing protein expressed
Bradi1g50260	1	48894707	48896903	7D	PF00646 AT2G16290.1 F-box family protein with a domain of unknown function (DUF295) LOC_Os06g02110.1 OsFBX182 - F-box domain containing protein expressed
Bradi1g50270	1	48913806	48919305	7D	PF00118 PTHR11353 KOG0356 AT1G55490.1 CPN60B LEN1 chaperonin 60 beta LOC_Os06g02380.2 T-complex protein putative expressed
Bradi1g50280	1	48927502	48931797	7D	LOC_Os06g02370.1 expressed protein
Bradi1g50290	1	48943896	48944634	7D	PF00234 LOC_Os06g31070.1 PROLM24 - Prolamin precursor expressed
Bradi1g50300	1	48946755	48947439	7D	PF00234 LOC_Os06g31070.1 PROLM24 - Prolamin precursor expressed
Bradi1g50307	1	48949208	48949797	7D	PF00234 LOC_Os06g31070.1 PROLM24 - Prolamin precursor expressed
Bradi1g50320	1	48952949	48955672	7D	LOC_Os06g02110.1 OsFBX182 - F-box domain containing protein expressed
Bradi1g50330	1	48958824	48960269	7D	LOC_Os06g02110.1 OsFBX182 - F-box domain containing protein expressed
Bradi1g50340	1	48961090	48964888	7D	LOC_Os03g20890.1 transposon protein putative Mutator sub-class expressed
Bradi1g50350	1	48965317	48965776	7D	PF06839 LOC_Os12g08530.1 expressed protein
Bradi1g50360	1	48966302	48968784	7D	AT1G65760.1 Protein of unknown function (DUF295) LOC_Os06g02110.1 OsFBX182 - F-box domain containing protein expressed
Bradi1g50370	1	48969987	48972662	7D	AT3G25750.1 F-box family protein with a domain of unknown function (DUF295) LOC_Os06g02110.1 OsFBX182 - F-box domain containing protein expressed
Bradi1g50380	1	48973317	48979034	7D	PF07714 PF00069 PTHR23258 KOG1187 AT2G11520.1 CRCK3 calmodulin-binding receptor-like cytoplasmic kinase 3 LOC_Os09g03620.1 wall-associated receptor kinase-like 20 precursor putative expressed
Bradi1g50390	1	48980129	48983055	7D	PF03181 AT5G25610.1 ATRD22 RD22 BURP domain-containing protein LOC_Os06g17000.1 BURP domain containing protein expressed
Bradi1g50397	1	48988376	48991502	7D	PF03283 PTHR21562 KOG4287 AT3G09410.1 Pectinacetylesterase family protein LOC_Os01g66830.1 pectinacetylesterase domain containing protein expressed
Bradi1g50407	1	48991598	48996423	7D	PF00931 PTHR23155 KOG4658 AT3G07040.1 RPM1 RPS3 NB-ARC domain-containing disease resistance protein LOC_Os06g17880.1 NBS-LRR disease resistance protein putative expressed
Bradi1g50420	1	48999645	49003859	7D	PF00931 PTHR23155 KOG4658 AT3G07040.1 RPM1 RPS3 NB-ARC domain-containing disease resistance protein LOC_Os06g17880.1 NBS-LRR disease resistance protein putative expressed
Bradi1g50426	1	49010859	49012129	7D	LOC_Os06g02110.1 OsFBX182 - F-box domain containing protein expressed
Bradi1g50432	1	49014584	49016150	7D	PF03478 LOC_Os06g02110.1 OsFBX182 - F-box domain containing protein expressed
Bradi1g50440	1	49039550	49040150	7D	LOC_Os06g02410.1 expressed protein
Bradi1g50450	1	49092405	49096004	7D	AT1G32580.1 plastid developmental protein DAG putative LOC_Os06g02600.1 DAG protein chloroplast precursor putative expressed
Bradi1g50445	1	49092956	49094766	7D	AT2G33430.1 DAL DAL1 differentiation and greening-like 1 LOC_Os06g02600.1 DAG protein chloroplast precursor putative expressed
Bradi1g50460	1	49096348	49098967	7D	PF00004 PF07724 PF07728 PF10431 PTHR11638 AT1G74310.1 ATHSP101 HOT1 HSP101 heat shock protein 101 LOC_Os02g33420.1 ATPase AAA family protein expressed
Bradi1g50470	1	49109968	49112405	7D	PF06592 AT1G01170.1 Protein of unknown function (DUF1138) LOC_Os06g02420.1 ATOZI1 putative expressed
Bradi1g50477	1	49112575	49116601	7D	PTHR14270 KOG4181 LOC_Os06g02430.1 expressed protein
Bradi1g50490	1	49117021	49119611	7D	PF01202 KOG3354 2.7.1.12 K00851 AT2G16790.1 P-loop containing nucleoside triphosphate hydrolases superfamily protein
Bradi1g50497	1	49117671	49121105	7D	PF06749 AT5G17210.1 Protein of unknown function (DUF1218) LOC_Os06g02440.1 expressed protein
Bradi1g50510	1	49122602	49124659	7D	PF06592 AT1G01170.1 Protein of unknown function (DUF1138) LOC_Os06g02470.1 ATOZI1 putative expressed
Bradi1g50520	1	49125818	49127984	7D	AT1G75140.1 LOC_Os06g02480.1 expressed protein
Bradi1g50530	1	49133448	49145999	7D	PF00686 PF01326 PTHR22931 AT5G26570.1 ATGWD3 OK1 PWD catalytics;carbohydrate kinases;phosphoglucan water dikinases LOC_Os12g20150.1 phosphoglucan water dikinase chloroplast precursor putative expressed
Bradi1g50540	1	49147335	49148760	7D	PF00887 PTHR23310 AT1G31812.1 ACBP ACBP6 acyl-CoA-binding protein 6 LOC_Os08g06550.1 acyl CoA binding protein putative expressed
Bradi1g50550	1	49163572	49166110	7D	PF00081 PF02777 PTHR11404 KOG0876 AT5G51100.1 FSD2 Fe superoxide dismutase 2 LOC_Os06g02500.1 superoxide dismutase chloroplast putative expressed
Bradi1g50560	1	49168162	49171484	7D	LOC_Os06g02520.1 interacting protein of DMI3 putative expressed
Bradi1g50567	1	49171655	49172618	7D	AT4G28310.1 LOC_Os06g02530.1 expressed protein
Bradi1g50580	1	49173366	49176610	7D	AT4G25030.1 LOC_Os07g06550.1 expressed protein
Bradi1g50590	1	49181494	49185483	7D	PF00069 PF07714 PTHR11295 KOG0659 AT4G19110.1 Protein kinase superfamily protein LOC_Os06g02550.1 CPuORF21 - conserved peptide uORF-containing transcript expressed
Bradi1g50597	1	49186025	49188850	7D	PF08880 PF08879 AT3G13960.1 AtGRF5 GRF5 growth-regulating factor 5 LOC_Os06g02560.3 growth-regulating factor putative expressed
Bradi1g50610	1	49191372	49194858	7D	PF00804 PF05739 PTHR19957 KOG0809 K08489 AT3G05710.2 ATSYP43 SYP43 syntaxin of plants 43 LOC_Os06g02570.1 syntaxin putative expressed
Bradi1g50620	1	49197240	49198999	7D	PF03824 AT4G35080.3 high-affinity nickel-transport family protein LOC_Os06g02580.1 high-affinity nickel-transport family protein putative expressed
Bradi1g50627	1	49202453	49210072	7D	PF01852 PF07059 PTHR12136 KOG2761 AT5G45560.1 Pleckstrin homology (PH) domain-containing protein / lipid-binding START domain-containing protein LOC_Os02g01270.1 START domain containing protein expressed
Bradi1g50640	1	49211454	49214656	7D	AT2G33430.1 DAL DAL1 differentiation and greening-like 1 LOC_Os06g02600.1 DAG protein chloroplast precursor putative expressed
Bradi1g50650	1	49215101	49217725	7D	PF00004 PF07724 PF07728 PTHR11638 AT1G74310.1 ATHSP101 HOT1 HSP101 heat shock protein 101 LOC_Os05g44340.1 heat shock protein 101 putative expressed
Bradi1g50660	1	49220319	49221699	7D	PF00004 PTHR11638 AT1G74310.1 ATHSP101 HOT1 HSP101 heat shock protein 101 LOC_Os02g33420.1 ATPase AAA family protein expressed
Bradi1g50670	1	49231421	49232141	7D	PF00228 LOC_Os01g03380.1 BBTI6 - Bowman-Birk type bran trypsin inhibitor precursor putative expressed
Bradi1g50680	1	49232965	49233737	7D	LOC_Os06g03099.1 expressed protein
Bradi1g50690	1	49235437	49236033	7D	LOC_Os06g03070.1 expressed protein
Bradi1g50700	1	49238611	49241055	7D	PF04578 AT5G45540.1 Protein of unknown function (DUF594) LOC_Os06g02960.1 expressed protein
Bradi1g50710	1	49255131	49256599	7D	PF00195 PF08392 PF08545 PF02797 PF08541 AT5G13930.1 ATCHS CHS TT4 Chalcone and stilbene synthase family protein LOC_Os07g34190.1 chalcone and stilbene synthases putative expressed
Bradi1g50720	1	49257830	49260661	7D	PF03181 AT5G25610.1 ATRD22 RD22 BURP domain-containing protein LOC_Os06g17000.1 BURP domain containing protein expressed
Bradi1g50730	1	49262382	49264037	7D	PF05096 AT4G25720.3 ATQC QC QCT glutaminyl cyclase LOC_Os06g01410.1 glutamine cyclotransferase precursor putative expressed
Bradi1g50740	1	49264948	49267375	7D	PF04578 AT5G45480.1 Protein of unknown function (DUF594) LOC_Os06g03150.1 expressed protein
Bradi1g50750	1	49282536	49283895	7D	LOC_Os06g02800.1 expressed protein
Bradi1g50760	1	49286970	49289010	7D	PTHR13683 KOG1339 AT5G10770.1 Eukaryotic aspartyl protease family protein LOC_Os06g02780.1 aspartic protease putative expressed
Bradi1g50770	1	49303778	49305435	7D	PF02458 AT1G32910.1 HXXXD-type acyl-transferase family protein LOC_Os06g05750.1 transferase family domain containing protein expressed
Bradi1g50780	1	49306905	49307706	7D	LOC_Os06g05710.1 pollen-specific protein putative expressed
Bradi1g50790	1	49308048	49310571	7D	AT4G32960.1 LOC_Os06g05720.1 expressed protein
Bradi1g50800	1	49311982	49312683	7D	LOC_Os06g05730.1 expressed protein
Bradi1g50810	1	49312845	49315589	7D	AT4G29520.1 LOC_Os06g05740.1 expressed protein
Bradi1g50820	1	49317079	49317854	7D	PF00125 PTHR11426 KOG1745 K11253 AT5G10400.1 Histone superfamily protein LOC_Os04g34240.1 histone H3 putative expressed
Bradi1g50826	1	49318301	49321610	7D	PF00291 PTHR10314 KOG1252 AT2G43750.1 ACS1 ATCS-B CPACS1 OASB O-acetylserine (thiol) lyase B LOC_Os06g05700.1 cysteine synthase putative expressed
Bradi1g50832	1	49322328	49325395	7D	PF00291 PTHR10314 KOG1252 AT3G59760.1 ATCS-C OASC O-acetylserine (thiol) lyase isoform C LOC_Os06g36840.1 cysteine synthase putative expressed
Bradi1g50840	1	49330164	49332059	7D	PF00291 PTHR10314 KOG1252 AT3G59760.1 ATCS-C OASC O-acetylserine (thiol) lyase isoform C LOC_Os06g05690.1 cysteine synthase chloroplast/chromoplast precursor putative expressed
Bradi1g50850	1	49332801	49334745	7D	AT1G48200.1 LOC_Os06g05670.1 expressed protein
Candidate genes for PHS

## Sheet: Rice candidates
Additional file 4b. List of Rice candidate genes corresponding to QTL intervals for PHS resistance on chromosomes 3B, 4A, 7B and 7D in a DH population of a RL4452/AC Domain cross
Candidate gene ID	Chr	From	To	Wheat Chm	Locus Description
LOC_Os01g48690	1	27922230	27924368	3B	PF01649 AT3G15190.1 chloroplast 30S ribosomal protein S20 putative
LOC_Os01g48700	1	27924901	27928433	3B	PF02319 PF08781 PTHR12548 AT5G03415.1 ATDPB DPB Transcription factor DP
LOC_Os01g48710	1	27929928	27930950	3B	PF00403 PTHR22814 KOG1603 AT5G52750.1 Heavy metal transport/detoxification superfamily protein
LOC_Os01g48720	1	27938768	27947047	3B	PF08221 PF05645 PTHR12949 KOG2587 2.7.7.6 K03023 AT3G49000.1 RNA polymerase III subunit RPC82 family protein
LOC_Os01g48740	1	27956653	27957588	3B	PF00026 PTHR13683 AT3G12700.2 Eukaryotic aspartyl protease family protein
LOC_Os01g48750	1	27960362	27961544	3B	PTHR13683 AT3G12700.1 Eukaryotic aspartyl protease family protein
LOC_Os01g48760	1	27961739	27965444	3B	PF08768 PTHR15854 AT1G79260.1
LOC_Os01g48770	1	27965533	27968117	3B	PF01780 PTHR11517 KOG0402 AT3G10950.1 Zinc-binding ribosomal protein family protein
LOC_Os01g48780	1	27978132	27979559	3B	ID=PAC:21909648;Name=LOC_Os01g48780.1;pacid=21909648;longest=1;Parent=LOC_Os01g48780
LOC_Os01g48790	1	27983688	27990383	3B	PF04146 PTHR12357 KOG1901 AT1G79270.1 ECT8 evolutionarily conserved C-terminal region 8
LOC_Os01g48800	1	27995792	27997546	3B	PF00892 PF08449 PF03151 AT1G30840.1 ATPUP4 PUP4 purine permease 4
LOC_Os01g48810	1	28009026	28011895	3B	PF04719 PTHR13218 KOG3219 K03135 AT4G20280.1 TAF11 TBP-associated factor 11
LOC_Os01g48820	1	28012393	28014006	3B	AT3G04310.1
LOC_Os01g48830	1	28015361	28021413	3B	PF07797 AT1G55340.1 Protein of unknown function (DUF1639)
LOC_Os01g48840	1	28027529	28028426	3B	ID=PAC:21903619;Name=LOC_Os01g48840.1;pacid=21903619;longest=1;Parent=LOC_Os01g48840
LOC_Os01g48850	1	28028738	28032031	3B	PF03351 PF03188 PTHR23130 KOG4293 AT3G61750.1 Cytochrome b561/ferric reductase transmembrane with DOMON related domain
LOC_Os01g48874	1	28032816	28051830	3B	PF03007 PF06974 AT5G53390.1 O-acyltransferase (WSD1-like) family protein
LOC_Os01g48900	1	28054938	28060595	3B	PF01031 PF02212 PTHR11566 AT5G42080.1 ADL1 ADL1A AG68 DL1 DRP1A RSW9 dynamin-like protein
LOC_Os01g48910	1	28060410	28067159	3B	PF00501 PTHR11968 KOG1256 AT4G23850.1 LACS4 AMP-dependent synthetase and ligase family protein
LOC_Os01g48920	1	28070679	28076428	3B	PF04111 PTHR12768 KOG2751 AT3G61710.1 ATATG6 AtBECLIN1 ATG6 BECLIN1 AUTOPHAGY 6
LOC_Os01g48930	1	28080392	28083388	3B	PTHR12786 KOG2827 AT4G01000.1 Ubiquitin-like superfamily protein
LOC_Os01g48940	1	28084261	28086409	3B	ID=PAC:21910065;Name=LOC_Os01g48940.1;pacid=21910065;longest=1;Parent=LOC_Os01g48940
LOC_Os01g48950	1	28088399	28089106	3B	ID=PAC:21905155;Name=LOC_Os01g48950.1;pacid=21905155;longest=1;Parent=LOC_Os01g48950
LOC_Os01g48960	1	28091208	28102930	3B	PF00310 PF04898 PF01645 PF01493 PF07992 PF01593 PTHR11938 KOG0399 1.4.1.13 1.4.1.14 K00264 AT5G53460.1 GLT1 NADH-dependent glutamate synthase 1
LOC_Os01g48970	1	28109658	28113759	3B	ID=PAC:21909569;Name=LOC_Os01g48970.1;pacid=21909569;longest=1;Parent=LOC_Os01g48970
LOC_Os01g48980	1	28118055	28123308	3B	PF04114 PTHR13304 KOG3566 K05289 AT5G19130.1 GPI transamidase component family protein / Gaa1-like family protein
LOC_Os01g48990	1	28126575	28130277	3B	KOG2878 AT1G80380.2 P-loop containing nucleoside triphosphate hydrolases superfamily protein
LOC_Os01g49000	1	28136367	28143360	3B	PF05496 PF00004 PF09336 PTHR23074 KOG0738 3.6.4.3 K07767 AT1G80350.1 AAA1 ATKTN1 BOT1 ERH3 FRA2 FRC2 FTR KTN1 LUE1 P-loop containing nucleoside triphosphate hydrolases superfamily protein
LOC_Os01g49010	1	28161732	28166115	3B	PTHR12087 KOG2228 K02606 AT2G01120.1 ATORC4 ORC4 origin recognition complex subunit 4
LOC_Os01g49020	1	28166404	28167210	3B	ID=PAC:21905890;Name=LOC_Os01g49020.1;pacid=21905890;longest=1;Parent=LOC_Os01g49020
LOC_Os01g49024	1	28167063	28172563	3B	PF03034 PTHR12615 KOG2735 AT1G15110.2 phosphatidyl serine synthase family protein
LOC_Os01g49026	1	28173827	28176118	3B	PF07019 PTHR20994 KOG4455 AT5G49540.1 Rab5-interacting family protein
LOC_Os01g49030	1	28176743	28177756	3B	PF04654 AT5G24600.1 Protein of unknown function DUF599
LOC_Os01g49050	1	28180868	28181677	3B	ID=PAC:21904628;Name=LOC_Os01g49050.1;pacid=21904628;longest=1;Parent=LOC_Os01g49050
LOC_Os01g49060	1	28187853	28193358	3B	PF01239 PTHR11129 K14137 AT1G10095.1 Protein prenylyltransferase superfamily protein
LOC_Os01g49065	1	28193378	28196715	3B	ID=PAC:21909546;Name=LOC_Os01g49065.1;pacid=21909546;longest=1;Parent=LOC_Os01g49065
LOC_Os01g49070	1	28197980	28198294	3B	ID=PAC:21904828;Name=LOC_Os01g49070.1;pacid=21904828;longest=1;Parent=LOC_Os01g49070
LOC_Os01g49080	1	28209112	28210954	3B	ID=PAC:21907823;Name=LOC_Os01g49080.1;pacid=21907823;longest=1;Parent=LOC_Os01g49080
LOC_Os01g49090	1	28218457	28220215	3B	ID=PAC:21906771;Name=LOC_Os01g49090.1;pacid=21906771;longest=1;Parent=LOC_Os01g49090
LOC_Os01g49110	1	28231417	28235420	3B	PF01239 PTHR11129 AT1G10095.1 Protein prenylyltransferase superfamily protein
LOC_Os01g49120	1	28234702	28238634	3B	PF01554 PTHR11206 KOG1347 AT1G71140.1 MATE efflux family protein
LOC_Os01g49130	1	28240069	28240557	3B	ID=PAC:21909201;Name=LOC_Os01g49130.1;pacid=21909201;longest=1;Parent=LOC_Os01g49130
LOC_Os01g49150	1	28242146	28246259	3B	PF04729 PTHR12040 AT1G66740.1 ASF1A AtSP7 SGA2 SP7 ASF1 like histone chaperone
LOC_Os01g49154	1	28246607	28248021	3B	ID=PAC:21910127;Name=LOC_Os01g49154.1;pacid=21910127;longest=1;Parent=LOC_Os01g49154
LOC_Os01g49160	1	28249920	28251516	3B	PF00249 PTHR10641 AT5G57620.1 AtMYB36 MYB36 myb domain protein 36
LOC_Os01g49180	1	28261415	28273067	3B	PF07522 PF04675 PF01068 PF04679 PTHR10459 KOG0967 AT1G66730.1 AtLIG6 LIG6 DNA LIGASE 6
LOC_Os01g49190	1	28277699	28282019	3B	PF11421 PF02874 PF00006 PF00306 PTHR15184 KOG1350 3.6.3.14 K02133 AT5G08680.1 ATP synthase alpha/beta family protein
LOC_Os01g49200	1	28282813	28287096	3B	PF03999 PTHR19321 KOG4302 AT5G51600.1 ATMAP65-3 MAP65-3 PLE Microtubule associated protein (MAP65/ASE1) family protein
LOC_Os01g49210	1	28289376	28290276	3B	AT3G03280.1
LOC_Os01g49219	1	28295090	28299999	3B	ID=PAC:21905217;Name=LOC_Os01g49219.1;pacid=21905217;longest=1;Parent=LOC_Os01g49219
LOC_Os01g49230	1	28303270	28304839	3B	PF00201 PTHR11926 KOG1192 AT4G15480.1 UGT84A1 UDP-Glycosyltransferase superfamily protein
LOC_Os01g49240	1	28307652	28309500	3B	PF00201 PTHR11926 KOG1192 AT4G15480.1 UGT84A1 UDP-Glycosyltransferase superfamily protein
LOC_Os01g49250	1	28312054	28317274	3B	PF06325 PF05175 PF08241 PF08242 PTHR12843 AT1G66680.1 AR401 S-adenosyl-L-methionine-dependent methyltransferases superfamily protein
LOC_Os01g49260	1	28319212	28321172	3B	PF07762
LOC_Os01g49270	1	28322661	28324988	3B	PTHR11246 KOG2047 AT5G28740.1 Tetratricopeptide repeat (TPR)-like superfamily protein
LOC_Os01g49280	1	28325361	28328256	3B	PF12428 PTHR23012:SF7 AT2G01275.1 RING/FYVE/PHD zinc finger superfamily protein
LOC_Os01g49290	1	28330800	28333392	3B	PF00400 PTHR19868 KOG0279 AT1G18080.1 ATARCA RACK1A RACK1A_AT Transducin/WD40 repeat-like superfamily protein
LOC_Os01g49300	1	28338275	28342473	3B	PF00665 PF07727 PTHR11439 AT4G23160.1 CRK8 cysteine-rich RLK (RECEPTOR-like protein kinase) 8
LOC_Os01g49310	1	28345842	28351050	3B	AT4G34550.1
LOC_Os01g49320	1	28354771	28356109	3B	PF00704 AT5G24090.1 ATCHIA CHIA chitinase A
LOC_Os01g49330	1	28364038	28368313	3B	PF00551 PF02911 PTHR11138 KOG3082 2.1.2.9 K00604 AT1G66520.1 pde194 formyltransferase putative
LOC_Os01g49340	1	28367976	28370532	3B	PF08648 AT3G48120.1
LOC_Os01g49350	1	28370855	28374508	3B	PF03398 PTHR12161 KOG2027 AT1G25420.1 Regulator of Vps4 activity in the MVB pathway protein
LOC_Os01g49360	1	28376398	28379686	3B	PF01565 PF04030 PTHR13878 KOG4730 AT5G11540.1 D-arabinono-1 4-lactone oxidase family protein
LOC_Os01g49370	1	28380902	28381882	3B	ID=PAC:21903927;Name=LOC_Os01g49370.1;pacid=21903927;longest=1;Parent=LOC_Os01g49370
LOC_Os01g49380	1	28384020	28387158	3B	PF12146 PF00561 PF00756 PTHR11614 KOG1455 AT1G77420.1 alpha/beta-Hydrolases superfamily protein
LOC_Os01g49390	1	28403602	28404693	3B	PF01745 PF01715 PTHR11088 KOG1384 AT1G68460.1 ATIPT1 IPT1 isopentenyltransferase 1
LOC_Os01g49400	1	28406378	28406893	3B	ID=PAC:21909538;Name=LOC_Os01g49400.1;pacid=21909538;longest=1;Parent=LOC_Os01g49400
LOC_Os01g49410	1	28417640	28418440	3B	PF07797 AT1G25370.1 Protein of unknown function (DUF1639)
LOC_Os01g49420	1	28423023	28425166	3B	PTHR22930 AT5G41980.1
LOC_Os01g49430	1	28425815	28427562	3B	PF00012 PF06723 PTHR19375 KOG0100 AT5G02500.1 AT-HSC70-1 HSC70 HSC70-1 HSP70-1 heat shock cognate protein 70-1
LOC_Os01g49440	1	28431913	28433406	3B	PF07797 AT1G25370.1 Protein of unknown function (DUF1639)
LOC_Os01g49450	1	28441560	28442204	3B	PTHR19446 AT3G09510.1 Ribonuclease H-like superfamily protein
LOC_Os01g49460	1	28444493	28444948	3B	PF03081 PTHR11926 AT2G36790.1 UGT73C6 UDP-glucosyl transferase 73C6
LOC_Os01g49470	1	28447887	28458990	3B	PF01814 PF05495 PTHR21319 KOG1940 AT3G18290.1 BTS EMB2454 zinc finger protein-related
LOC_Os01g49480	1	28464103	28464434	3B	ID=PAC:21906791;Name=LOC_Os01g49480.1;pacid=21906791;longest=1;Parent=LOC_Os01g49480
LOC_Os01g49490	1	28467690	28471172	3B	AT5G16160.1
LOC_Os01g49500	1	28476913	28477239	3B	PF06882
LOC_Os01g49510	1	28479274	28483659	3B	PF03959 PTHR12277 KOG1552 AT5G38220.1 alpha/beta-Hydrolases superfamily protein
LOC_Os01g49529	1	28482011	28496267	3B	PF00069 PF07714 PTHR23258 KOG1187 AT1G18390.2 Protein kinase superfamily protein
LOC_Os01g49550	1	28498623	28501087	3B	ID=PAC:21907077;Name=LOC_Os01g49550.1;pacid=21907077;longest=1;Parent=LOC_Os01g49550
LOC_Os01g49560	1	28502364	28503468	3B	AT1G18390.2 Protein kinase superfamily protein
LOC_Os01g49570	1	28509256	28509573	3B	ID=PAC:21903814;Name=LOC_Os01g49570.1;pacid=21903814;longest=1;Parent=LOC_Os01g49570
LOC_Os01g49580	1	28513097	28517569	3B	PF07714 PF00069 PTHR23258 KOG1187 AT1G66930.1 Protein kinase superfamily protein
LOC_Os01g49600	1	28522160	28523748	3B	AT1G18390.2 Protein kinase superfamily protein
LOC_Os01g49614	1	28524006	28534608	3B	PF07714 PF00069 PTHR23258 KOG1187 AT1G67000.1 Protein kinase superfamily protein
LOC_Os01g49630	1	28534821	28536500	3B	ID=PAC:21905101;Name=LOC_Os01g49630.1;pacid=21905101;longest=1;Parent=LOC_Os01g49630
LOC_Os01g49640	1	28537873	28538617	3B	AT3G18280.1 Bifunctional inhibitor/lipid-transfer protein/seed storage 2S albumin superfamily protein
LOC_Os01g49650	1	28538774	28539704	3B	AT1G66850.1 Bifunctional inhibitor/lipid-transfer protein/seed storage 2S albumin superfamily protein
LOC_Os01g49660	1	28539994	28541254	3B	PF02453 PTHR10994 AT3G18260.1 Reticulon family protein
LOC_Os01g49670	1	28541536	28545424	3B	PF01467 PTHR21342 AT2G01220.1 Nucleotidylyl transferase superfamily protein
LOC_Os01g49680	1	28545584	28553827	3B	PF04851 PF00271 PTHR11274 KOG1123 3.6.4.12 K10843 AT5G41360.1 ATXPB2 XPB2 homolog of Xeroderma pigmentosum complementation group B 2
LOC_Os01g49690	1	28555935	28560699	3B	PF00149 PTHR11668 KOG0373 3.1.3.16 K01090 AT1G50370.1 Calcineurin-like metallo-phosphoesterase superfamily protein
LOC_Os01g49710	1	28566625	28567663	3B	PF02798 PF00043 PTHR11260 KOG0406 AT1G10360.1 ATGSTU18 GST29 GSTU18 glutathione S-transferase TAU 18
LOC_Os01g49720	1	28568721	28569792	3B	PF02798 PF00043 PTHR11260 KOG0406 AT1G10360.1 ATGSTU18 GST29 GSTU18 glutathione S-transferase TAU 18
LOC_Os01g49730	1	28572037	28572923	3B	ID=PAC:21904945;Name=LOC_Os01g49730.1;pacid=21904945;longest=1;Parent=LOC_Os01g49730
LOC_Os01g49740	1	28573133	28575675	3B	PF05701 AT1G66840.1 Plant protein of unknown function (DUF827)
LOC_Os01g49750	1	28575814	28576674	3B	ID=PAC:21908110;Name=LOC_Os01g49750.1;pacid=21908110;longest=1;Parent=LOC_Os01g49750
LOC_Os01g49760	1	28578100	28583696	3B	PF00561 PTHR11005 AT1G15060.1 Uncharacterised conserved protein UCP031088 alpha/beta hydrolase
LOC_Os01g49770	1	28582843	28586527	3B	PF00097 PTHR22766 AT1G17970.1 RING/U-box superfamily protein
LOC_Os01g49780	1	28589949	28590449	3B	ID=PAC:21907704;Name=LOC_Os01g49780.1;pacid=21907704;longest=1;Parent=LOC_Os01g49780
LOC_Os01g49790	1	28594947	28595222	3B	ID=PAC:21905986;Name=LOC_Os01g49790.1;pacid=21905986;longest=1;Parent=LOC_Os01g49790
LOC_Os01g49800	1	28596981	28598055	3B	ID=PAC:21910016;Name=LOC_Os01g49800.1;pacid=21910016;longest=1;Parent=LOC_Os01g49800
LOC_Os01g49810	1	28599295	28600245	3B	AT2G16190.1
LOC_Os01g49820	1	28605063	28608214	3B	PF01569 PTHR10165 KOG3030 AT1G15080.1 ATLPP2 ATPAP2 LPP2 lipid phosphate phosphatase 2
LOC_Os01g49830	1	28619484	28621118	3B	PF00847 PF02362 K09287 AT1G13260.1 EDF4 RAV1 related to ABI3/VP1 1
LOC_Os01g49840	1	28622503	28622790	3B	ID=PAC:21909323;Name=LOC_Os01g49840.1;pacid=21909323;longest=1;Parent=LOC_Os01g49840
LOC_Os01g49860	1	28629572	28630479	3B	PTHR19446:SF34
LOC_Os01g49870	1	28645196	28648426	3B	PTHR22930 AT1G43722.1
LOC_Os01g49880	1	28650781	28652885	3B	ID=PAC:21909031;Name=LOC_Os01g49880.1;pacid=21909031;longest=1;Parent=LOC_Os01g49880
LOC_Os01g49890	1	28653963	28655948	3B	PF00291 PTHR10314 KOG1251 4.2.3.1 K01733 AT4G29840.1 MTO2 TS Pyridoxal-5'-phosphate-dependent enzyme family protein
LOC_Os01g49900	1	28657603	28660499	3B	PF01195 PTHR17224 KOG2255 3.1.1.29 K01056 AT1G18440.1 Peptidyl-tRNA hydrolase family protein
LOC_Os01g49910	1	28666309	28668106	3B	PF00560 PF07714 PF00069 PTHR23258 KOG1187 AT3G47570.1 Leucine-rich repeat protein kinase family protein
LOC_Os01g49920	1	28669479	28673568	3B	PF00560 PF07714 PF00069 PTHR23258 KOG1187 AT3G47570.1 Leucine-rich repeat protein kinase family protein
LOC_Os01g49930	1	28675508	28680156	3B	ID=PAC:21910299;Name=LOC_Os01g49930.1;pacid=21910299;longest=1;Parent=LOC_Os01g49930
LOC_Os01g49940	1	28683871	28698615	3B	PF11935 PF12295 PTHR15245 KOG1895 K06100 AT5G01400.1 ESP4 HEAT repeat-containing protein
LOC_Os01g49950	1	28699896	28710027	3B	PF09322 PF03108 PF10551 PF08137 AT1G64260.1 MuDR family transposase
LOC_Os01g49960	1	28711612	28712350	3B	ID=PAC:21904630;Name=LOC_Os01g49960.1;pacid=21904630;longest=1;Parent=LOC_Os01g49960
LOC_Os01g49970	1	28714308	28717533	3B	PF04195 PF04094
LOC_Os01g49980	1	28718156	28723385	3B	PF03732 PTHR10178
LOC_Os01g49990	1	28724108	28724440	3B	PF06882
LOC_Os01g50000	1	28726589	28727227	3B	ID=PAC:21910819;Name=LOC_Os01g50000.1;pacid=21910819;longest=1;Parent=LOC_Os01g50000
LOC_Os01g50010	1	28728977	28735072	3B	PF07651 PF01417 PTHR22951 KOG0251 AT2G01600.1 ENTH/ANTH/VHS superfamily protein
LOC_Os01g50020	1	28735749	28738223	3B	PF11835 PTHR11546:SF4 AT1G43190.1 PTB3 polypyrimidine tract-binding protein 3
LOC_Os01g50030	1	28739987	28744762	3B	PF05891 PF05401 PF03848 PF08241 PF08242 PF05175 PF01209 PF02353 PF01135 PF07021 PTHR10108 KOG1269 2.1.1.103 K05929 AT3G18000.1 NMT1 PEAMT XPL1 S-adenosyl-L-methionine-dependent methyltransferases superfamily protein
LOC_Os01g50032	1	28740236	28744474	3B	PF05891 PF05401 PF03848 PF08241 PF08242 PF01135 PF05175 PF02353 PF01209 PF07021 PTHR10108 KOG1269 2.1.1.103 K05929 AT3G18000.1 NMT1 PEAMT XPL1 S-adenosyl-L-methionine-dependent methyltransferases superfamily protein
LOC_Os01g50040	1	28746512	28751346	3B	PF02485 AT1G62305.1 Core-2/I-branching beta-1 6-N-acetylglucosaminyltransferase family protein
LOC_Os01g50050	1	28752055	28755585	3B	PF00348 PTHR11525 KOG0711 AT4G17190.1 FPS2 farnesyl diphosphate synthase 2
LOC_Os01g50060	1	28756047	28759294	3B	PTHR10314:SF4 AT3G26115.1 Pyridoxal-5'-phosphate-dependent enzyme family protein
LOC_Os01g50070	1	28768976	28769426	3B	PTHR19242:SF96 AT4G01830.1 PGP5 P-glycoprotein 5
LOC_Os01g50080	1	28774281	28780365	3B	PF00664 PF00005 PF09818 PTHR19242 KOG0055 AT2G47000.1 ABCB4 ATPGP4 MDR4 PGP4 ATP binding cassette subfamily B4
LOC_Os01g50090	1	28782784	28785897	3B	PF00098 PF00665 PTHR11439 AT3G20980.1 Gag-Pol-related retrotransposon family protein
LOC_Os01g50100	1	28786109	28793300	3B	PF00664 PF00005 PF09818 PTHR19242 KOG0055 AT1G02520.1 PGP11 P-glycoprotein 11
LOC_Os01g50110	1	28796516	28797732	3B	PF00249 PTHR10641 K09422 AT3G13540.1 ATMYB5 MYB5 myb domain protein 5
LOC_Os01g50120	1	28798874	28804461	3B	AT1G06510.1
LOC_Os01g50140	1	28808245	28808757	3B	ID=PAC:21909756;Name=LOC_Os01g50140.1;pacid=21909756;longest=1;Parent=LOC_Os01g50140
LOC_Os01g50160	1	28825745	28832656	3B	PF00664 PF00005 PF09818 PTHR19242 KOG0055 K05658 AT1G02520.1 PGP11 P-glycoprotein 11
LOC_Os01g50170	1	28835243	28836885	3B	PF00026 PTHR13683 KOG1339 AT2G03200.1 Eukaryotic aspartyl protease family protein
LOC_Os01g50180	1	28839404	28845217	3B	PF00098 PF00665 PF07727 PTHR11439 AT4G23160.1 CRK8 cysteine-rich RLK (RECEPTOR-like protein kinase) 8
LOC_Os01g50190	1	28846416	28846943	3B	ID=PAC:21903644;Name=LOC_Os01g50190.1;pacid=21903644;longest=1;Parent=LOC_Os01g50190
LOC_Os01g50200	1	28847957	28849824	3B	PF00201 PTHR11926 KOG1192 AT3G16520.3 UGT88A1 UDP-glucosyl transferase 88A1
LOC_Os01g50220	1	28854749	28859921	3B	PF00078 PTHR19446 AT1G43760.1 DNAse I-like superfamily protein
LOC_Os01g50230	1	28860557	28862967	3B	ID=PAC:21909666;Name=LOC_Os01g50230.1;pacid=21909666;longest=1;Parent=LOC_Os01g50230
LOC_Os01g50240	1	28864521	28866507	3B	ID=PAC:21905931;Name=LOC_Os01g50240.1;pacid=21905931;longest=1;Parent=LOC_Os01g50240
LOC_Os01g50259	1	28870317	28872555	3B	ID=PAC:21909364;Name=LOC_Os01g50259.1;pacid=21909364;longest=1;Parent=LOC_Os01g50259
LOC_Os01g50280	1	28874539	28875046	3B	ID=PAC:21908495;Name=LOC_Os01g50280.1;pacid=21908495;longest=1;Parent=LOC_Os01g50280
LOC_Os01g50290	1	28876391	28877108	3B	ID=PAC:21910274;Name=LOC_Os01g50290.1;pacid=21910274;longest=1;Parent=LOC_Os01g50290
LOC_Os01g50300	1	28878149	28878667	3B	ID=PAC:21910113;Name=LOC_Os01g50300.1;pacid=21910113;longest=1;Parent=LOC_Os01g50300
LOC_Os01g50310	1	28881393	28882954	3B	ID=PAC:21907800;Name=LOC_Os01g50310.1;pacid=21907800;longest=1;Parent=LOC_Os01g50310
LOC_Os01g50320	1	28885409	28890942	3B	PF09750 PF01805 PTHR13161 KOG1847 AT5G55100.2 SWAP (Suppressor-of-White-APricot)/surp domain-containing protein
LOC_Os01g50330	1	28891193	28892212	3B	PF08450 PF03088 PTHR10426 KOG1520 AT3G57030.1 Calcium-dependent phosphotriesterase superfamily protein
LOC_Os01g50340	1	28892890	28897274	3B	PF02892 PF05699 KOG1121 AT3G42170.1 BED zinc finger ;hAT family dimerisation domain
LOC_Os01g50350	1	28910213	28911081	3B	ID=PAC:21906766;Name=LOC_Os01g50350.1;pacid=21906766;longest=0;Parent=LOC_Os01g50350
LOC_Os01g50360	1	28913375	28915902	3B	PF01849 PTHR19446 KOG2239 AT4G10480.1 Nascent polypeptide-associated complex (NAC) alpha subunit family protein
LOC_Os01g50370	1	28921498	28923085	3B	PF00069 PF07714 PTHR22986 KOG0198 AT4G26890.1 MAPKKK16 mitogen-activated protein kinase kinase kinase 16
LOC_Os01g50380	1	28924421	28924855	3B	ID=PAC:21910646;Name=LOC_Os01g50380.1;pacid=21910646;longest=1;Parent=LOC_Os01g50380
LOC_Os01g50400	1	28933845	28935210	3B	PF00069 PF07714 PTHR22986 KOG0198 AT4G26890.1 MAPKKK16 mitogen-activated protein kinase kinase kinase 16
LOC_Os01g50410	1	28938971	28940927	3B	PF00069 PF07714 PTHR22986 KOG0198 AT4G26890.1 MAPKKK16 mitogen-activated protein kinase kinase kinase 16
LOC_Os01g50420	1	28945228	28948045	3B	PF00069 PF07714 PTHR22986 KOG0198 AT2G32510.1 MAPKKK17 mitogen-activated protein kinase kinase kinase 17
LOC_Os01g50430	1	28952182	28953804	3B	ID=PAC:21910676;Name=LOC_Os01g50430.1;pacid=21910676;longest=1;Parent=LOC_Os01g50430
LOC_Os01g50440	1	28955683	28957041	3B	PF05512 AT5G46530.1 AWPM-19-like family protein
LOC_Os01g50450	1	28970632	28974473	3B	ID=PAC:21906394;Name=LOC_Os01g50450.1;pacid=21906394;longest=1;Parent=LOC_Os01g50450
LOC_Os01g50460	1	28975563	28977354	3B	PF03083 PTHR10791 KOG1623 AT3G14770.1 Nodulin MtN3 family protein
LOC_Os01g50470	1	28978119	28983868	3B	PF00415 PF01363 PF08381 PTHR22870 KOG1427 AT4G14368.1 Regulator of chromosome condensation (RCC1) family protein
LOC_Os01g50480	1	28984543	28986016	3B	PF03492 AT4G36470.1 S-adenosyl-L-methionine-dependent methyltransferases superfamily protein
LOC_Os01g50490	1	28991234	28993285	3B	PF00067 PTHR19383 KOG0156 AT4G12300.1 CYP706A4 cytochrome P450 family 706 subfamily A polypeptide 4
LOC_Os01g50500	1	28998911	29003485	3B	PF03732 PF08284 PF09668 PF00078 PF00665 PF00385 PTHR10178 ATMG00860.1 DNA/RNA polymerases superfamily protein
LOC_Os01g50510	1	29010954	29011274	3B	ID=PAC:21905774;Name=LOC_Os01g50510.1;pacid=21905774;longest=1;Parent=LOC_Os01g50510
LOC_Os01g50520	1	29020844	29021337	3B	PF00067 PTHR19383 AT2G26170.1 CYP711A1 MAX1 cytochrome P450 family 711 subfamily A polypeptide 1
LOC_Os01g50530	1	29024351	29025826	3B	PF00067 PTHR19383 KOG0158 AT2G26170.2 CYP711A1 MAX1 cytochrome P450 family 711 subfamily A polypeptide 1
LOC_Os01g50550	1	29031493	29033413	3B	PF04569
LOC_Os01g50560	1	29035273	29035503	3B	ID=PAC:21903123;Name=LOC_Os01g50560.1;pacid=21903123;longest=1;Parent=LOC_Os01g50560
LOC_Os01g50570	1	29036371	29037271	3B	PF00067 PTHR19383 AT2G26170.1 CYP711A1 MAX1 cytochrome P450 family 711 subfamily A polypeptide 1
LOC_Os01g50580	1	29039999	29041364	3B	PF00067 PTHR19383 KOG0157 AT2G26170.2 CYP711A1 MAX1 cytochrome P450 family 711 subfamily A polypeptide 1
LOC_Os01g50590	1	29045049	29047994	3B	PF00067 PTHR19383 KOG0158 AT2G26170.1 CYP711A1 MAX1 cytochrome P450 family 711 subfamily A polypeptide 1
LOC_Os01g50600	1	29049481	29050034	3B	ID=PAC:21904920;Name=LOC_Os01g50600.1;pacid=21904920;longest=1;Parent=LOC_Os01g50600
LOC_Os01g50610	1	29050751	29053594	3B	PF03492 AT4G36470.1 S-adenosyl-L-methionine-dependent methyltransferases superfamily protein
LOC_Os01g50616	1	29066657	29072196	3B	PF03765 PF00650 PTHR23324 KOG1471 AT4G39170.1 Sec14p-like phosphatidylinositol transfer family protein
LOC_Os01g50622	1	29072766	29076344	3B	PF02577 AT1G19660.1 Wound-responsive family protein
LOC_Os01g50630	1	29083039	29083659	3B	ID=PAC:21909753;Name=LOC_Os01g50630.1;pacid=21909753;longest=1;Parent=LOC_Os01g50630
LOC_Os01g50640	1	29084957	29090885	3B	PF03732 PF00665 PTHR10178 ATMG00860.1 DNA/RNA polymerases superfamily protein
LOC_Os01g50650	1	29091272	29094763	3B	PF04195 PF04094
LOC_Os01g50660	1	29095700	29096026	3B	PF06882
LOC_Os01g50670	1	29100651	29101322	3B	PF04569
LOC_Os01g50680	1	29104884	29109135	3B	PF00082 PF02225 PTHR10795 AT5G59810.1 ATSBT5.4 SBT5.4 Subtilase family protein
LOC_Os01g50690	1	29109936	29119362	3B	PF00400 PTHR10709:SF6 AT3G49400.1 Transducin/WD40 repeat-like superfamily protein
LOC_Os01g50700	1	29119761	29124636	3B	PF00226 PF00257 PTHR11821 KOG0691 AT2G21510.1 DNAJ heat shock N-terminal domain-containing protein
LOC_Os01g50710	1	29130929	29131729	3B	ID=PAC:21904214;Name=LOC_Os01g50710.1;pacid=21904214;longest=1;Parent=LOC_Os01g50710
LOC_Os01g50720	1	29132159	29133940	3B	PF00249 PTHR10641 AT5G26660.1 ATMYB86 MYB86 myb domain protein 86
LOC_Os01g50730	1	29145693	29148106	3B	PF04928 PTHR10682 AT2G25850.4 PAPS2 poly(A) polymerase 2
LOC_Os01g50740	1	29149152	29149613	3B	ID=PAC:21906337;Name=LOC_Os01g50740.1;pacid=21906337;longest=1;Parent=LOC_Os01g50740
LOC_Os01g50750	1	29152619	29154853	3B	PF00097 PTHR22765 KOG1493 AT4G26580.1 RING/U-box superfamily protein
LOC_Os01g50760	1	29158263	29162718	3B	PF00348 PTHR11525 KOG0711 2.5.1.1 2.5.1.10 K00787 AT5G47770.1 FPS1 farnesyl diphosphate synthase 1
LOC_Os01g50770	1	29166419	29170411	3B	PF01217 PF00928 PTHR11998 KOG0937 K12393 AT1G60780.1 HAP13 Clathrin adaptor complexes medium subunit family protein
LOC_Os01g50780	1	29171244	29172802	3B	ID=PAC:21905603;Name=LOC_Os01g50780.1;pacid=21905603;longest=1;Parent=LOC_Os01g50780
LOC_Os01g50790	1	29174497	29176449	3B	PF04195 PF04094
LOC_Os01g50800	1	29178975	29182737	3B	ID=PAC:21904448;Name=LOC_Os01g50800.1;pacid=21904448;longest=1;Parent=LOC_Os01g50800
LOC_Os01g50810	1	29183719	29184972	3B	PF04043 AT5G53370.1 ATPMEPCRF PMEPCRF pectin methylesterase PCR fragment F
LOC_Os01g50820	1	29188850	29190965	3B	PF07690 PTHR10074 KOG2533 AT1G12940.1 ATNRT2.5 NRT2.5 nitrate transporter2.5
LOC_Os01g50830	1	29191834	29194734	3B	AT5G63040.1
LOC_Os01g50840	1	29202409	29203689	3B	AT1G23390.1 Kelch repeat-containing F-box family protein
LOC_Os01g50849	1	29206306	29209607	3B	ID=PAC:21910297;Name=LOC_Os01g50849.1;pacid=21910297;longest=0;Parent=LOC_Os01g50849
LOC_Os01g50860	1	29216899	29221807	3B	PF00654 PF00571 PTHR11689 AT4G35440.1 ATCLC-E CLC-E CLCE chloride channel E
LOC_Os01g50870	1	29223188	29223499	3B	AT1G15400.3
LOC_Os01g50880	1	29226555	29226964	3B	ID=PAC:21906292;Name=LOC_Os01g50880.1;pacid=21906292;longest=1;Parent=LOC_Os01g50880
LOC_Os01g50890	1	29230957	29231217	3B	ID=PAC:21910820;Name=LOC_Os01g50890.1;pacid=21910820;longest=1;Parent=LOC_Os01g50890
LOC_Os01g50900	1	29231900	29232796	3B	PF00190 PF07883 AT1G18980.1 RmlC-like cupins superfamily protein
LOC_Os01g50910	1	29233028	29234256	3B	PF02987 PTHR23241 AT3G15670.1 Late embryogenesis abundant protein (LEA) family protein
LOC_Os01g50930	1	29240064	29246877	3B	AT5G24314.1 PDE225 PTAC7 plastid transcriptionally active7
LOC_Os01g50934	1	29247022	29250112	3B	AT2G46540.1
LOC_Os01g50940	1	29271158	29273270	3B	PF00010 PTHR11514 AT2G46510.1 AIB ATAIB ABA-inducible BHLH-type transcription factor
LOC_Os01g50950	1	29277487	29277807	3B	ID=PAC:21908317;Name=LOC_Os01g50950.1;pacid=21908317;longest=1;Parent=LOC_Os01g50950
LOC_Os01g50960	1	29280126	29282901	3B	PF08766 PF02229 PTHR13215 KOG2712 AT4G10920.1 KELP transcriptional coactivator p15 (PC4) family protein (KELP)
LOC_Os01g50970	1	29285372	29288718	3B	ID=PAC:21910799;Name=LOC_Os01g50970.1;pacid=21910799;longest=1;Parent=LOC_Os01g50970
LOC_Os01g50980	1	29290326	29295442	3B	PF00888 PF10557 PTHR11932 AT4G02570.1 ATCUL1 AXR6 CUL1 cullin 1
LOC_Os01g50990	1	29298041	29299464	3B	PF08387 AT1G13570.1 F-box/RNI-like superfamily protein
LOC_Os01g51000	1	29301260	29302430	3B	ID=PAC:21903771;Name=LOC_Os01g51000.1;pacid=21903771;longest=1;Parent=LOC_Os01g51000
LOC_Os01g51010	1	29306448	29312618	3B	PF03398 PTHR12161 KOG2027 AT2G19710.1 Regulator of Vps4 activity in the MVB pathway protein
LOC_Os01g51020	1	29314183	29316912	3B	PF01778 PTHR10544 KOG3412 K02903 AT2G19730.1 Ribosomal L28e protein family
LOC_Os01g51030	1	29317540	29318159	3B	ID=PAC:21908178;Name=LOC_Os01g51030.1;pacid=21908178;longest=1;Parent=LOC_Os01g51030
LOC_Os01g51040	1	29318192	29322569	3B	PF04547 PTHR12308 KOG2513 AT1G73020.1
LOC_Os01g51050	1	29323220	29324340	3B	PF01419 AT1G73040.1 Mannose-binding lectin superfamily protein
LOC_Os01g51060	1	29326689	29334795	3B	PF01546 PF07687 PTHR11014 3.5.1.- K14664 AT1G51760.1 IAR3 JR3 peptidase M20/M25/M40 family protein
LOC_Os01g51080	1	29345445	29348224	3B	PTHR10178
LOC_Os01g51090	1	29348709	29351599	3B	PF00075 PF00665 PTHR10178 AT3G01410.1 Polynucleotidyl transferase ribonuclease H-like superfamily protein
LOC_Os01g51100	1	29352683	29355515	3B	PF04195 PF04094
LOC_Os01g51110	1	29357538	29358055	3B	ID=PAC:21906091;Name=LOC_Os01g51110.1;pacid=21906091;longest=1;Parent=LOC_Os01g51110
LOC_Os01g51120	1	29364527	29368029	3B	PF05008 PF12352 PTHR21230 KOG1666 K08493 AT1G26670.1 ATVTI12 VTI12 VTI1B Vesicle transport v-SNARE family protein
LOC_Os01g51130	1	29369748	29376123	3B	PF03108 PF10551 PF00872 PF04434 PF10536 AT1G48120.1 hydrolases;protein serine/threonine phosphatases
LOC_Os01g51140	1	29382534	29385653	3B	AT3G21330.1 basic helix-loop-helix (bHLH) DNA-binding superfamily protein
LOC_Os01g51154	1	29405623	29411376	3B	PF00249 PF00538 PTHR21717:SF7 K09422 AT1G72740.2 Homeodomain-like/winged-helix DNA-binding family protein
LOC_Os01g51170	1	29412196	29413972	3B	PF01233 PF02799 PTHR11377 KOG2779 2.3.1.97 K00671 AT5G57020.1 ATNMT1 NMT1 myristoyl-CoA:protein N-myristoyltransferase
LOC_Os01g51180	1	29416278	29423224	3B	PF09322 PF03108 PF10551 PF10536 AT1G48120.1 hydrolases;protein serine/threonine phosphatases
LOC_Os01g51190	1	29423421	29428115	3B	PF05653 PF00892 KOG2922 AT5G11960.1 Protein of unknown function (DUF803)
LOC_Os01g51200	1	29431601	29436466	3B	PF00069 PF07714 PTHR11909 KOG1163 2.7.11.1 K02218 AT1G72710.1 CKL2 casein kinase 1-like protein 2
LOC_Os01g51210	1	29437276	29439882	3B	PF03641 AT5G11950.1 Putative lysine decarboxylase family protein
LOC_Os01g51220	1	29442650	29447144	3B	PF04051 PTHR20902 KOG3315 AT5G58030.1 Transport protein particle (TRAPP) component
LOC_Os01g51230	1	29447990	29450454	3B	AT2G26180.1 IQD6 IQ-domain 6
LOC_Os01g51240	1	29454654	29455461	3B	ID=PAC:21902883;Name=LOC_Os01g51240.1;pacid=21902883;longest=1;Parent=LOC_Os01g51240
LOC_Os01g51250	1	29458644	29463035	3B	PF00153 PTHR11896 KOG0752 AT1G14560.1 Mitochondrial substrate carrier family protein
LOC_Os01g51260	1	29469565	29471507	3B	PF00249 PTHR10641 KOG0048 K09422 AT3G13890.2 ATMYB26 MS35 MYB26 myb domain protein 26
LOC_Os01g51270	1	29475540	29475833	3B	ID=PAC:21910770;Name=LOC_Os01g51270.1;pacid=21910770;longest=1;Parent=LOC_Os01g51270
LOC_Os01g51280	1	29479108	29482865	3B	PF01975 3.1.3.5 K03787 AT1G72880.1 Survival protein SurE-like phosphatase/nucleotidase
LOC_Os01g51290	1	29483207	29492556	3B	PF00069 PF07714 PTHR23258 KOG1187 AT5G56890.1 Protein kinase superfamily protein
LOC_Os01g51300	1	29501122	29506955	3B	PF12265 PF00400 PTHR22850 KOG0264 K10752 AT2G19520.1 ACG1 ATMSI4 FVE MSI4 NFC04 NFC4 Transducin family protein / WD-40 repeat family protein
LOC_Os01g51310	1	29508272	29509435	3B	PF05553 AT5G56980.1
LOC_Os01g51320	1	29513284	29514918	3B	PF01593 PTHR10742 KOG0685 AT4G29720.1 ATPAO5 PAO5 polyamine oxidase 5
LOC_Os01g51330	1	29521077	29523276	3B	ID=PAC:21910776;Name=LOC_Os01g51330.1;pacid=21910776;longest=1;Parent=LOC_Os01g51330
LOC_Os01g51340	1	29525181	29526530	3B	PF00098 PTHR11439
LOC_Os01g51360	1	29529726	29532847	3B	PF01764 KOG4569 AT2G42690.1 alpha/beta-Hydrolases superfamily protein
LOC_Os01g51370	1	29534257	29536165	3B	ID=PAC:21907116;Name=LOC_Os01g51370.1;pacid=21907116;longest=1;Parent=LOC_Os01g51370
LOC_Os01g51380	1	29536683	29542409	3B	PF02874 PF00006 PF00306 PTHR15184 KOG1351 3.6.3.14 K02147 AT4G38510.5 ATPase V1 complex subunit B protein
LOC_Os01g51390	1	29544661	29548524	3B	PF00675 PF05193 PTHR11851 KOG0960 AT3G02090.1 MPPBETA Insulinase (Peptidase family M16) protein
LOC_Os01g51400	1	29551666	29554002	3B	PF08263 PF00560 PF07714 PF00069 PTHR23258 KOG1187 AT1G68400.1 leucine-rich repeat transmembrane protein kinase family protein
LOC_Os01g51410	1	29560350	29567065	3B	PF02347 PF01212 PTHR11773 KOG2040 1.4.4.2 K00281 AT2G26080.1 AtGLDP2 GLDP2 glycine decarboxylase P-protein 2
LOC_Os01g51420	1	29568547	29571484	3B	PTHR23056 KOG0034 AT4G33000.1 ATCBL10 CBL10 SCABP8 calcineurin B-like protein 10
LOC_Os01g51430	1	29572653	29575706	3B	PF05608 PTHR20921 KOG3150 AT2G26070.1 RTE1 Protein of unknown function (DUF778)
LOC_Os01g51440	1	29578534	29578983	3B	ID=PAC:21905926;Name=LOC_Os01g51440.1;pacid=21905926;longest=1;Parent=LOC_Os01g51440
LOC_Os01g51450	1	29580715	29583174	3B	PF00956 PTHR11875 KOG1507 AT2G19480.3 NAP1;2 NFA02 NFA2 nucleosome assembly protein 1;2
LOC_Os01g51460	1	29583876	29584603	3B	AT2G27080.1 Late embryogenesis abundant (LEA) hydroxyproline-rich glycoprotein family
LOC_Os01g51470	1	29585902	29586405	3B	PF03168
LOC_Os01g51480	1	29587120	29587624	3B	AT5G55250.1 IAMT1 IAA carboxylmethyltransferase 1
LOC_Os01g51490	1	29589249	29590343	3B	ID=PAC:21910134;Name=LOC_Os01g51490.1;pacid=21910134;longest=1;Parent=LOC_Os01g51490
LOC_Os01g51500	1	29592715	29593347	3B	ID=PAC:21909713;Name=LOC_Os01g51500.1;pacid=21909713;longest=1;Parent=LOC_Os01g51500
LOC_Os01g51510	1	29593727	29594326	3B	ID=PAC:21910426;Name=LOC_Os01g51510.1;pacid=21910426;longest=1;Parent=LOC_Os01g51510
LOC_Os01g51520	1	29597417	29597923	3B	ID=PAC:21909846;Name=LOC_Os01g51520.1;pacid=21909846;longest=1;Parent=LOC_Os01g51520
LOC_Os01g51530	1	29598881	29601172	3B	PF08241 PF01209 PTHR10108 AT4G29590.1 S-adenosyl-L-methionine-dependent methyltransferases superfamily protein
LOC_Os01g51540	1	29605119	29606563	3B	PF00383 PF08211 PTHR11644 KOG0833 3.5.4.5 K01489 AT2G19570.1 AT-CDA1 CDA1 DESZ cytidine deaminase 1
LOC_Os01g51550	1	29610944	29614656	3B	PF00141 AT4G33870.1 Peroxidase superfamily protein
LOC_Os01g51560	1	29617011	29617454	3B	AT5G64360.1 Chaperone DnaJ-domain superfamily protein
LOC_Os01g51570	1	29620954	29622393	3B	PF00332 AT3G57260.1 BG2 BGL2 PR-2 PR2 beta-1 3-glucanase 2
LOC_Os01g51580	1	29622414	29623156	3B	ID=PAC:21906951;Name=LOC_Os01g51580.1;pacid=21906951;longest=1;Parent=LOC_Os01g51580
LOC_Os01g51590	1	29624484	29625485	3B	ID=PAC:21908977;Name=LOC_Os01g51590.1;pacid=21908977;longest=1;Parent=LOC_Os01g51590
LOC_Os01g51610	1	29637792	29642902	3B	PF02362 AT3G26790.1 FUS3 AP2/B3-like transcriptional factor family protein
LOC_Os01g51620	1	29645867	29649216	3B	PTHR12581 KOG2874 AT5G08420.1 RNA-binding KH domain-containing protein
LOC_Os01g51630	1	29652580	29655625	3B	PF01843 PTHR13140:SF36 AT1G54560.1 ATXIE XIE Myosin family protein with Dil domain
LOC_Os01g51632	1	29662432	29667980	3B	PF00063 PF00612 PTHR13140 AT5G20490.1 ATXIK XI-17 XIK Myosin family protein with Dil domain
LOC_Os01g51634	1	29669980	29675358	3B	PF02736 PF00063 PTHR13140 AT5G20490.1 ATXIK XI-17 XIK Myosin family protein with Dil domain
LOC_Os01g51640	1	29679090	29683010	3B	AT5G20610.1
LOC_Os01g51650	1	29685442	29692160	3B	PF03372 PF00078 PTHR19446 ATMG00310.1 RNA-directed DNA polymerase (reverse transcriptase)-related family protein
LOC_Os01g51660	1	29695841	29696403	3B	ID=PAC:21907124;Name=LOC_Os01g51660.1;pacid=21907124;longest=1;Parent=LOC_Os01g51660
LOC_Os01g51670	1	29708354	29709375	3B	ID=PAC:21908257;Name=LOC_Os01g51670.1;pacid=21908257;longest=1;Parent=LOC_Os01g51670
LOC_Os01g51680	1	29717779	29718346	3B	ID=PAC:21907708;Name=LOC_Os01g51680.1;pacid=21907708;longest=1;Parent=LOC_Os01g51680
LOC_Os01g51690	1	29720923	29723065	3B	PF03106 AT5G64810.1 ATWRKY51 WRKY51 WRKY DNA-binding protein 51
LOC_Os01g51700	1	29730128	29735114	3B	PF00025 PF00071 PF08477 PF04670 PF00009 PTHR11708 KOG0394 K07976 AT4G09720.1 ATRABG3A RABG3A RAB GTPase homolog G3A
LOC_Os01g51710	1	29736288	29739449	3B	PTHR23002 AT5G20220.1 zinc knuckle (CCHC-type) family protein
LOC_Os01g51720	1	29740123	29742527	3B	AT5G53635.1 F-box/RNI-like/FBD-like domains-containing protein
LOC_Os01g51730	1	29744072	29744371	3B	ID=PAC:21910771;Name=LOC_Os01g51730.1;pacid=21910771;longest=1;Parent=LOC_Os01g51730
LOC_Os01g51735	1	29750793	29751436	3B	ID=PAC:21905074;Name=LOC_Os01g51735.1;pacid=21905074;longest=1;Parent=LOC_Os01g51735
LOC_Os01g51740	1	29755249	29755833	3B	ID=PAC:21904629;Name=LOC_Os01g51740.1;pacid=21904629;longest=1;Parent=LOC_Os01g51740
LOC_Os01g51754	1	29760719	29770037	3B	PF00128 PF07821 PTHR10357 KOG0471 AT1G69830.1 AMY3 ATAMY3 alpha-amylase-like 3
LOC_Os01g51770	1	29770182	29773361	3B	PF01459 PTHR11743 KOG3126 AT3G01280.1 ATVDAC1 VDAC1 voltage dependent anion channel 1
LOC_Os01g51780	1	29775789	29778473	3B	PF03547 K13947 AT2G01420.2 ATPIN4 PIN4 Auxin efflux carrier family protein
LOC_Os01g51790	1	29780279	29783148	3B	PF01535 PTHR10483 AT5G40405.1 Tetratricopeptide repeat (TPR)-like superfamily protein
LOC_Os01g51800	1	29783547	29785958	3B	AT1G71780.1
LOC_Os01g51810	1	29786135	29788237	3B	PF01535 PTHR10483 AT1G08070.1 OTP82 Tetratricopeptide repeat (TPR)-like superfamily protein
LOC_Os01g51820	1	29789967	29796845	3B	PF03732 PF00078 PF00075 PF00665 PTHR10178 KOG3227 AT3G01410.1 Polynucleotidyl transferase ribonuclease H-like superfamily protein
LOC_Os01g51830	1	29797547	29800569	3B	PF10536 PF07197 PTHR10178 AT4G16050.1 Aminotransferase-like plant mobile domain family protein
LOC_Os01g51840	1	29801081	29806970	3B	PF00612 AT1G14380.1 IQD28 IQ-domain 28
LOC_Os01g51850	1	29810802	29812468	3B	AT1G71760.1
LOC_Os01g51860	1	29816809	29819738	3B	AT2G21860.1 violaxanthin de-epoxidase-related
LOC_Os01g51870	1	29820729	29822139	3B	PF08241 PTHR10108 KOG3010 AT5G10830.1 S-adenosyl-L-methionine-dependent methyltransferases superfamily protein
LOC_Os01g51880	1	29822333	29823777	3B	ID=PAC:21909695;Name=LOC_Os01g51880.1;pacid=21909695;longest=1;Parent=LOC_Os01g51880
LOC_Os01g51890	1	29830122	29836238	3B	PF03372 PTHR11200 KOG0565 AT1G71710.2 DNAse I-like superfamily protein
LOC_Os01g51904	1	29839406	29841859	3B	ID=PAC:21904118;Name=LOC_Os01g51904.1;pacid=21904118;longest=1;Parent=LOC_Os01g51904
LOC_Os01g51920	1	29842643	29846825	3B	PF04428 PF01636 PF01633 PTHR22603 KOG2686 AT1G74320.1 Protein kinase superfamily protein
LOC_Os01g51930	1	29852252	29853059	3B	ID=PAC:21903646;Name=LOC_Os01g51930.1;pacid=21903646;longest=1;Parent=LOC_Os01g51930
LOC_Os01g51940	1	29854661	29855694	3B	ID=PAC:21910649;Name=LOC_Os01g51940.1;pacid=21910649;longest=1;Parent=LOC_Os01g51940
LOC_Os01g51950	1	29860846	29866424	3B	PF00665 PF07727 PTHR11439 AT4G23160.1 CRK8 cysteine-rich RLK (RECEPTOR-like protein kinase) 8
LOC_Os01g51960	1	29868908	29869255	3B	ID=PAC:21909550;Name=LOC_Os01g51960.1;pacid=21909550;longest=1;Parent=LOC_Os01g51960
LOC_Os01g51970	1	29871164	29873653	3B	ID=PAC:21910155;Name=LOC_Os01g51970.1;pacid=21910155;longest=1;Parent=LOC_Os01g51970
LOC_Os01g51980	1	29874486	29877505	3B	PF04863 PF04864 PTHR11751 AT1G34060.1 Pyridoxal phosphate (PLP)-dependent transferases superfamily protein
LOC_Os01g51990	1	29878435	29880280	3B	PF01428 PTHR10634 AT1G12440.1 A20/AN1-like zinc finger family protein
LOC_Os01g52000	1	29881801	29886102	3B	PF00665 PF07727 PTHR11439 AT4G23160.1 CRK8 cysteine-rich RLK (RECEPTOR-like protein kinase) 8
LOC_Os01g52010	1	29894027	29898467	3B	PF04863 PF04864 PTHR11751 AT1G34060.1 Pyridoxal phosphate (PLP)-dependent transferases superfamily protein
LOC_Os01g52020	1	29900306	29902162	3B	ID=PAC:21907281;Name=LOC_Os01g52020.1;pacid=21907281;longest=1;Parent=LOC_Os01g52020
LOC_Os01g52030	1	29904104	29904857	3B	PF01754 PF01428 PTHR10634 KOG3173 AT4G12040.1 A20/AN1-like zinc finger family protein
LOC_Os01g52050	1	29927543	29931487	3B	PF00560 PF00069 PF07714 PTHR23258 KOG1187 2.7.10.1 2.7.11.1 K13415 AT4G39400.1 ATBRI1 BIN1 BRI1 CBB2 DWF2 Leucine-rich receptor-like protein kinase family protein
LOC_Os01g52060	1	29937548	29937875	3B	PF06376
LOC_Os01g52070	1	29943910	29948654	3B	PF00520 PF07885 PF00027 PF11834 PTHR10217 AT4G32650.1 ATKC1 AtLKT1 KAT3 KC1 potassium channel in Arabidopsis thaliana 3
LOC_Os01g52080	1	29949172	29949672	3B	ID=PAC:21905598;Name=LOC_Os01g52080.1;pacid=21905598;longest=1;Parent=LOC_Os01g52080
LOC_Os01g52090	1	29950040	29952644	3B	PF10545 KOG4282 AT3G24490.1 Alcohol dehydrogenase transcription factor Myb/SANT-like family protein
LOC_Os01g52100	1	29960694	29963067	3B	PF04570 AT3G22550.1 Protein of unknown function (DUF581)
LOC_Os01g52110	1	29965064	29970767	3B	PF05495 PF00097 PTHR21319 KOG1940 AT5G25560.1 CHY-type/CTCHY-type/RING-type Zinc finger protein
LOC_Os01g52120	1	29971301	29972035	3B	ID=PAC:21910664;Name=LOC_Os01g52120.1;pacid=21910664;longest=1;Parent=LOC_Os01g52120
LOC_Os01g52130	1	29987911	29994141	3B	PF00916 PF01740 PTHR11814 KOG0236 AT5G19600.1 SULTR3;5 sulfate transporter 3;5
LOC_Os01g52140	1	29995196	29999996	3B	PF09405 AT1G80000.1 CASC3/Barentsz eIF4AIII binding
LOC_Os01g52150	1	30000720	30001375	3B	ID=PAC:21904921;Name=LOC_Os01g52150.1;pacid=21904921;longest=1;Parent=LOC_Os01g52150
LOC_Os01g52160	1	30003532	30005946	3B	PF00403 PTHR22814 KOG1603 AT3G24450.1 Heavy metal transport/detoxification superfamily protein
LOC_Os01g52170	1	30008281	30012094	3B	PF01883 PF09140 PF01656 PF10609 PF06155 PTHR23264 KOG3022 AT3G24430.1 HCF101 ATP binding
LOC_Os01g52180	1	30014184	30015140	3B	PF01764 AT4G10955.1 alpha/beta-Hydrolases superfamily protein
LOC_Os01g52190	1	30015934	30017274	3B	PF00026 PTHR13683 KOG1339 AT1G01300.1 Eukaryotic aspartyl protease family protein
LOC_Os01g52200	1	30017781	30019979	3B	PF04718 AT4G29480.1 Mitochondrial ATP synthase subunit G protein
LOC_Os01g52214	1	30020917	30023812	3B	PF01058 PTHR11995 KOG1687 1.6.5.3 1.6.99.3 K03940 AT5G11770.1 NADH-ubiquinone oxidoreductase 20 kDa subunit mitochondrial
LOC_Os01g52230	1	30025249	30026465	3B	PF06888 PTHR20889 KOG3120 AT1G73010.1 ATPS2 PS2 phosphate starvation-induced gene 2
LOC_Os01g52250	1	30030997	30041476	3B	PF08323 PF00534 PTHR12526 AT4G18240.1 ATSS4 SS4 SSIV starch synthase 4
LOC_Os01g52240	1	30030998	30032054	3B	PF00504 PTHR21649 K08912 AT2G34420.1 LHB1B2 LHCB1.5 photosystem II light harvesting complex gene B1B2
LOC_Os01g52260	1	30042527	30043938	3B	PF06426 PF00132 PTHR23416:SF6 KOG4750 2.3.1.30 K00640 AT5G56760.1 ATSERAT1;1 SAT-52 SAT5 SERAT1;1 serine acetyltransferase 1;1
LOC_Os01g52270	1	30048291	30049986	3B	PF00931 AT3G14460.1 LRR and NB-ARC domains-containing disease resistance protein
LOC_Os01g52280	1	30055567	30057039	3B	PF00931 AT3G14470.1 NB-ARC domain-containing disease resistance protein
LOC_Os01g52290	1	30058008	30060963	3B	PF00931 AT3G14470.1 NB-ARC domain-containing disease resistance protein
LOC_Os01g52304	1	30062716	30066346	3B	PF00931 AT3G14460.1 LRR and NB-ARC domains-containing disease resistance protein
LOC_Os01g52320	1	30068605	30070131	3B	PF00931 AT3G14470.1 NB-ARC domain-containing disease resistance protein
LOC_Os01g52330	1	30075624	30077126	3B	PF00931 AT3G14470.1 NB-ARC domain-containing disease resistance protein
LOC_Os01g52340	1	30079649	30081500	3B	PF00931 AT3G14470.1 NB-ARC domain-containing disease resistance protein
LOC_Os01g52370	1	30086337	30088938	3B	ID=PAC:21905389;Name=LOC_Os01g52370.1;pacid=21905389;longest=1;Parent=LOC_Os01g52370
LOC_Os01g52380	1	30091365	30093186	3B	AT3G14470.1 NB-ARC domain-containing disease resistance protein
LOC_Os01g52390	1	30095420	30098797	3B	PF09598 PF04774 PTHR12299 KOG2945 AT4G17520.1 Hyaluronan / mRNA binding family
LOC_Os01g52400	1	30102785	30107361	3B	PF00132 PTHR22572 AT4G29540.2 bacterial transferase hexapeptide repeat-containing protein
LOC_Os01g52410	1	30117114	30118654	3B	PF00249 PTHR10641 KOG0048 AT2G36890.1 ATMYB38 BIT1 MYB38 RAX2 Duplicated homeodomain-like superfamily protein
LOC_Os01g52420	1	30120011	30120241	3B	AT3G53140.1 O-methyltransferase family protein
LOC_Os01g52430	1	30124951	30128956	3B	PF02892 PF04937 PF05699 KOG1121 AT3G17450.1 hAT dimerisation domain-containing protein
LOC_Os01g52440	1	30130364	30130885	3B	ID=PAC:21910142;Name=LOC_Os01g52440.1;pacid=21910142;longest=1;Parent=LOC_Os01g52440
LOC_Os01g52450	1	30131348	30135287	3B	PF00349 PF03727 PTHR19443 KOG1369 AT4G29130.1 ATHXK1 GIN2 HXK1 hexokinase 1
LOC_Os01g52460	1	30135763	30137746	3B	PF03737 K02553 AT5G16450.1 Ribonuclease E inhibitor RraA/Dimethylmenaquinone methyltransferase
LOC_Os01g52470	1	30143575	30146827	3B	PF00009 PF03144 PF03764 PF00679 PTHR23115 KOG0469 AT1G56070.1 LOS1 Ribosomal protein S5/Elongation factor G/III/V family protein
LOC_Os01g52480	1	30155665	30157765	3B	PF06911 PTHR21068 AT4G15450.1 Senescence/dehydration-associated protein-related
LOC_Os01g52490	1	30157882	30159775	3B	PF01282 PTHR10496 KOG3424 AT5G28060.1 Ribosomal protein S24e family protein
LOC_Os01g52500	1	30166017	30171659	3B	PF00390 PF03949 PTHR23406 KOG1257 1.1.1.40 K00029 AT1G79750.1 ATNADP-ME4 NADP-ME4 NADP-malic enzyme 4
LOC_Os01g52514	1	30173442	30179151	3B	PF02362 AT2G35310.1 Transcriptional factor B3 family protein
LOC_Os01g52530	1	30180581	30184477	3B	PF00156 PTHR10210 KOG1448 AT1G10700.1 PRS3 phosphoribosyl pyrophosphate (PRPP) synthase 3
LOC_Os01g52540	1	30185134	30189912	3B	PF02362 AT1G16640.1 AP2/B3-like transcriptional factor family protein
LOC_Os01g52550	1	30189259	30195459	3B	PF00664 PF00005 PTHR19242 KOG0055 AT3G28345.1 ABC transporter family protein
LOC_Os01g52560	1	30216047	30222975	3B	PF01061 PF08370 PF00005 PTHR19241 KOG0065 AT3G16340.1 ATPDR1 PDR1 pleiotropic drug resistance 1
LOC_Os01g52570	1	30225839	30226855	3B	PF10604 PF03364 AT2G25770.1 Polyketide cyclase/dehydrase and lipid transport superfamily protein
LOC_Os01g52590	1	30229978	30230418	3B	ID=PAC:21909311;Name=LOC_Os01g52590.1;pacid=21909311;longest=1;Parent=LOC_Os01g52590
LOC_Os01g52594	1	30236130	30236776	3B	ID=PAC:21908979;Name=LOC_Os01g52594.1;pacid=21908979;longest=1;Parent=LOC_Os01g52594
LOC_Os01g52610	1	30241948	30251105	3B	PF04535 PF01284 PTHR11615:SF7 AT1G79780.1 Uncharacterised protein family (UPF0497)
LOC_Os01g52630	1	30251470	30254956	3B	PF00415 PTHR22870 AT5G11580.1 Regulator of chromosome condensation (RCC1) family protein
LOC_Os01g52640	1	30257752	30263989	3B	PF00069 PF00400 PTHR11042 AT1G53090.1 SPA4 SPA1-related 4
LOC_Os01g52650	1	30263383	30264381	3B	PF01190 AT2G34700.1 Pollen Ole e 1 allergen and extensin family protein
LOC_Os01g52660	1	30272912	30274078	3B	PF01190 AT1G28290.1 AGP31 arabinogalactan protein 31
LOC_Os01g52670	1	30276423	30277199	3B	ID=PAC:21903904;Name=LOC_Os01g52670.1;pacid=21903904;longest=1;Parent=LOC_Os01g52670
LOC_Os01g52680	1	30278492	30280577	3B	PF00319 PF01486 PTHR11945 AT5G60910.1 AGL8 FUL AGAMOUS-like 8
LOC_Os01g52690	1	30293943	30296578	3B	AT2G42840.1 PDF1 protodermal factor 1
LOC_Os01g52700	1	30304351	30305540	3B	ID=PAC:21909779;Name=LOC_Os01g52700.1;pacid=21909779;longest=1;Parent=LOC_Os01g52700
LOC_Os01g52710	1	30311221	30315924	3B	PF01501 AT3G58790.1 GAUT15 galacturonosyltransferase 15
LOC_Os01g52720	1	30320746	30323993	3B	PF08547 PTHR13194 AT1G17350.1 NADH:ubiquinone oxidoreductase intermediate-associated protein 30
LOC_Os01g52730	1	30322749	30325085	3B	PF04520 AT1G29640.1 Protein of unknown function DUF584
LOC_Os01g52740	1	30340015	30341594	3B	PF04520 AT2G34340.1 Protein of unknown function DUF584
LOC_Os01g52750	1	30344079	30349015	3B	PF05922 PF00082 PF02225 PTHR10795 AT5G45650.1 subtilase family protein
LOC_Os01g52760	1	30351829	30358257	3B	AT5G45660.1
LOC_Os01g52770	1	30361755	30364101	3B	PF00657 PTHR22835:SF27 AT5G45670.1 GDSL-like Lipase/Acylhydrolase superfamily protein
LOC_Os01g52780	1	30363062	30370212	3B	PF03134 PTHR12300 AT2G42820.1 HVA22F HVA22-like protein F
LOC_Os01g52790	1	30372204	30376917	3B	PF00067 PTHR19383 KOG0157 AT3G14680.1 CYP72A14 cytochrome P450 family 72 subfamily A polypeptide 14
LOC_Os01g52800	1	30378185	30378984	3B	PF00067 PTHR19383 AT3G14620.1 CYP72A8 cytochrome P450 family 72 subfamily A polypeptide 8
LOC_Os01g52810	1	30381099	30383392	3B	PTHR13832:SF39 AT3G63340.2 Protein phosphatase 2C family protein
LOC_Os01g52820	1	30385985	30386359	3B	ID=PAC:21910871;Name=LOC_Os01g52820.1;pacid=21910871;longest=1;Parent=LOC_Os01g52820
LOC_Os01g52830	1	30386374	30387917	3B	PF06884 AT5G45690.1 Protein of unknown function (DUF1264)
LOC_Os01g52840	1	30389668	30391804	3B	PF02892 PF05699 PTHR23272 AT3G42170.1 BED zinc finger ;hAT family dimerisation domain
LOC_Os01g52851	1	30392739	30395472	3B	ID=PAC:21905497;Name=LOC_Os01g52851.1;pacid=21905497;longest=1;Parent=LOC_Os01g52851
LOC_Os01g52864	1	30398944	30405920	3B	PF01940 PTHR13353 KOG4491 AT1G78620.1 Protein of unknown function DUF92 transmembrane
LOC_Os01g52880	1	30407036	30408554	3B	PF00560 PTHR23258 KOG4579 AT2G42800.1 AtRLP29 RLP29 receptor like protein 29
LOC_Os01g52890	1	30412827	30413574	3B	ID=PAC:21909394;Name=LOC_Os01g52890.1;pacid=21909394;longest=1;Parent=LOC_Os01g52890
LOC_Os01g52900	1	30413604	30415814	3B	PF00266 PTHR11601 KOG1549 AT1G08490.1 ATCPNIFS ATNFS2 ATSUFS CPNIFS SUFS chloroplastic NIFS-like cysteine desulfurase
LOC_Os01g52910	1	30422055	30422387	3B	ID=PAC:21906748;Name=LOC_Os01g52910.1;pacid=21906748;longest=1;Parent=LOC_Os01g52910
LOC_Os01g52920	1	30426929	30432086	3B	AT3G14830.1
LOC_Os01g52930	1	30434032	30437324	3B	PF04195 PF04094 KOG1003 AT4G31570.1
LOC_Os01g52940	1	30438403	30440847	3B	PF00075 PF00665 PTHR10178 AT3G01410.1 Polynucleotidyl transferase ribonuclease H-like superfamily protein
LOC_Os01g52950	1	30441633	30444059	3B	PF03732 PTHR10178
LOC_Os01g52960	1	30446357	30447006	3B	PF05922 PTHR10795:SF17 AT1G71950.1 Proteinase inhibitor propeptide
LOC_Os01g52970	1	30447422	30449206	3B	PF08387 AT3G59200.1 F-box/RNI-like superfamily protein
LOC_Os01g52980	1	30453353	30455368	3B	PF00646 AT4G10400.1 F-box/RNI-like/FBD-like domains-containing protein
LOC_Os01g53000	1	30460007	30464532	3B	PF00982 PF02358 PF08282 PTHR10788 KOG1050 2.4.1.15 3.1.3.12 K00697 K01087 AT1G06410.1 ATTPS7 ATTPSA TPS7 trehalose-phosphatase/synthase 7
LOC_Os01g53010	1	30467820	30468116	3B	ID=PAC:21908605;Name=LOC_Os01g53010.1;pacid=21908605;longest=1;Parent=LOC_Os01g53010
LOC_Os01g53020	1	30472593	30475205	3B	PF00226 PTHR11821 KOG0716 AT2G42750.1 DNAJ heat shock N-terminal domain-containing protein
LOC_Os01g53030	1	30475254	30476041	3B	ID=PAC:21907360;Name=LOC_Os01g53030.1;pacid=21907360;longest=1;Parent=LOC_Os01g53030
LOC_Os01g53040	1	30480134	30482161	3B	PF03106 AT1G29280.1 ATWRKY65 WRKY65 WRKY DNA-binding protein 65
LOC_Os01g53060	1	30488174	30490501	3B	PF04117 PTHR11266 KOG1944 AT2G42770.1 Peroxisomal membrane 22 kDa (Mpv17/PMP22) family protein
LOC_Os01g53070	1	30490746	30496722	3B	PF12169 PTHR11669 KOG0989 AT4G18820.1 AAA-type ATPase family protein
LOC_Os01g53079	1	30501605	30507193	3B	PTHR13609 AT1G53400.1 Ubiquitin domain-containing protein
LOC_Os01g53090	1	30512276	30521565	3B	AT1G78780.2 pathogenesis-related family protein
LOC_Os01g53100	1	30516831	30517430	3B	PF00240 PTHR10666 KOG0005 AT5G37640.1 UBQ9 ubiquitin 9
LOC_Os01g53130	1	30524993	30529097	3B	PF00097 PTHR23012 AT2G34200.1 RING/FYVE/PHD zinc finger superfamily protein
LOC_Os01g53140	1	30533609	30536908	3B	AT2G31490.1
LOC_Os01g53150	1	30537135	30541871	3B	PF02421 PF01926 PTHR11649 KOG2486 AT5G11480.1 P-loop containing nucleoside triphosphate hydrolases superfamily protein
LOC_Os01g53160	1	30542800	30544190	3B	PF04844 AT5G19650.1 ATOFP8 OFP8 ovate family protein 8
LOC_Os01g53170	1	30551624	30553990	3B	PF07727 PTHR11439 AT4G23160.1 CRK8 cysteine-rich RLK (RECEPTOR-like protein kinase) 8
LOC_Os01g53180	1	30554345	30554710	3B	ID=PAC:21908703;Name=LOC_Os01g53180.1;pacid=21908703;longest=1;Parent=LOC_Os01g53180
LOC_Os01g53190	1	30555330	30557784	3B	ID=PAC:21903772;Name=LOC_Os01g53190.1;pacid=21903772;longest=1;Parent=LOC_Os01g53190
LOC_Os01g53200	1	30561145	30564493	3B	PF07992 PF01494 PF00743 PTHR23023 KOG1399 1.14.13.- K11816 AT4G13260.1 YUC2 Flavin-binding monooxygenase family protein
LOC_Os01g53210	1	30574861	30576287	3B	PF01566 AT1G47240.1 ATNRAMP2 NRAMP2 NRAMP metal ion transporter 2
LOC_Os01g53220	1	30582485	30583743	3B	PF00447 PTHR10015 KOG0627 AT3G24520.1 AT-HSFC1 HSFC1 heat shock transcription factor C1
LOC_Os01g53230	1	30585100	30585423	3B	ID=PAC:21903898;Name=LOC_Os01g53230.1;pacid=21903898;longest=1;Parent=LOC_Os01g53230
LOC_Os01g53240	1	30589859	30592660	3B	PF03181 AT5G25610.1 ATRD22 RD22 BURP domain-containing protein
LOC_Os01g53250	1	30593434	30598522	3B	PF00258 PF00667 PF00175 PTHR19384 KOG1159 AT3G02280.1 Flavodoxin family protein
LOC_Os01g53255	1	30600797	30602032	3B	ID=PAC:21906284;Name=LOC_Os01g53255.1;pacid=21906284;longest=1;Parent=LOC_Os01g53255
LOC_Os01g53260	1	30604295	30608077	3B	PF03106 AT5G41570.1 ATWRKY24 WRKY24 WRKY DNA-binding protein 24
LOC_Os01g53280	1	30608363	30611884	3B	PF00453 PTHR10986 KOG4707 AT1G16740.1 Ribosomal protein L20
LOC_Os01g53294	1	30622671	30634405	3B	PF08414 PF01794 PF08022 PF08030 PTHR11972 KOG0039 AT1G64060.1 ATRBOH F ATRBOHF RBOH F RBOHAP108 RBOHF respiratory burst oxidase protein F
LOC_Os01g53310	1	30634643	30637147	3B	ID=PAC:21910526;Name=LOC_Os01g53310.1;pacid=21910526;longest=1;Parent=LOC_Os01g53310
LOC_Os01g53320	1	30640759	30643104	3B	PF09322 PF03108 PF10551 AT1G64255.1 MuDR family transposase
LOC_Os01g53330	1	30647512	30649347	3B	PF00201 PTHR11926 KOG1192 AT3G16520.3 UGT88A1 UDP-glucosyl transferase 88A1
LOC_Os01g53340	1	30649919	30650248	3B	ID=PAC:21907251;Name=LOC_Os01g53340.1;pacid=21907251;longest=1;Parent=LOC_Os01g53340
LOC_Os01g53350	1	30655289	30657194	3B	PF00201 PTHR11926 KOG1192 AT3G16520.3 UGT88A1 UDP-glucosyl transferase 88A1
LOC_Os01g53360	1	30657407	30657880	3B	ID=PAC:21904899;Name=LOC_Os01g53360.1;pacid=21904899;longest=1;Parent=LOC_Os01g53360
LOC_Os01g53370	1	30666639	30668631	3B	PF00201 PTHR11926 KOG1192 AT3G16520.3 UGT88A1 UDP-glucosyl transferase 88A1
LOC_Os01g53380	1	30671532	30671993	3B	PF00201 PTHR11926 AT3G16520.1 UGT88A1 UDP-glucosyl transferase 88A1
LOC_Os01g53390	1	30675473	30677421	3B	PF00201 PTHR11926 KOG1192 AT3G16520.3 UGT88A1 UDP-glucosyl transferase 88A1
LOC_Os01g53420	1	30689847	30691598	3B	PF00201 PTHR11926 KOG1192 AT4G01070.1 GT72B1 UGT72B1 UDP-Glycosyltransferase superfamily protein
LOC_Os01g53430	1	30694909	30696710	3B	PF00201 PTHR11926 KOG1192 AT3G16520.3 UGT88A1 UDP-glucosyl transferase 88A1
LOC_Os01g53440	1	30708280	30708681	3B	ID=PAC:21903073;Name=LOC_Os01g53440.1;pacid=21903073;longest=1;Parent=LOC_Os01g53440
LOC_Os01g53450	1	30712157	30717688	3B	PF00155 PTHR13693 KOG1359 2.3.1.47 K00652 AT5G04620.2 ATBIOF BIOF biotin F
LOC_Os01g53460	1	30712157	30713844	3B	PF00201 PTHR11926 KOG1192 AT3G16520.3 UGT88A1 UDP-glucosyl transferase 88A1
LOC_Os01g53470	1	30718930	30719957	3B	PF03168 AT2G46150.1 Late embryogenesis abundant (LEA) hydroxyproline-rich glycoprotein family
LOC_Os01g53480	1	30720747	30723255	3B	PF03732 PTHR10178
LOC_Os01g53500	1	30730645	30731238	3B	PF00097 PTHR14155 KOG2930 AT3G61550.1 RING/U-box superfamily protein
LOC_Os01g53520	1	30738697	30740729	3B	PF02453 PTHR10994 KOG1792 AT1G64090.1 RTNLB3 Reticulan like protein B3
LOC_Os01g53540	1	30747517	30747735	3B	ID=PAC:21907969;Name=LOC_Os01g53540.1;pacid=21907969;longest=1;Parent=LOC_Os01g53540
LOC_Os01g53550	1	30748297	30749174	3B	ID=PAC:21905608;Name=LOC_Os01g53550.1;pacid=21905608;longest=1;Parent=LOC_Os01g53550
LOC_Os01g53560	1	30753219	30761219	3B	PF00645 PF08645 PTHR12083 2.7.1.78 3.1.3.32 K08073 AT3G14890.1 phosphoesterase
LOC_Os01g53570	1	30764089	30766588	3B	PF11744 PF04632 AT3G18440.1 ALMT9 AtALMT9 aluminum-activated malate transporter 9
LOC_Os01g53580	1	30768475	30769101	3B	PF01612 PTHR13620 AT3G12410.1 Polynucleotidyl transferase ribonuclease H-like superfamily protein
LOC_Os01g53590	1	30770399	30773003	3B	PF01612 PTHR13620 AT2G36110.1 Polynucleotidyl transferase ribonuclease H-like superfamily protein
LOC_Os01g53600	1	30775102	30779273	3B	PF00432 PTHR11774 KOG0365 2.5.1.58 K05954 AT5G40280.1 ATFTB ERA1 WIG Prenyltransferase family protein
LOC_Os01g53610	1	30779393	30782727	3B	PF01535 PTHR10483 AT2G25580.1 Tetratricopeptide repeat (TPR)-like superfamily protein
LOC_Os01g53620	1	30786103	30788024	3B	AT2G20585.3 NFD6 nuclear fusion defective 6
LOC_Os01g53630	1	30788730	30796556	3B	PF02902 PTHR12606 AT1G10570.1 OTS2 ULP1C Cysteine proteinases superfamily protein
LOC_Os01g53640	1	30818942	30823247	3B	PF07714 PF00069 PTHR23258 KOG1187 AT1G68690.1 Protein kinase superfamily protein
LOC_Os01g53650	1	30824689	30825670	3B	AT2G41900.1 CCCH-type zinc finger protein with ARM repeat domain
LOC_Os01g53660	1	30828771	30832258	3B	PF10536 AT1G48120.1 hydrolases;protein serine/threonine phosphatases
LOC_Os01g53670	1	30832796	30836734	3B	PF01417 PTHR12276 KOG2056 AT5G11710.1 ENTH/VHS family protein
LOC_Os01g53680	1	30840129	30845230	3B	PF00365 PTHR13697 KOG2440 2.7.1.11 K00850 AT4G26270.1 PFK3 phosphofructokinase 3
LOC_Os01g53690	1	30846917	30847494	3B	ID=PAC:21906710;Name=LOC_Os01g53690.1;pacid=21906710;longest=1;Parent=LOC_Os01g53690
LOC_Os01g53700	1	30850589	30856227	3B	PF00675 PF05193 PTHR11851 KOG2067 3.4.24.64 K01412 AT1G51980.1 Insulinase (Peptidase family M16) protein
LOC_Os01g53710	1	30868407	30871603	3B	PF00782 PTHR10159 KOG1719 AT2G35680.1 Phosphotyrosine protein phosphatases superfamily protein
LOC_Os01g53720	1	30879000	30886338	3B	PF02130 PF08282 AT2G25870.1 haloacid dehalogenase-like hydrolase family protein
LOC_Os01g53730	1	30884821	30886340	3B	AT5G56550.1 ATOXS3 OXS3 oxidative stress 3
LOC_Os01g53740	1	30889799	30890656	3B	ID=PAC:21907696;Name=LOC_Os01g53740.1;pacid=21907696;longest=1;Parent=LOC_Os01g53740
LOC_Os01g53750	1	30897973	30900620	3B	PF00332 PF07983 AT5G56590.1 O-Glycosyl hydrolases family 17 protein
LOC_Os01g53760	1	30902744	30903058	3B	ID=PAC:21905283;Name=LOC_Os01g53760.1;pacid=21905283;longest=1;Parent=LOC_Os01g53760
LOC_Os01g53770	1	30905585	30906259	3B	ID=PAC:21905321;Name=LOC_Os01g53770.1;pacid=21905321;longest=1;Parent=LOC_Os01g53770
LOC_Os01g53779	1	30909430	30916476	3B	ID=PAC:21905960;Name=LOC_Os01g53779.2;pacid=21905960;longest=1;Parent=LOC_Os01g53779
LOC_Os01g53790	1	30918104	30921341	3B	PF06219 AT4G29310.1 Protein of unknown function (DUF1005)
LOC_Os01g53800	1	30922769	30927426	3B	PF02225 PF04389 PF01546 PTHR10404 AT5G19740.1 Peptidase M28 family protein
LOC_Os01g53810	1	30933234	30937375	3B	PF02225 PF04389 PF01546 PF04253 PTHR10404 KOG2195 AT5G19740.1 Peptidase M28 family protein
LOC_Os01g53820	1	30940085	30940402	3B	ID=PAC:21910115;Name=LOC_Os01g53820.1;pacid=21910115;longest=1;Parent=LOC_Os01g53820
LOC_Os01g53830	1	30946348	30947603	3B	AT1G43722.1
LOC_Os01g53840	1	30949378	30954738	3B	PF07714 PF00069 PTHR23258 KOG1187 AT1G51940.1 protein kinase family protein / peptidoglycan-binding LysM domain-containing protein
LOC_Os01g53850	1	30955461	30956393	3B	ID=PAC:21910841;Name=LOC_Os01g53850.1;pacid=21910841;longest=1;Parent=LOC_Os01g53850
LOC_Os01g53860	1	30961904	30965214	3B	ID=PAC:21910553;Name=LOC_Os01g53860.1;pacid=21910553;longest=1;Parent=LOC_Os01g53860
LOC_Os01g53870	1	30967647	30969980	3B	PF05699 KOG1121 AT3G42170.1 BED zinc finger ;hAT family dimerisation domain
LOC_Os01g53880	1	30975765	30979770	3B	PF02309 AT3G16500.1 IAA26 PAP1 phytochrome-associated protein 1
LOC_Os01g53890	1	30984518	30986791	3B	PF08032 PF00588 PTHR12029 KOG0838 AT2G19870.1 tRNA/rRNA methyltransferase (SpoU) family protein
LOC_Os01g53900	1	30992411	30997182	3B	PF00009 PF03144 PF03764 PF00679 PTHR23115 KOG0469 AT1G56070.1 LOS1 Ribosomal protein S5/Elongation factor G/III/V family protein
LOC_Os01g53910	1	30997985	30999454	3B	PF03446 PF01488 PF03807 PTHR22981 KOG0409 AT4G29120.1 6-phosphogluconate dehydrogenase family protein
LOC_Os01g53920	1	31006026	31010423	3B	PF08263 PF00560 PF07714 PF00069 PTHR23258 KOG1187 AT5G25930.1 Protein kinase family protein with leucine-rich repeat domain
LOC_Os01g53930	1	31009006	31014001	3B	PF00349 PF03727 PTHR19443 KOG1369 AT4G29130.1 ATHXK1 GIN2 HXK1 hexokinase 1
LOC_Os01g53940	1	31015873	31017516	3B	ID=PAC:21907935;Name=LOC_Os01g53940.1;pacid=21907935;longest=1;Parent=LOC_Os01g53940
LOC_Os01g53950	1	31019393	31019697	3B	ID=PAC:21907356;Name=LOC_Os01g53950.1;pacid=21907356;longest=1;Parent=LOC_Os01g53950
LOC_Os01g53960	1	31022606	31028969	3B	PF03732 PF08284 PF09668 PF00078 PF00665 PF00385 PTHR10178 ATMG00860.1 DNA/RNA polymerases superfamily protein
LOC_Os01g53970	1	31031336	31031932	3B	ID=PAC:21908179;Name=LOC_Os01g53970.1;pacid=21908179;longest=1;Parent=LOC_Os01g53970
LOC_Os01g53980	1	31047510	31049388	3B	PF00612 AT3G16490.1 IQD26 IQ-domain 26
LOC_Os01g53990	1	31055593	31058475	3B	PF01095 3.1.1.11 K01051 AT5G19730.1 Pectin lyase-like superfamily protein
LOC_Os01g54000	1	31062916	31063170	3B	ID=PAC:21902918;Name=LOC_Os01g54000.1;pacid=21902918;longest=1;Parent=LOC_Os01g54000
LOC_Os01g54010	1	31065121	31070148	3B	PF02225 PF04389 PF04253 PTHR10404 KOG2195 AT5G19740.1 Peptidase M28 family protein
LOC_Os01g54020	1	31070166	31076279	3B	PF00579 PTHR10055 KOG2713 6.1.1.2 K01867 AT2G25840.2 OVA4 Nucleotidylyl transferase superfamily protein
LOC_Os01g54030	1	31076571	31081377	3B	PF00390 PF03949 PTHR23406 KOG1257 1.1.1.40 K00029 AT5G25880.1 ATNADP-ME3 NADP-ME3 NADP-malic enzyme 3
LOC_Os01g54040	1	31078609	31088007	3B	PF02190 PTHR14255 KOG1400 AT2G25740.1 ATP-dependent protease La (LON) domain protein
LOC_Os01g54050	1	31092032	31094953	3B	PF01627 KOG4747 K14490 AT3G16360.2 AHP4 HPT phosphotransmitter 4
LOC_Os01g54060	1	31096588	31097195	3B	ID=PAC:21903496;Name=LOC_Os01g54060.1;pacid=21903496;longest=1;Parent=LOC_Os01g54060
LOC_Os01g54070	1	31097509	31097829	3B	ID=PAC:21910503;Name=LOC_Os01g54070.1;pacid=21910503;longest=1;Parent=LOC_Os01g54070
LOC_Os01g54080	1	31099393	31106826	3B	PF00225 PTHR16012 KOG0239 AT1G63640.1 P-loop nucleoside triphosphate hydrolases superfamily protein with CH (Calponin Homology) domain
LOC_Os01g54090	1	31108317	31110148	3B	PTHR10209 KOG0143 AT1G79760.1 DTA4 downstream target of AGL15-4
LOC_Os01g54100	1	31111291	31116151	3B	PF00069 PF07714 PTHR11909 KOG1164 AT2G25760.1 Protein kinase family protein
LOC_Os01g54119	1	31120706	31132731	3B	PTHR13815 AT2G19950.2 GC1 golgin candidate 1
LOC_Os01g54140	1	31134252	31137138	3B	PF07911 AT2G25780.1 Protein of unknown function (DUF1677)
LOC_Os01g54150	1	31139425	31142455	3B	PF04195
LOC_Os01g54160	1	31145032	31150932	3B	PF03732 PF00078 PF00075 PF00665 PTHR10178 AT5G51080.1 RNase H family protein
LOC_Os01g54170	1	31157393	31158225	3B	PF07911 AT2G25780.1 Protein of unknown function (DUF1677)
LOC_Os01g54180	1	31163139	31165152	3B	PF04852 AT1G07090.1 LSH6 Protein of unknown function (DUF640)
LOC_Os01g54190	1	31165671	31168775	3B	ID=PAC:21902960;Name=LOC_Os01g54190.1;pacid=21902960;longest=1;Parent=LOC_Os01g54190
LOC_Os01g54210	1	31180196	31182456	3B	PF00320 PTHR22949:SF3 AT5G25830.1 GATA12 GATA transcription factor 12
LOC_Os01g54220	1	31187274	31194826	3B	PF09322 PF10551 PF10536 AT1G48120.1 hydrolases;protein serine/threonine phosphatases
LOC_Os01g54230	1	31198129	31198921	3B	PF00311 AT1G68750.1 ATPPC4 PPC4 phosphoenolpyruvate carboxylase 4
LOC_Os01g54240	1	31203443	31211275	3B	PF07575 PTHR13373 KOG2271 K14304 AT4G32910.1
LOC_Os01g54250	1	31213517	31216674	3B	PF04195 PF04094
LOC_Os01g54260	1	31217674	31219185	3B	PF00665 PTHR10178
LOC_Os01g54270	1	31220321	31228566	3B	PF03055 PF00078 PTHR10543 KOG1285 AT4G32810.1 ATCCD8 CCD8 MAX4 carotenoid cleavage dioxygenase 8
LOC_Os01g54280	1	31230087	31230443	3B	ID=PAC:21906633;Name=LOC_Os01g54280.1;pacid=21906633;longest=1;Parent=LOC_Os01g54280
LOC_Os01g54290	1	31234515	31238900	3B	PF03732 PF00665 PF07727 PTHR11439 AT4G23160.1 CRK8 cysteine-rich RLK (RECEPTOR-like protein kinase) 8
LOC_Os01g54300	1	31248319	31254736	3B	PF00150 AT2G20680.1 Glycosyl hydrolase superfamily protein
LOC_Os01g54310	1	31255778	31256083	3B	ID=PAC:21908193;Name=LOC_Os01g54310.1;pacid=21908193;longest=1;Parent=LOC_Os01g54310
LOC_Os01g54320	1	31263003	31263206	3B	ID=PAC:21904922;Name=LOC_Os01g54320.1;pacid=21904922;longest=1;Parent=LOC_Os01g54320
LOC_Os01g54330	1	31266700	31268253	3B	ID=PAC:21905969;Name=LOC_Os01g54330.1;pacid=21905969;longest=1;Parent=LOC_Os01g54330
LOC_Os01g54340	1	31272337	31274479	3B	PF04720 AT4G32480.1 Protein of unknown function (DUF506)
LOC_Os01g54350	1	31275097	31279534	3B	PF07714 PF00069 PTHR23257 KOG0192 AT5G58950.1 Protein kinase superfamily protein
LOC_Os01g54360	1	31280852	31283212	3B	ID=PAC:21910208;Name=LOC_Os01g54360.1;pacid=21910208;longest=1;Parent=LOC_Os01g54360
LOC_Os01g54370	1	31283686	31287268	3B	PF01979 KOG2902 3.5.2.3 K01465 AT4G22930.1 DHOASE PYR4 pyrimidin 4
LOC_Os01g54380	1	31286182	31288094	3B	PF01535 PTHR10483 AT2G27800.1 Tetratricopeptide repeat (TPR)-like superfamily protein
LOC_Os01g54390	1	31288170	31292798	3B	PF01479 KOG4837 AT1G53120.1 RNA-binding S4 domain-containing protein
LOC_Os01g54400	1	31298867	31300184	3B	PF05678 AT1G28280.2 VQ motif-containing protein
LOC_Os01g54410	1	31302758	31303037	3B	ID=PAC:21905557;Name=LOC_Os01g54410.1;pacid=21905557;longest=1;Parent=LOC_Os01g54410
LOC_Os01g54420	1	31308244	31312914	3B	PF00350 PTHR11566 KOG0446 AT1G53140.1 DRP5A Dynamin related protein 5A
LOC_Os01g54424	1	31313396	31317560	3B	ID=PAC:21905275;Name=LOC_Os01g54424.1;pacid=21905275;longest=1;Parent=LOC_Os01g54424
LOC_Os01g54430	1	31318040	31319158	3B	PF02298 AT5G53870.1 AtENODL1 ENODL1 early nodulin-like protein 1
LOC_Os01g54440	1	31320163	31321848	3B	AT3G58800.1
LOC_Os01g54450	1	31324472	31325017	3B	PF04520 AT1G29640.1 Protein of unknown function DUF584
LOC_Os01g54460	1	31327322	31328257	3B	ID=PAC:21910212;Name=LOC_Os01g54460.1;pacid=21910212;longest=1;Parent=LOC_Os01g54460
LOC_Os01g54470	1	31331308	31333613	3B	PF00657 PTHR22835:SF27 AT5G45670.1 GDSL-like Lipase/Acylhydrolase superfamily protein
LOC_Os01g54480	1	31332864	31337161	3B	PF00023 PF07714 PF00069 PTHR23257 KOG0192 AT3G58760.1 Integrin-linked protein kinase family
LOC_Os01g54490	1	31343364	31345522	3B	PF01161 PTHR11362 KOG3346 AT1G65480.1 FT PEBP (phosphatidylethanolamine-binding protein) family protein
LOC_Os01g54510	1	31349612	31353161	3B	PF01823 AT1G29690.1 CAD1 MAC/Perforin domain-containing protein
LOC_Os01g54515	1	31356182	31358948	3B	PF00854 PTHR11654 KOG1237 AT1G59740.1 Major facilitator superfamily protein
LOC_Os01g54520	1	31359199	31362009	3B	PF06884 AT5G45690.1 Protein of unknown function (DUF1264)
LOC_Os01g54530	1	31362634	31365594	3B	PF04765 PTHR12956 AT5G42660.1 Protein of unknown function (DUF616)
LOC_Os01g54540	1	31367015	31369416	3B	PF00572 PTHR11545 KOG3203 K02871 AT1G78630.1 emb1473 Ribosomal protein L13 family protein
LOC_Os01g54550	1	31370225	31372759	3B	PF00447 PTHR10015 KOG0627 AT5G45710.1 AT-HSFA4C HSFA4C RHA1 winged-helix DNA-binding transcription factor family protein
LOC_Os01g54560	1	31373407	31377545	3B	PF00982 PF02358 PTHR10788 KOG1050 2.4.1.15 3.1.3.12 K00697 K01087 AT1G06410.1 ATTPS7 ATTPSA TPS7 trehalose-phosphatase/synthase 7
LOC_Os01g54570	1	31391261	31392235	3B	PF04844 AT2G30400.1 ATOFP2 OFP2 ovate family protein 2
LOC_Os01g54580	1	31394832	31400091	3B	PF08449 PF00892 PF03151 PTHR11132 KOG1443 AT1G06470.1 Nucleotide/sugar transporter family protein
LOC_Os01g54590	1	31403786	31407261	3B	PF00025 PF00071 PF08477 PTHR11708 KOG0087 K07976 AT1G16920.1 ATRABA1B RAB11 RABA1b RAB GTPase homolog A1B
LOC_Os01g54600	1	31409004	31410978	3B	PF03106 AT1G29280.1 ATWRKY65 WRKY65 WRKY DNA-binding protein 65
LOC_Os01g54610	1	31419937	31421528	3B	PTHR19446 AT2G02520.1 RNA-directed DNA polymerase (reverse transcriptase)-related family protein
LOC_Os01g54620	1	31422946	31428688	3B	PF03552 2.4.1.12 K10999 AT4G18780.1 ATCESA8 CESA8 IRX1 LEW2 cellulose synthase family protein
LOC_Os01g54630	1	31431623	31433202	3B	PF00560 PTHR23258 AT4G18760.1 AtRLP51 RLP51 receptor like protein 51
LOC_Os01g54640	1	31434269	31436091	3B	PTHR19446 AT3G24255.1 RNA-directed DNA polymerase (reverse transcriptase)-related family protein
LOC_Os01g54650	1	31440372	31443627	3B	PF04195 PF04094
LOC_Os01g54660	1	31444256	31450372	3B	PF03732 PF00078 PF00665 PTHR10178 ATMG00860.1 DNA/RNA polymerases superfamily protein
LOC_Os01g54670	1	31453332	31457551	3B	PF05670 PTHR13049 KOG3272 AT5G11500.1
LOC_Os01g54680	1	31462022	31465247	3B	PF04195 PF04094
LOC_Os01g54690	1	31466316	31471363	3B	PF00078 PF00665 PTHR10178 ATMG00860.1 DNA/RNA polymerases superfamily protein
LOC_Os01g54700	1	31473897	31477599	3B	PF00069 PF07714 PTHR23258 KOG1187 AT3G24550.1 ATPERK1 PERK1 proline extensin-like receptor kinase 1
LOC_Os01g54714	1	31480770	31486725	3B	ID=PAC:21909863;Name=LOC_Os01g54714.1;pacid=21909863;longest=1;Parent=LOC_Os01g54714
LOC_Os01g54730	1	31487114	31490247	3B	ID=PAC:21904949;Name=LOC_Os01g54730.1;pacid=21904949;longest=1;Parent=LOC_Os01g54730
LOC_Os01g54740	1	31497674	31498418	3B	ID=PAC:21905383;Name=LOC_Os01g54740.1;pacid=21905383;longest=1;Parent=LOC_Os01g54740
LOC_Os01g54750	1	31502527	31502973	3B	ID=PAC:21906469;Name=LOC_Os01g54750.1;pacid=21906469;longest=1;Parent=LOC_Os01g54750
LOC_Os01g54760	1	31503981	31506206	3B	ID=PAC:21910654;Name=LOC_Os01g54760.1;pacid=21910654;longest=1;Parent=LOC_Os01g54760
LOC_Os01g54770	1	31508642	31510037	3B	ID=PAC:21907406;Name=LOC_Os01g54770.1;pacid=21907406;longest=1;Parent=LOC_Os01g54770
LOC_Os01g54784	1	31511534	31519595	3B	PF06454 AT3G59090.1
LOC_Os01g54800	1	31521222	31521674	3B	ID=PAC:21903080;Name=LOC_Os01g54800.1;pacid=21903080;longest=1;Parent=LOC_Os01g54800
LOC_Os01g54810	1	31524048	31527177	3B	PF01764 AT5G50890.1 alpha/beta-Hydrolases superfamily protein
LOC_Os01g54820	1	31529765	31532987	3B	PF10536 PF07197 PTHR10178 AT4G16050.1 Aminotransferase-like plant mobile domain family protein
LOC_Os01g54830	1	31533340	31540054	3B	PF00075 PTHR10178 AT3G01410.1 Polynucleotidyl transferase ribonuclease H-like superfamily protein
LOC_Os01g54850	1	31550655	31553052	3B	PF00646 PF08387 AT5G60610.1 F-box/RNI-like superfamily protein
LOC_Os01g54860	1	31552457	31556837	3B	PF00378 PTHR11941 KOG1684 3.1.2.4 K05605 AT1G06550.1 ATP-dependent caseinolytic (Clp) protease/crotonase family protein
LOC_Os01g54870	1	31559209	31560836	3B	PF01775 PTHR10052 KOG0829 K02882 AT2G34480.1 Ribosomal protein L18ae/LX family protein
LOC_Os01g54880	1	31561385	31564166	3B	PTHR12630 AT2G42390.1 protein kinase C substrate heavy chain-related
LOC_Os01g54890	1	31567891	31568741	3B	PF00847 AT5G47220.1 ATERF-2 ATERF2 ERF2 ethylene responsive element binding factor 2
LOC_Os01g54900	1	31568908	31575611	3B	PF02684 AT2G04560.1 transferases transferring glycosyl groups
LOC_Os01g54910	1	31575708	31583605	3B	PF00009 PF03144 PF00679 PTHR23115 KOG0462 AT2G31060.2 elongation factor family protein
LOC_Os01g54920	1	31585098	31589135	3B	PF10252 PTHR22055 KOG3375 AT5G46020.1
LOC_Os01g54930	1	31592123	31597382	3B	AT1G28520.1 ATVOZ1 VOZ1 vascular plant one zinc finger protein
LOC_Os01g54940	1	31599157	31604594	3B	PF08240 PF00107 PTHR11695 KOG1198 AT3G15090.1 GroES-like zinc-binding alcohol dehydrogenase family protein
LOC_Os01g54950	1	31605287	31607662	3B	PF07047 PTHR12499 KOG3335 AT1G28510.1 Optic atrophy 3 protein (OPA3)
LOC_Os01g54960	1	31608076	31609714	3B	PF02151 PF08332 AT3G09250.1 Nuclear transport factor 2 (NTF2) family protein
LOC_Os01g54969	1	31610738	31612133	3B	PF08100 PF00891 PTHR11746 KOG3178 AT4G35160.1 O-methyltransferase family protein
LOC_Os01g54980	1	31612795	31614644	3B	ID=PAC:21910449;Name=LOC_Os01g54980.1;pacid=21910449;longest=0;Parent=LOC_Os01g54980
LOC_Os01g54990	1	31617167	31623205	3B	PF02362 PF06507 AT2G33860.1 ARF3 ETT Transcriptional factor B3 family protein / auxin-responsive factor AUX/IAA-related
LOC_Os01g55000	1	31629246	31630738	3B	ID=PAC:21909691;Name=LOC_Os01g55000.1;pacid=21909691;longest=1;Parent=LOC_Os01g55000
LOC_Os01g55010	1	31634046	31635118	3B	ID=PAC:21908563;Name=LOC_Os01g55010.1;pacid=21908563;longest=1;Parent=LOC_Os01g55010
LOC_Os01g55020	1	31635565	31638430	3B	AT2G20585.1 NFD6 nuclear fusion defective 6
LOC_Os01g55030	1	31638589	31640485	3B	AT1G23750.1 Nucleic acid-binding OB-fold-like protein
LOC_Os01g55040	1	31641231	31648756	3B	PF02364 KOG0916 2.4.1.- K11000 AT4G03550.1 ATGSL05 ATGSL5 GSL05 GSL5 PMR4 glucan synthase-like 5
LOC_Os01g55050	1	31651616	31656531	3B	PF07223 AT4G28300.1 Protein of unknown function (DUF1421)
LOC_Os01g55060	1	31659521	31659790	3B	ID=PAC:21906156;Name=LOC_Os01g55060.1;pacid=21906156;longest=1;Parent=LOC_Os01g55060
LOC_Os01g55070	1	31661724	31664293	3B	PF01535 PTHR10483 AT3G58590.1 Pentatricopeptide repeat (PPR) superfamily protein
LOC_Os01g55080	1	31669728	31670015	3B	ID=PAC:21908231;Name=LOC_Os01g55080.1;pacid=21908231;longest=1;Parent=LOC_Os01g55080
LOC_Os01g55090	1	31672195	31676356	3B	PF10551 PF00872 AT1G64260.1 MuDR family transposase
LOC_Os01g55094	1	31678311	31689927	3B	AT4G18490.1
LOC_Os01g55100	1	31699450	31701494	3B	AT3G15030.1 MEE35 TCP4 TCP family transcription factor 4
LOC_Os01g55110	1	31710636	31711950	3B	PF00097 PTHR22764 AT2G42360.1 RING/U-box superfamily protein
LOC_Os01g55120	1	31718042	31719808	3B	AT3G58110.1
LOC_Os01g55130	1	31722218	31722559	3B	ID=PAC:21905231;Name=LOC_Os01g55130.1;pacid=21905231;longest=1;Parent=LOC_Os01g55130
LOC_Os01g55140	1	31724277	31725243	3B	ID=PAC:21910797;Name=LOC_Os01g55140.1;pacid=21910797;longest=1;Parent=LOC_Os01g55140
LOC_Os01g55150	1	31728015	31730389	3B	PF07716 PF00170 PTHR13301 AT2G42380.2 ATBZIP34 BZIP34 Basic-leucine zipper (bZIP) transcription factor family protein
LOC_Os01g55160	1	31731974	31732949	3B	ID=PAC:21903201;Name=LOC_Os01g55160.1;pacid=21903201;longest=1;Parent=LOC_Os01g55160
LOC_Os01g55170	1	31738055	31742794	3B	PF05383 PTHR22792 KOG1855 AT5G46250.1 RNA-binding protein
LOC_Os01g55180	1	31743861	31748581	3B	ID=PAC:21905734;Name=LOC_Os01g55180.1;pacid=21905734;longest=1;Parent=LOC_Os01g55180
LOC_Os01g55190	1	31749149	31753374	3B	PF04862 AT1G29980.1 Protein of unknown function DUF642
LOC_Os01g55200	1	31761223	31763887	3B	PF00520 PF07885 PF00027 PTHR10217 KOG0500 AT5G46240.1 KAT1 potassium channel in Arabidopsis thaliana 1
LOC_Os01g55210	1	31764561	31765103	3B	ID=PAC:21906334;Name=LOC_Os01g55210.1;pacid=21906334;longest=1;Parent=LOC_Os01g55210
LOC_Os01g55220	1	31766630	31766842	3B	ID=PAC:21910843;Name=LOC_Os01g55220.1;pacid=21910843;longest=1;Parent=LOC_Os01g55220
LOC_Os01g55240	1	31795105	31797643	3B	PF03171 PTHR10209 KOG0143 1.14.11.13 K04125 AT1G30040.1 ATGA2OX2 GA2OX2 gibberellin 2-oxidase
LOC_Os01g55250	1	31799902	31800714	3B	ID=PAC:21910341;Name=LOC_Os01g55250.1;pacid=21910341;longest=1;Parent=LOC_Os01g55250
LOC_Os01g55260	1	31806962	31811865	3B	PF00004 PF05496 PTHR23074 KOG0738 AT2G34560.2 P-loop containing nucleoside triphosphate hydrolases superfamily protein
LOC_Os01g55270	1	31811345	31814593	3B	PF09032 PF04969 PF05002 PTHR13164 KOG3260 K04507 AT1G30070.1 SGS domain-containing protein
LOC_Os01g55280	1	31815517	31816881	3B	AT1G78430.1 RIP2 ROP interactive partner 2
LOC_Os01g55290	1	31825966	31830182	3B	PF01535 PTHR10483 AT4G21190.1 emb1417 Pentatricopeptide repeat (PPR) superfamily protein
LOC_Os01g55300	1	31830297	31836984	3B	PF00817 PF11799 PTHR11076 KOG2095 2.7.7.7 K03509 AT5G44740.2 POLH Y-family DNA polymerase H
LOC_Os01g55310	1	31836495	31839636	3B	PF00702 PTHR18901 KOG2914 AT4G21470.1 ATFMN/FHY FMN/FHY riboflavin kinase/FMN hydrolase
LOC_Os01g55320	1	31840530	31841097	3B	PF00403 PTHR22814 KOG1603 AT1G06330.1 Heavy metal transport/detoxification superfamily protein
LOC_Os01g55330	1	31846389	31846784	3B	ID=PAC:21910146;Name=LOC_Os01g55330.1;pacid=21910146;longest=1;Parent=LOC_Os01g55330
LOC_Os01g55340	1	31850537	31851619	3B	PF02701 AT5G62430.1 CDF1 cycling DOF factor 1
LOC_Os01g55350	1	31859331	31865031	3B	PF00311 AT1G53310.1 ATPEPC1 ATPPC1 PEPC1 PPC1 phosphoenolpyruvate carboxylase 1
LOC_Os01g55360	1	31870932	31877607	3B	PF01148 PTHR13773 KOG1440 2.7.7.41 K00981 AT1G62430.1 ATCDS1 CDS1 CDP-diacylglycerol synthase 1
LOC_Os01g55370	1	31889711	31891433	3B	AT1G29195.1
LOC_Os01g55380	1	31892182	31892615	3B	ID=PAC:21910343;Name=LOC_Os01g55380.1;pacid=21910343;longest=1;Parent=LOC_Os01g55380
LOC_Os01g55390	1	31909559	31911650	3B	PF00078 PTHR10178 ATMG00860.1 DNA/RNA polymerases superfamily protein
LOC_Os01g55400	1	31916597	31918264	3B	ID=PAC:21910855;Name=LOC_Os01g55400.1;pacid=21910855;longest=1;Parent=LOC_Os01g55400
LOC_Os01g55410	1	31919494	31922406	3B	PF05097 AT2G30990.1 Protein of unknown function (DUF688)
LOC_Os01g55420	1	31925866	31927051	3B	AT1G78810.1
LOC_Os01g55430	1	31927134	31930005	3B	PF00646 PF01167 PTHR16517 KOG2502 AT1G53320.1 AtTLP7 TLP7 tubby like protein 7
LOC_Os01g55440	1	31938442	31940188	3B	PF00069 PF07714 PF03822 PTHR22982 KOG0583 AT5G45820.1 CIPK20 PKS18 SnRK3.6 CBL-interacting protein kinase 20
LOC_Os01g55450	1	31943528	31948580	3B	PF00069 PF07714 PF03822 PTHR22982 KOG0583 AT4G18700.1 ATWL4 CIPK12 SnRK3.9 WL4 CBL-interacting protein kinase 12
LOC_Os01g55470	1	31957499	31961019	3B	ID=PAC:21903175;Name=LOC_Os01g55470.1;pacid=21903175;longest=1;Parent=LOC_Os01g55470
LOC_Os01g55480	1	31962624	31965777	3B	PF02992
LOC_Os01g55490	1	31969293	31974175	3B	PF07818 PTHR13464 AT1G29220.1 transcriptional regulator family protein
LOC_Os01g55500	1	31975992	31980079	3B	PF00860 PTHR11119 KOG1292 AT2G34190.1 Xanthine/uracil permease family protein
LOC_Os01g55510	1	31981931	31982832	3B	PF01221 PTHR11886 KOG3430 AT1G52240.2 ATROPGEF11 PIRF1 ROPGEF11 RHO guanyl-nucleotide exchange factor 11
LOC_Os01g55520	1	31986499	31989237	3B	PF03759 AT1G52240.1 ATROPGEF11 PIRF1 ROPGEF11 RHO guanyl-nucleotide exchange factor 11
LOC_Os01g55530	1	31992087	31996466	3B	PF00931 AT4G23440.1 Disease resistance protein (TIR-NBS class)
LOC_Os01g55540	1	31998651	32003690	3B	PF00155 PTHR11879 KOG1411 2.6.1.1 K00813 AT5G11520.1 ASP3 YLS4 aspartate aminotransferase 3
LOC_Os01g55549	1	32006374	32009784	3B	PF00046 PF01852 PTHR19418 KOG0484 K09338 AT1G79840.1 GL2 HD-ZIP IV family of homeobox-leucine zipper protein with lipid-binding START domain
LOC_Os01g55560	1	32010477	32013420	3B	AT2G46225.2 ABIL1 ABI-1-like 1
LOC_Os01g55570	1	32014398	32016278	3B	AT1G52220.1
LOC_Os01g55580	1	32016622	32022401	3B	PF03638 PTHR12446 AT4G29000.1 Tesmin/TSO1-like CXC domain-containing protein
LOC_Os01g55590	1	32026305	32032687	3B	PF00501 PTHR11968 KOG1176 AT3G16170.1 AMP-dependent synthetase and ligase family protein
LOC_Os01g55600	1	32032686	32035011	3B	PF00854 PTHR11654 KOG1237 AT1G52190.1 Major facilitator superfamily protein
LOC_Os01g55610	1	32038018	32040378	3B	PF00854 PTHR11654 KOG1237 AT1G52190.1 Major facilitator superfamily protein
LOC_Os01g55620	1	32049962	32050766	3B	PF01112 PTHR10188 AT3G16150.1 N-terminal nucleophile aminohydrolases (Ntn hydrolases) superfamily protein
LOC_Os01g55630	1	32052966	32054348	3B	PF00190 AT4G28520.1 CRC CRU3 cruciferin 3
LOC_Os01g55640	1	32057155	32058133	3B	PF03145 PTHR10315 AT5G37870.1 Protein with RING/U-box and TRAF-like domains
LOC_Os01g55650	1	32057383	32062829	3B	PF11815 PF01734 PTHR11711:SF1 KOG2214 2.3.1.51 3.1.1.13 3.1.1.3 3.1.1.4 K14674 AT5G04040.1 SDP1 Patatin-like phospholipase family protein
LOC_Os01g55660	1	32065489	32069846	3B	PF00098 PF00665 PF07727 PTHR11439 AT4G23160.1 CRK8 cysteine-rich RLK (RECEPTOR-like protein kinase) 8
LOC_Os01g55670	1	32070785	32072083	3B	AT5G55570.1
LOC_Os01g55700	1	32072449	32082488	3B	PF03031 PTHR12210 KOG2832 AT1G55900.1 emb1860 TIM50 Haloacid dehalogenase-like hydrolase (HAD) superfamily protein
LOC_Os01g55690	1	32076732	32078743	3B	PF00190 AT5G44120.3 ATCRA1 CRA1 CRU1 RmlC-like cupins superfamily protein
LOC_Os01g55710	1	32083016	32083693	3B	AT4G17410.2 DWNN domain a CCHC-type zinc finger
LOC_Os01g55720	1	32088256	32089049	3B	AT4G16400.1
LOC_Os01g55730	1	32091564	32094141	3B	PF10217 PTHR22876 KOG3241 AT3G02220.1
LOC_Os01g55740	1	32094403	32098715	3B	PF01694 PTHR22936 AT1G18600.1 ATRBL12 RBL12 RHOMBOID-like protein 12
LOC_Os01g55750	1	32106832	32109745	3B	PF03634 AT5G60970.1 TCP5 TEOSINTE BRANCHED 1 cycloidea and PCF transcription factor 5
LOC_Os01g55770	1	32123247	32128053	3B	AT5G08060.1
LOC_Os01g55790	1	32130255	32130647	3B	ID=PAC:21907173;Name=LOC_Os01g55790.1;pacid=21907173;longest=1;Parent=LOC_Os01g55790
LOC_Os01g55780	1	32130586	32137004	3B	PF03009 PTHR23344 KOG2258 3.1.4.46 K01126 AT5G08030.1 PLC-like phosphodiesterases superfamily protein
LOC_Os01g55799	1	32137366	32143435	3B	PF03081 PTHR12542 KOG2344 K07195 AT3G29400.1 ATEXO70E1 EXO70E1 exocyst subunit exo70 family protein E1
LOC_Os01g55795	1	32143762	32145285	3B	PF04788 AT5G66740.1 Protein of unknown function (DUF620)
LOC_Os01g55820	1	32145824	32147365	3B	PF07983 AT1G18650.1 PDCB3 plasmodesmata callose-binding protein 3
LOC_Os01g55830	1	32148052	32152116	3B	PF02798 PF00043 PTHR11260 KOG0867 AT3G62760.1 ATGSTF13 Glutathione S-transferase family protein
LOC_Os01g55840	1	32154275	32156153	3B	ID=PAC:21908704;Name=LOC_Os01g55840.1;pacid=21908704;longest=1;Parent=LOC_Os01g55840
LOC_Os01g55850	1	32165440	32165796	3B	AT1G69320.1 CLE10 CLAVATA3/ESR-RELATED 10
LOC_Os01g55860	1	32167881	32171343	3B	PF02582 PTHR16255 KOG2861 AT1G69380.1 Protein of unknown function (DUF155)
LOC_Os01g55870	1	32171722	32175018	3B	PF01817 PTHR21145 KOG0795 5.4.99.5 K01850 AT3G29200.1 ATCM1 CM1 chorismate mutase 1
LOC_Os01g55880	1	32177890	32181792	3B	PF02151 PF08755 PTHR11361:SF1 AT2G03390.1 uvrB/uvrC motif-containing protein
LOC_Os01g55890	1	32185406	32189756	3B	PF00696 AT1G26640.1 Amino acid kinase family protein
LOC_Os01g55900	1	32189931	32193462	3B	PF03652 AT3G52905.1 Polynucleotidyl transferase ribonuclease H-like superfamily protein
LOC_Os01g55910	1	32206224	32211250	3B	PF03732 PF00078 PF00075 PF00665 PTHR10178 AT3G01410.1 Polynucleotidyl transferase ribonuclease H-like superfamily protein
LOC_Os01g55920	1	32211573	32214918	3B	PF04195 PF04094
LOC_Os01g55930	1	32216045	32216368	3B	PF06882
LOC_Os01g55940	1	32221376	32225123	3B	PF03321 K14487 AT4G37390.1 AUR3 BRU6 GH3-2 GH3.2 YDK1 Auxin-responsive GH3 family protein
LOC_Os01g55950	1	32226885	32229632	3B	PF03069 3.5.1.49 K01455 AT4G37560.1 Acetamidase/Formamidase family protein
LOC_Os01g55960	1	32231125	32232573	3B	PF01535 PTHR10483 AT5G56310.1 Pentatricopeptide repeat (PPR) superfamily protein
LOC_Os01g55974	1	32233035	32238980	3B	PF00383 PTHR11086 KOG3127 3.5.4.12 K01493 AT3G48540.1 Cytidine/deoxycytidylate deaminase family protein
LOC_Os01g55990	1	32240137	32240724	3B	ID=PAC:21903823;Name=LOC_Os01g55990.1;pacid=21903823;longest=1;Parent=LOC_Os01g55990
LOC_Os01g56000	1	32241235	32250788	3B	PF00076 PF07744 PTHR10432 AT1G27750.1 nucleic acid binding
LOC_Os01g56010	1	32249971	32251625	3B	PF00079 PTHR11461 KOG2392 AT1G47710.1 Serine protease inhibitor (SERPIN) family protein
LOC_Os01g56020	1	32252117	32255022	3B	AT2G16270.1
LOC_Os01g56030	1	32258914	32260026	3B	PF00036 PTHR10891 KOG0027 AT3G50770.1 CML41 calmodulin-like 41
LOC_Os01g56040	1	32267055	32269458	3B	PF01754 PF01428 PTHR10634 KOG3173 AT4G12040.1 A20/AN1-like zinc finger family protein
LOC_Os01g56050	1	32270054	32272147	3B	PF01554 PTHR11206 KOG1347 AT3G26590.1 MATE efflux family protein
LOC_Os01g56060	1	32273018	32273482	3B	ID=PAC:21905712;Name=LOC_Os01g56060.1;pacid=21905712;longest=1;Parent=LOC_Os01g56060
LOC_Os01g56070	1	32276550	32278226	3B	PF00097 PTHR12313 KOG0823 AT1G19310.1 RING/U-box superfamily protein
LOC_Os01g56080	1	32289147	32289804	3B	ID=PAC:21903156;Name=LOC_Os01g56080.1;pacid=21903156;longest=1;Parent=LOC_Os01g56080
LOC_Os01g56090	1	32293824	32295257	3B	AT2G24970.1
LOC_Os01g56100	1	32298855	32303035	3B	PF03909 AT5G65910.1 BSD domain-containing protein
LOC_Os01g56110	1	32303699	32306637	3B	PF00076 PTHR10432 KOG4205 AT5G55550.2 RNA-binding (RRM/RBD/RNP motifs) family protein
LOC_Os01g56120	1	32308807	32313194	3B	PF00076 PTHR23365 KOG4205 AT5G55550.1 RNA-binding (RRM/RBD/RNP motifs) family protein
LOC_Os01g56130	1	32318613	32322673	3B	PF00535 AT4G07960.1 ATCSLC12 CSLC12 Cellulose-synthase-like C12
LOC_Os01g56140	1	32327698	32332777	3B	AT5G65770.1 LINC4 little nuclei4
LOC_Os01g56150	1	32334652	32338090	3B	PF05577 PTHR11010 KOG2183 3.4.16.2 K01285 AT5G65760.1 Serine carboxypeptidase S28 family protein
LOC_Os01g56160	1	32338330	32339088	3B	ID=PAC:21904852;Name=LOC_Os01g56160.1;pacid=21904852;longest=1;Parent=LOC_Os01g56160
LOC_Os01g56170	1	32343925	32344839	3B	ID=PAC:21906844;Name=LOC_Os01g56170.1;pacid=21906844;longest=1;Parent=LOC_Os01g56170
LOC_Os01g56180	1	32346889	32350138	3B	AT5G64510.1
LOC_Os01g56190	1	32350513	32360765	3B	PF01424 PF00270 PF00271 PF04408 PF07717 PTHR18934 AT2G30800.1 ATVT-1 HVT1 helicase in vascular tissue and tapetum
LOC_Os01g56200	1	32367683	32371816	3B	PF00651 PF11900 PF00023 PF12313 PTHR18958 AT5G45110.1 ATNPR3 NPR3 NPR1-like protein 3
LOC_Os01g56210	1	32371982	32372869	3B	PF03081 PTHR12542 AT5G50380.1 ATEXO70F1 EXO70F1 exocyst subunit exo70 family protein F1
LOC_Os01g56220	1	32379760	32380589	3B	ID=PAC:21903797;Name=LOC_Os01g56220.1;pacid=21903797;longest=1;Parent=LOC_Os01g56220
LOC_Os01g56230	1	32381210	32385694	3B	PF03798 PTHR13439 KOG4561 AT1G31300.1 TRAM LAG1 and CLN8 (TLC) lipid-sensing domain containing protein
LOC_Os01g56235	1	32386510	32388520	3B	AT1G16520.1
LOC_Os01g56240	1	32390331	32390805	3B	PF02519 AT1G16510.1 SAUR-like auxin-responsive protein family
LOC_Os01g56250	1	32393390	32395998	3B	PF09322 PF03108 PF10551 AT1G64260.1 MuDR family transposase
LOC_Os01g56260	1	32396631	32400156	3B	PF03004 AT1G40087.1 Plant transposase (Ptta/En/Spm family)
LOC_Os01g56270	1	32408275	32413635	3B	ID=PAC:21906735;Name=LOC_Os01g56270.1;pacid=21906735;longest=0;Parent=LOC_Os01g56270
LOC_Os01g56280	1	32415075	32417311	3B	PF10536 AT1G48120.1 hydrolases;protein serine/threonine phosphatases
LOC_Os01g56290	1	32424442	32427509	3B	AT2G34780.1 EMB1611 MEE22 maternal effect embryo arrest 22
LOC_Os01g56300	1	32433084	32439784	3B	PF09770 PTHR21551 AT3G22270.1 Topoisomerase II-associated protein PAT1
LOC_Os01g56310	1	32440171	32443318	3B	PF04055 PTHR10949 KOG2672 2.8.1.8 K03644 AT5G08415.1 Radical SAM superfamily protein
LOC_Os01g56320	1	32450869	32456576	3B	PF05922 PF00082 PTHR10795 AT4G20430.1 Subtilase family protein
LOC_Os01g56330	1	32461878	32465066	3B	PF11721 PF00069 PF07714 PTHR23258 KOG1187 AT3G51550.1 FER Malectin/receptor-like protein kinase family protein
LOC_Os01g56340	1	32466492	32469262	3B	PF09322
LOC_Os01g56350	1	32470274	32476639	3B	AT2G34640.1 HMR PTAC12 plastid transcriptionally active 12
LOC_Os01g56360	1	32475143	32479148	3B	PF03007 PF06974 AT5G53390.1 O-acyltransferase (WSD1-like) family protein
LOC_Os01g56370	1	32484736	32489971	3B	PF03007 PF06974 AT3G49200.1 O-acyltransferase (WSD1-like) family protein
LOC_Os01g56380	1	32501013	32502957	3B	PF00282 PTHR11999 KOG0628 AT2G20340.1 Pyridoxal phosphate (PLP)-dependent transferases superfamily protein
LOC_Os01g56390	1	32508396	32511902	3B	AT5G46170.1 F-box family protein
LOC_Os01g56400	1	32513693	32517028	3B	PF00005 PTHR19222 KOG2355 AT4G33460.1 ATNAP13 EMB2751 ABC transporter family protein
LOC_Os01g56410	1	32517707	32522007	3B	ID=PAC:21904344;Name=LOC_Os01g56410.1;pacid=21904344;longest=1;Parent=LOC_Os01g56410
LOC_Os01g56420	1	32523328	32524183	3B	PF04145 PTHR12483 KOG3386 AT2G26975.1 Ctr copper transporter family
LOC_Os01g56430	1	32526290	32526942	3B	PF04145 PTHR12483 KOG3386 AT2G26975.1 Ctr copper transporter family
LOC_Os01g56450	1	32534857	32536024	3B	PF04525 AT3G15810.1 Protein of unknown function (DUF567)
LOC_Os01g56460	1	32538899	32541617	3B	PF02330 KOG2536 AT4G32605.1 Mitochondrial glycoprotein family protein
LOC_Os01g56470	1	32543304	32545209	3B	AT2G35900.1
LOC_Os01g56480	1	32547110	32547706	3B	ID=PAC:21902979;Name=LOC_Os01g56480.1;pacid=21902979;longest=1;Parent=LOC_Os01g56480
LOC_Os01g56490	1	32552611	32569756	3B	PF00917 PF00443 PF12436 PTHR10420 KOG1863 AT3G11910.1 UBP13 ubiquitin-specific protease 13
LOC_Os01g56500	1	32573887	32575893	3B	ID=PAC:21903554;Name=LOC_Os01g56500.1;pacid=21903554;longest=1;Parent=LOC_Os01g56500
LOC_Os01g56510	1	32580710	32586143	3B	PF00933 PF01915 AT5G04885.1 Glycosyl hydrolase family protein
LOC_Os01g56520	1	32586873	32592046	3B	PF00035 PTHR11207 AT3G62800.1 DRB4 double-stranded-RNA-binding protein 4
LOC_Os01g56530	1	32592867	32593956	3B	PF03195 AT3G03760.1 LBD20 LOB domain-containing protein 20
LOC_Os01g56540	1	32594360	32597265	3B	PF05033 PF00856 PTHR22884 AT3G03750.2 SDG20 SUVR3 SET domain protein 20
LOC_Os01g56550	1	32598081	32601810	3B	PF02270 PTHR10445 KOG2905 3.6.4.12 K03139 AT1G75510.1 Transcription initiation factor IIF beta subunit
LOC_Os01g56560	1	32608681	32611045	3B	PF03364 PTHR12901 KOG3177 AT4G17650.1 Polyketide cyclase / dehydrase and lipid transport protein
LOC_Os01g56570	1	32611406	32613200	3B	PF02485 PTHR19297 KOG0799 AT5G39990.1 Core-2/I-branching beta-1 6-N-acetylglucosaminyltransferase family protein
LOC_Os01g56580	1	32615694	32622894	3B	PF00069 PF07714 PTHR11909 KOG1164 AT3G03940.1 Protein kinase family protein
LOC_Os01g56590	1	32624170	32647048	3B	PF09324 PTHR10663 KOG1848 AT5G27970.1 ARM repeat superfamily protein
LOC_Os01g56600	1	32652482	32656601	3B	PF02881 PF00448 PF03205 PF02492 PF02978 PTHR11564 KOG0780 K03106 AT1G48900.1 Signal recognition particle SRP54 subunit protein
LOC_Os01g56610	1	32656664	32658481	3B	PF02574 PTHR21091 KOG1579 AT3G63250.1 ATHMT-2 HMT-2 HMT2 homocysteine methyltransferase 2
LOC_Os01g56620	1	32660700	32667425	3B	PF01142 PTHR13326 KOG2339 AT3G04820.1 Pseudouridine synthase family protein
LOC_Os01g56630	1	32669491	32676573	3B	PF09742 PTHR12895 KOG2225 AT1G04200.1
LOC_Os01g56640	1	32675440	32681407	3B	PTHR12461 KOG2508 AT5G19840.1 2-oxoglutarate (2OG) and Fe(II)-dependent oxygenase superfamily protein
LOC_Os01g56650	1	32682983	32683387	3B	ID=PAC:21905607;Name=LOC_Os01g56650.1;pacid=21905607;longest=1;Parent=LOC_Os01g56650
LOC_Os01g56660	1	32693760	32696486	3B	ID=PAC:21908355;Name=LOC_Os01g56660.1;pacid=21908355;longest=1;Parent=LOC_Os01g56660
LOC_Os01g56670	1	32699024	32709287	3B	PF01532 PTHR11742 KOG2429 K10085 AT5G43710.1 Glycosyl hydrolase family 47 protein
LOC_Os01g56680	1	32707831	32709294	3B	PF07123 AT2G30570.1 PSBW photosystem II reaction center W
LOC_Os01g56690	1	32714779	32716417	3B	PF00010
LOC_Os01g56700	1	32721445	32721780	3B	ID=PAC:21910694;Name=LOC_Os01g56700.1;pacid=21910694;longest=1;Parent=LOC_Os01g56700
LOC_Os01g56710	1	32722705	32724309	3B	PF03478
LOC_Os01g56720	1	32726141	32727445	3B	PF01657
LOC_Os01g56730	1	32735356	32739833	3B	PF08387
LOC_Os01g56740	1	32739963	32741600	3B	PF03478
LOC_Os01g56750	1	32745017	32746482	3B	PF03478
LOC_Os01g56764	1	32747534	32757798	3B	PF06414 AT1G06750.2 P-loop containing nucleoside triphosphate hydrolases superfamily protein
LOC_Os01g56780	1	32759124	32764841	3B	PF03126 AT5G43630.1 TZP zinc knuckle (CCHC-type) family protein
LOC_Os01g56790	1	32768597	32773281	3B	PF04576 AT1G08800.1 Protein of unknown function DUF593
LOC_Os01g56800	1	32773479	32784325	3B	PF00917 PTHR10420 AT1G04300.1 TRAF-like superfamily protein
LOC_Os01g56810	1	32788487	32792751	3B	PF01565 PF09265 PTHR13878 KOG1231 1.5.99.12 K00279 AT1G75450.1 ATCKX5 ATCKX6 CKX5 cytokinin oxidase 5
LOC_Os01g56820	1	32815108	32819452	3B	PF10607 PTHR12864 KOG2659 AT1G06060.1 LisH and RanBPM domains containing protein
LOC_Os01g56830	1	32822225	32824508	3B	PF05699 PTHR23272 KOG1121 AT3G42170.1 BED zinc finger ;hAT family dimerisation domain
LOC_Os01g56840	1	32830508	32831818	3B	PF01657 AT5G41290.1 Receptor-like protein kinase-related family protein
LOC_Os01g56850	1	32835841	32838252	3B	PF01657 AT4G20680.1 Domain of unknown function (DUF26)
LOC_Os01g56860	1	32838523	32842473	3B	PF00400 PTHR22847 KOG0316 AT2G16405.1 Transducin/WD40 repeat-like superfamily protein
LOC_Os01g56870	1	32842662	32847884	3B	ID=PAC:21905273;Name=LOC_Os01g56870.1;pacid=21905273;longest=1;Parent=LOC_Os01g56870
LOC_Os01g56880	1	32848236	32852610	3B	PF00149 PTHR22953 KOG1378 AT2G16430.2 ATPAP10 PAP10 purple acid phosphatase 10
LOC_Os01g56890	1	32855275	32858101	3B	AT2G36835.1
LOC_Os01g56900	1	32860932	32863510	3B	PF07762
LOC_Os01g56910	1	32869293	32878216	3B	PF08700 KOG2033 AT5G16300.1 Vps51/Vps67 family (components of vesicular transport) protein
LOC_Os01g56930	1	32886850	32892644	3B	PF00026 PTHR13683 KOG1339 2.7.1.- K00924 AT5G22850.1 Eukaryotic aspartyl protease family protein
LOC_Os01g56940	1	32893379	32899784	3B	PF00752 PF00867 PTHR11081 3.1.-.- K10746 AT1G29630.1 5'-3' exonuclease family protein
LOC_Os01g56969	1	32900891	32902628	3B	AT1G27050.1 ATHB54 HB54 homeobox protein 54
LOC_Os01g56960	1	32903910	32905663	3B	PF00328 PTHR12750 AT5G15070.1 Phosphoglycerate mutase-like family protein
LOC_Os01g56980	1	32910262	32925565	3B	PF00328 PTHR12750 KOG1057 AT3G01310.2 Phosphoglycerate mutase-like family protein
LOC_Os01g56990	1	32929037	32932792	3B	PF00415 PTHR22870 AT1G27060.1 Regulator of chromosome condensation (RCC1) family protein
LOC_Os01g57004	1	32934209	32934997	3B	ID=PAC:21910564;Name=LOC_Os01g57004.1;pacid=21910564;longest=1;Parent=LOC_Os01g57004
LOC_Os01g57020	1	32939957	32942493	3B	PF06136 AT1G05577.1 Domain of unknown function (DUF966)
LOC_Os01g57030	1	32945017	32945552	3B	ID=PAC:21910024;Name=LOC_Os01g57030.1;pacid=21910024;longest=1;Parent=LOC_Os01g57030
LOC_Os01g57040	1	32946459	32946940	3B	ID=PAC:21907613;Name=LOC_Os01g57040.1;pacid=21907613;longest=1;Parent=LOC_Os01g57040
LOC_Os01g57050	1	32947994	32949231	3B	AT5G43150.1
LOC_Os01g57066	1	32956909	32963292	3B	PF09335 PTHR10281 KOG1109 AT4G14950.1 SNARE associated Golgi protein family
LOC_Os01g57073	1	32965305	32977407	3B	PF00675 PF05193 PTHR11851 KOG0959 AT2G41790.1 Insulinase (Peptidase family M16) family protein
LOC_Os01g57082	1	32984982	32994519	3B	PF05193 PTHR11851 AT2G41790.1 Insulinase (Peptidase family M16) family protein
LOC_Os01g57100	1	32996762	32999264	3B	PF00139 PF00069 PF07714 PTHR23258 KOG1187 AT5G10530.1 Concanavalin A-like lectin protein kinase family protein
LOC_Os01g57110	1	33000047	33010221	3B	PF00176 PF00271 PTHR10799 KOG1001 AT1G61140.1 EDA16 SNF2 domain-containing protein / helicase domain-containing protein / zinc finger protein-related
LOC_Os01g57120	1	33015925	33020218	3B	PF10536 PF06839 AT1G48120.1 hydrolases;protein serine/threonine phosphatases
LOC_Os01g57130	1	33021351	33024499	3B	PF04195 PF04094
LOC_Os01g57140	1	33026929	33027327	3B	ID=PAC:21902901;Name=LOC_Os01g57140.1;pacid=21902901;longest=1;Parent=LOC_Os01g57140
LOC_Os01g57150	1	33029111	33030489	3B	AT1G11125.1
LOC_Os01g57160	1	33033603	33039456	3B	ID=PAC:21902984;Name=LOC_Os01g57160.1;pacid=21902984;longest=1;Parent=LOC_Os01g57160
LOC_Os01g57170	1	33040855	33041659	3B	ID=PAC:21909103;Name=LOC_Os01g57170.1;pacid=21909103;longest=1;Parent=LOC_Os01g57170
LOC_Os01g57180	1	33042694	33043857	3B	PF06839
LOC_Os01g57190	1	33044180	33044803	3B	PF09322
LOC_Os01g57210	1	33050635	33058497	3B	PF00400 PF08662 PTHR19845 KOG0267 AT1G61210.1 Transducin/WD40 repeat-like superfamily protein
LOC_Os01g57220	1	33059187	33065392	3B	PF04144 PTHR10687 KOG3088 AT1G61250.1 SC3 secretory carrier 3
LOC_Os01g57230	1	33064386	33067834	3B	PF00651 PF03000 AT5G03250.1 Phototropic-responsive NPH3 family protein
LOC_Os01g57240	1	33073501	33078968	3B	AT4G28190.1 ULT ULT1 Developmental regulator ULTRAPETALA
LOC_Os01g57250	1	33082077	33083412	3B	PF12620
LOC_Os01g57260	1	33089182	33090312	3B	PF03997 PTHR12937 KOG3284 K12184 AT4G05000.1 VPS28-1 VPS28-2 Vacuolar protein sorting-associated protein VPS28 family protein
LOC_Os01g57270	1	33091621	33096363	3B	PF00931 PF05729 PTHR23155 KOG4658 AT3G14460.1 LRR and NB-ARC domains-containing disease resistance protein
LOC_Os01g57280	1	33098072	33104550	3B	PF00931 PTHR23155:SF33 KOG4658 AT3G14460.1 LRR and NB-ARC domains-containing disease resistance protein
LOC_Os01g57294	1	33115205	33115987	3B	PTHR10483 AT2G33760.1 Pentatricopeptide repeat (PPR) superfamily protein
LOC_Os01g57310	1	33116117	33124371	3B	PF00931 PTHR23155:SF28 KOG4658 AT3G14460.1 LRR and NB-ARC domains-containing disease resistance protein
LOC_Os01g57324	1	33135833	33136615	3B	PTHR10483 AT2G33760.1 Pentatricopeptide repeat (PPR) superfamily protein
LOC_Os01g57350	1	33137905	33152593	3B	PF00781 PTHR12358 KOG1115 AT4G21534.1 Diacylglycerol kinase family protein
LOC_Os01g57340	1	33141127	33145609	3B	PF00931 PTHR23155:SF28 KOG4658 AT3G14460.1 LRR and NB-ARC domains-containing disease resistance protein
LOC_Os01g57360	1	33154276	33158320	3B	PF01553 PTHR10983 KOG1505 2.3.1.- 2.3.1.51 K13513 AT3G18850.1 LPAT5 lysophosphatidyl acyltransferase 5
LOC_Os01g57370	1	33168429	33172643	3B	PF00027 PTHR10217 KOG0498 AT5G54250.1 ATCNGC4 CNGC4 DND2 HLM1 cyclic nucleotide-gated cation channel 4
LOC_Os01g57380	1	33174311	33174811	3B	ID=PAC:21907463;Name=LOC_Os01g57380.1;pacid=21907463;longest=1;Parent=LOC_Os01g57380
LOC_Os01g57390	1	33177222	33177745	3B	PF01476
LOC_Os01g57400	1	33181340	33181729	3B	PF01476
LOC_Os01g57410	1	33182589	33186170	3B	PF01535 PTHR10483 AT1G09900.1 Pentatricopeptide repeat (PPR-like) superfamily protein
LOC_Os01g57420	1	33185330	33192979	3B	PF00781 PF00609 PTHR11255 AT2G20900.2 ATDGK5 DGK5 diacylglycerol kinase 5
LOC_Os01g57430	1	33194084	33194402	3B	ID=PAC:21906542;Name=LOC_Os01g57430.1;pacid=21906542;longest=1;Parent=LOC_Os01g57430
LOC_Os01g57440	1	33195328	33197885	3B	PF00753 PF07522 PTHR23240 KOG1361 AT1G27410.1 DNA repair metallo-beta-lactamase family protein
LOC_Os01g57450	1	33200667	33201485	3B	PF00582 AT1G11360.1 Adenine nucleotide alpha hydrolases-like superfamily protein
LOC_Os01g57460	1	33205177	33208686	3B	PF01491 PTHR16821:SF2 KOG3413 AT4G03240.1 ATFH FH frataxin homolog
LOC_Os01g57470	1	33207652	33208693	3B	PTHR10891 AT5G54490.1 PBP1 pinoid-binding protein 1
LOC_Os01g57480	1	33210230	33216333	3B	PF01453 PF00954 PF08276 PF07714 PF00069 PTHR23258 KOG1187 AT4G21390.1 B120 S-locus lectin protein kinase family protein
LOC_Os01g57490	1	33218394	33223744	3B	PF01453 PF07714 PF00069 PTHR23258 KOG1187 AT4G21390.1 B120 S-locus lectin protein kinase family protein
LOC_Os01g57500	1	33224052	33226175	3B	ID=PAC:21908097;Name=LOC_Os01g57500.1;pacid=21908097;longest=1;Parent=LOC_Os01g57500
LOC_Os01g57510	1	33227652	33231771	3B	PF01453 PF00954 PF08276 PF07714 PF00069 PF11883 PTHR23258 KOG1187 AT4G21380.1 ARK3 RK3 receptor kinase 3
LOC_Os01g57520	1	33234245	33235084	3B	ID=PAC:21908056;Name=LOC_Os01g57520.1;pacid=21908056;longest=1;Parent=LOC_Os01g57520
LOC_Os01g57530	1	33237119	33237334	3B	ID=PAC:21905542;Name=LOC_Os01g57530.1;pacid=21905542;longest=1;Parent=LOC_Os01g57530
LOC_Os01g57540	1	33240486	33243618	3B	PF00069 PF07714 PF11883 PTHR23258 AT1G65790.1 ARK1 RK1 receptor kinase 1
LOC_Os01g57550	1	33244704	33248408	3B	AT2G15730.1 P-loop containing nucleoside triphosphate hydrolases superfamily protein
LOC_Os01g57560	1	33248875	33256713	3B	PF01453 PF00954 PF08276 PF00069 PF07714 PF11883 PTHR23258 KOG1187 AT4G21380.1 ARK3 RK3 receptor kinase 3
LOC_Os01g57570	1	33264231	33268444	3B	PF00258 PF03358 PF02525 KOG3135 AT5G54500.1 FQR1 flavodoxin-like quinone reductase 1
LOC_Os01g57580	1	33272395	33274308	3B	AT3G20640.1 basic helix-loop-helix (bHLH) DNA-binding superfamily protein
LOC_Os01g57590	1	33300827	33302662	3B	ID=PAC:21907016;Name=LOC_Os01g57590.1;pacid=21907016;longest=1;Parent=LOC_Os01g57590
LOC_Os01g57599	1	33302679	33304543	3B	PTHR19446 AT3G25270.1 Ribonuclease H-like superfamily protein
LOC_Os01g57610	1	33308448	33311391	3B	PF03321 K14487 AT5G54510.1 DFL1 GH3.6 Auxin-responsive GH3 family protein
LOC_Os01g57620	1	33317039	33317912	3B	PTHR12787:SF1 AT2G16030.1 S-adenosyl-L-methionine-dependent methyltransferases superfamily protein
LOC_Os01g57630	1	33318035	33322910	3B	PF01535 PTHR10483 AT1G55890.1 Tetratricopeptide repeat (TPR)-like superfamily protein
LOC_Os01g57650	1	33329420	33331935	3B	AT5G54630.1 zinc finger protein-related
LOC_Os01g57660	1	33341643	33342021	3B	AT5G40690.1
LOC_Os01g57670	1	33343655	33346870	3B	PF02902 PF00149 PTHR22953 AT1G56360.1 ATPAP6 PAP6 purple acid phosphatase 6
LOC_Os01g57680	1	33347943	33348305	3B	ID=PAC:21910523;Name=LOC_Os01g57680.1;pacid=21910523;longest=1;Parent=LOC_Os01g57680
LOC_Os01g57690	1	33350046	33351363	3B	PF02298 AT2G32300.1 UCC1 uclacyanin 1
LOC_Os01g57700	1	33359442	33361794	3B	PF01925 PTHR14255 AT1G61740.1 Sulfite exporter TauE/SafE family protein
LOC_Os01g57710	1	33364239	33367379	3B	PF01925 PTHR14255 AT4G21250.1 Sulfite exporter TauE/SafE family protein
LOC_Os01g57720	1	33368690	33374897	3B	PF00400 PF12490 PTHR13268 KOG2109 AT5G54730.1 ATATG18F ATG18F G18F homolog of yeast autophagy 18 (ATG18) F
LOC_Os01g57730	1	33382329	33384487	3B	PF00141 AT5G15180.1 Peroxidase superfamily protein
LOC_Os01g57735	1	33389691	33391291	3B	ID=PAC:21907598;Name=LOC_Os01g57735.1;pacid=21907598;longest=1;Parent=LOC_Os01g57735
LOC_Os01g57740	1	33392410	33396091	3B	ID=PAC:21908083;Name=LOC_Os01g57740.1;pacid=21908083;longest=1;Parent=LOC_Os01g57740
LOC_Os01g57750	1	33396804	33397713	3B	ID=PAC:21904450;Name=LOC_Os01g57750.1;pacid=21904450;longest=1;Parent=LOC_Os01g57750
LOC_Os01g57760	1	33404233	33405215	3B	PTHR19446 AT3G09510.1 Ribonuclease H-like superfamily protein
LOC_Os01g57770	1	33409653	33415577	3B	PF00561 PTHR10992 KOG1454 3.1.1.78 K08233 AT5G10300.1 ATMES5 HNL MES5 methyl esterase 5
LOC_Os01g57780	1	33417145	33420362	3B	PF03732 PTHR10178
LOC_Os01g57790	1	33423063	33426723	3B	PTHR10178 ATMG00860.1 DNA/RNA polymerases superfamily protein
LOC_Os01g57800	1	33428601	33435416	3B	PF03732 PF00078 PF00075 PF00665 PTHR10178
LOC_Os01g57810	1	33435869	33439075	3B	PF10536 PF07197 PTHR10178 AT4G16050.1 Aminotransferase-like plant mobile domain family protein
LOC_Os01g57830	1	33442806	33446712	3B	PF09322 PF03108 PF10536 AT1G48120.1 hydrolases;protein serine/threonine phosphatases
LOC_Os01g57840	1	33448306	33449348	3B	ID=PAC:21907455;Name=LOC_Os01g57840.1;pacid=21907455;longest=1;Parent=LOC_Os01g57840
LOC_Os01g57854	1	33453433	33460087	3B	PF04043 PF01095 AT1G11580.1 ATPMEPCRA PMEPCRA methylesterase PCR A
LOC_Os01g57870	1	33460254	33463913	3B	PF00931 PTHR23154 KOG4658 K13459 AT4G26090.1 RPS2 NB-ARC domain-containing disease resistance protein
LOC_Os01g57880	1	33468573	33469992	3B	PF02298 AT3G20570.1 AtENODL9 ENODL9 early nodulin-like protein 9
LOC_Os01g57890	1	33471900	33478535	3B	PF00046 PF01852 PTHR19418 AT4G21750.1 ATML1 Homeobox-leucine zipper family protein / lipid-binding START domain-containing protein
LOC_Os01g57900	1	33478984	33481343	3B	PF01535 PTHR10483 AT1G69290.1 Pentatricopeptide repeat (PPR) superfamily protein
LOC_Os01g57910	1	33482291	33484203	3B	PF00013 PTHR12826 KOG3273 K11884 AT3G13230.1 RNA-binding KH domain-containing protein
LOC_Os01g57920	1	33484607	33487824	3B	AT4G14103.1 F-box/RNI-like superfamily protein
LOC_Os01g57930	1	33489285	33492959	3B	PF01066 PTHR14269 KOG1617 2.7.8.- K08744 AT4G04870.1 CLS cardiolipin synthase
LOC_Os01g57940	1	33494602	33496693	3B	PF00069 PF07714 PTHR23258 KOG1187 AT3G20530.1 Protein kinase superfamily protein
LOC_Os01g57942	1	33498513	33499211	3B	PF00033 PTHR19271 KOG4663 K02635 ATCG00720.1 photosynthetic electron transfer B
LOC_Os01g57945	1	33500151	33500633	3B	PF00032 PTHR19271 K02637 ATCG00730.1 photosynthetic electron transfer D
LOC_Os01g57946	1	33500853	33501866	3B	PF01193 PF01000 PF03118 PTHR13946:SF3 2.7.7.6 K03040 ATCG00740.1 RNA polymerase subunit alpha
LOC_Os01g57954	1	33502759	33503082	3B	PF01176 K02518 AT4G11175.1 Nucleic acid-binding OB-fold-like protein
LOC_Os01g57956	1	33503702	33504140	3B	PF00238 PTHR11761 KOG0901 K02874 ATCG00780.1 ribosomal protein L14
LOC_Os01g57958	1	33504237	33504874	3B	PF00252 PTHR12220 K02878 ATCG00790.1 ribosomal protein L16
LOC_Os01g57960	1	33506213	33508853	3B	PF00665 PF00385 PTHR10178
LOC_Os01g57962	1	33522543	33524747	3B	PF00223 K02690 ATCG00340.1 Photosystem I PsaA/PsaB protein
LOC_Os01g57964	1	33524773	33527025	3B	PF00223 K02689 ATCG00350.1 Photosystem I PsaA/PsaB protein
LOC_Os01g57966	1	33527626	33529604	3B	PF00515 PTHR15175 ATCG00360.1 Tetratricopeptide repeat (TPR)-like superfamily protein
LOC_Os01g57968	1	33531939	33533704	3B	ID=PAC:21906168;Name=LOC_Os01g57968.1;pacid=21906168;longest=1;Parent=LOC_Os01g57968
LOC_Os01g57990	1	33536132	33536849	3B	ID=PAC:21909966;Name=LOC_Os01g57990.1;pacid=21909966;longest=1;Parent=LOC_Os01g57990
LOC_Os01g58000	1	33539907	33540440	3B	PF02823 PF00401 PTHR13822 KOG1758 3.6.3.14 K02114 ATCG00470.1 ATP synthase epsilon chain
LOC_Os01g58010	1	33549465	33550448	3B	PF00119 PTHR11410 AT2G07741.1 ATPase F0 complex subunit A protein
LOC_Os01g58020	1	33554171	33554788	3B	PF02788 PF00016 ATCG00490.1 ribulose-bisphosphate carboxylases
LOC_Os01g58022	1	33560066	33560804	3B	PF01058 PTHR11995 KOG1687 1.6.5.3 K05582 ATCG00430.1 photosystem II reaction center protein G
LOC_Os01g58024	1	33560902	33561739	3B	PF00329 PTHR10884 KOG1713 1.6.5.3 K05581 ATCG00420.1 NADH dehydrogenase subunit J
LOC_Os01g58035	1	33567103	33567405	3B	ID=PAC:21910666;Name=LOC_Os01g58035.1;pacid=21910666;longest=1;Parent=LOC_Os01g58035
LOC_Os01g58038	1	33570696	33570884	3B	PF01737 ATCG00300.1 YCF9
LOC_Os01g58039	1	33572225	33573100	3B	ID=PAC:21903282;Name=LOC_Os01g58039.1;pacid=21903282;longest=1;Parent=LOC_Os01g58039
LOC_Os01g58049	1	33578192	33579131	3B	PF02392 ATCG00520.1 unfolded protein binding
LOC_Os01g58048	1	33585501	33586432	3B	ID=PAC:21909637;Name=LOC_Os01g58048.1;pacid=21909637;longest=1;Parent=LOC_Os01g58048
LOC_Os01g58070	1	33590636	33591661	3B	PF00264 PTHR11474
LOC_Os01g58080	1	33593744	33597339	3B	PF01535 PTHR10483 AT1G61870.1 PPR336 pentatricopeptide repeat 336
LOC_Os01g58100	1	33601330	33605260	3B	PF00264 PF12142 PF12143 PTHR11474
LOC_Os01g58114	1	33609208	33616334	3B	AT4G27020.1
LOC_Os01g58130	1	33618365	33619178	3B	ID=PAC:21903894;Name=LOC_Os01g58130.1;pacid=21903894;longest=1;Parent=LOC_Os01g58130
LOC_Os01g58140	1	33625270	33626043	3B	ID=PAC:21908526;Name=LOC_Os01g58140.1;pacid=21908526;longest=1;Parent=LOC_Os01g58140
LOC_Os01g58150	1	33629559	33631020	3B	ID=PAC:21905460;Name=LOC_Os01g58150.1;pacid=21905460;longest=1;Parent=LOC_Os01g58150
LOC_Os01g58160	1	33633220	33635343	3B	ID=PAC:21909625;Name=LOC_Os01g58160.1;pacid=21909625;longest=1;Parent=LOC_Os01g58160
LOC_Os01g58170	1	33638609	33639501	3B	ID=PAC:21904421;Name=LOC_Os01g58170.1;pacid=21904421;longest=1;Parent=LOC_Os01g58170
LOC_Os01g58194	1	33641954	33650995	3B	PF00578 PTHR13871 KOG2501 AT1G60420.1 DC1 domain-containing protein
LOC_Os01g58220	1	33651142	33655180	3B	PF01253 PTHR10388 KOG1770 AT1G54290.1 Translation initiation factor SUI1 family protein
LOC_Os01g58230	1	33655974	33658202	3B	ID=PAC:21904562;Name=LOC_Os01g58230.1;pacid=21904562;longest=1;Parent=LOC_Os01g58230
LOC_Os01g58240	1	33659782	33672538	3B	PF05922 PF00082 PF02225 PTHR10795 AT4G10540.1 Subtilase family protein
LOC_Os01g58270	1	33674405	33679717	3B	PF05922 PF00082 PF02225 PTHR10795 AT4G10540.1 Subtilase family protein
LOC_Os01g58280	1	33684778	33688225	3B	PF05922 PF00082 PTHR10795 AT4G10540.1 Subtilase family protein
LOC_Os01g58290	1	33691773	33696746	3B	PF05922 PF00082 PF02225 PTHR10795 AT1G32940.1 ATSBT3.5 SBT3.5 Subtilase family protein
LOC_Os01g58300	1	33696555	33698002	3B	ID=PAC:21908570;Name=LOC_Os01g58300.1;pacid=21908570;longest=1;Parent=LOC_Os01g58300
LOC_Os01g58310	1	33699222	33699467	3B	ID=PAC:21905149;Name=LOC_Os01g58310.1;pacid=21905149;longest=1;Parent=LOC_Os01g58310
LOC_Os01g58320	1	33703402	33703860	3B	ID=PAC:21910373;Name=LOC_Os01g58320.1;pacid=21910373;longest=1;Parent=LOC_Os01g58320
LOC_Os01g58330	1	33704961	33706129	3B	ID=PAC:21908678;Name=LOC_Os01g58330.1;pacid=21908678;longest=1;Parent=LOC_Os01g58330
LOC_Os01g58335	1	33708780	33709258	3B	ID=PAC:21904190;Name=LOC_Os01g58335.1;pacid=21904190;longest=1;Parent=LOC_Os01g58335
LOC_Os01g58340	1	33710187	33711211	3B	ID=PAC:21909434;Name=LOC_Os01g58340.1;pacid=21909434;longest=1;Parent=LOC_Os01g58340
LOC_Os01g58350	1	33713643	33715442	3B	ID=PAC:21910079;Name=LOC_Os01g58350.1;pacid=21910079;longest=1;Parent=LOC_Os01g58350
LOC_Os01g58370	1	33728308	33728550	3B	ID=PAC:21910233;Name=LOC_Os01g58370.1;pacid=21910233;longest=1;Parent=LOC_Os01g58370
LOC_Os01g58380	1	33730378	33733036	3B	PF02737 PF03446 PF00725 PTHR23309 KOG2304 1.1.1.157 K00074 AT3G15290.1 3-hydroxyacyl-CoA dehydrogenase family protein
LOC_Os01g58390	1	33733122	33735600	3B	PF09419 K07015 AT3G58830.1 haloacid dehalogenase (HAD) superfamily protein
LOC_Os01g58400	1	33740650	33745858	3B	PF00097 PTHR10825 6.3.2.19 K10695 AT5G44280.1 ATRING1A RING1A RING 1A
LOC_Os01g58410	1	33747987	33750239	3B	ID=PAC:21910138;Name=LOC_Os01g58410.1;pacid=21910138;longest=1;Parent=LOC_Os01g58410
LOC_Os01g58420	1	33766979	33768085	3B	PF00847 AT5G44210.1 ATERF-9 ATERF9 ERF9 erf domain protein 9
LOC_Os01g58430	1	33770161	33770781	3B	ID=PAC:21908803;Name=LOC_Os01g58430.1;pacid=21908803;longest=1;Parent=LOC_Os01g58430
LOC_Os01g58440	1	33778293	33779638	3B	ID=PAC:21910739;Name=LOC_Os01g58440.1;pacid=21910739;longest=1;Parent=LOC_Os01g58440
LOC_Os01g58444	1	33782471	33786281	3B	ID=PAC:21904568;Name=LOC_Os01g58444.1;pacid=21904568;longest=1;Parent=LOC_Os01g58444
LOC_Os01g58450	1	33788691	33790147	3B	ID=PAC:21907437;Name=LOC_Os01g58450.1;pacid=21907437;longest=1;Parent=LOC_Os01g58450
LOC_Os01g58459	1	33790290	33794100	3B	ID=PAC:21905674;Name=LOC_Os01g58459.1;pacid=21905674;longest=1;Parent=LOC_Os01g58459
LOC_Os01g58470	1	33803154	33805393	3B	AT5G44650.1 AtCEST CEST
LOC_Os01g58480	1	33809689	33811015	3B	ID=PAC:21907279;Name=LOC_Os01g58480.1;pacid=21907279;longest=1;Parent=LOC_Os01g58480
LOC_Os01g58490	1	33811933	33812511	3B	ID=PAC:21906062;Name=LOC_Os01g58490.1;pacid=21906062;longest=1;Parent=LOC_Os01g58490
LOC_Os01g58500	1	33812756	33815127	3B	PF04578 AT5G45540.1 Protein of unknown function (DUF594)
LOC_Os01g58510	1	33815405	33816598	3B	PF00931 AT5G45490.1 P-loop containing nucleoside triphosphate hydrolases superfamily protein
LOC_Os01g58520	1	33816618	33821133	3B	PF00931 PTHR23155:SF28 AT5G45520.1 Leucine-rich repeat (LRR) family protein
LOC_Os01g58530	1	33821306	33828897	3B	PF00931 PTHR23154 AT4G19050.1 NB-ARC domain-containing disease resistance protein
LOC_Os01g58540	1	33832160	33833139	3B	ID=PAC:21906908;Name=LOC_Os01g58540.1;pacid=21906908;longest=1;Parent=LOC_Os01g58540
LOC_Os01g58550	1	33837388	33841176	3B	PF03352 3.2.2.20 K01246 AT5G44680.1 DNA glycosylase superfamily protein
LOC_Os01g58560	1	33846851	33849031	3B	PF02892 PF05699 PTHR23272 KOG1121 AT3G42170.1 BED zinc finger ;hAT family dimerisation domain
LOC_Os01g58570	1	33853459	33858009	3B	PF03732 PF08284 PF00078 PF00665 PF00385 PTHR10178 ATMG00860.1 DNA/RNA polymerases superfamily protein
LOC_Os01g58580	1	33869142	33871840	3B	PF00656 KOG1546 AT1G79330.1 AMC6 ATMC5 ATMCP2B MC5 metacaspase 5
LOC_Os01g58590	1	33876599	33877057	3B	ID=PAC:21908644;Name=LOC_Os01g58590.1;pacid=21908644;longest=1;Parent=LOC_Os01g58590
LOC_Os01g58600	1	33882081	33882290	3B	ID=PAC:21907788;Name=LOC_Os01g58600.1;pacid=21907788;longest=1;Parent=LOC_Os01g58600
LOC_Os01g58610	1	33884920	33887413	3B	PF00162 PTHR11406 KOG1367 AT3G12780.1 PGK1 phosphoglycerate kinase 1
LOC_Os01g58620	1	33890098	33891727	3B	AT5G44860.1
LOC_Os01g58630	1	33893707	33895999	3B	PF01535 PTHR10483 AT1G33350.1 Pentatricopeptide repeat (PPR) superfamily protein
LOC_Os01g58640	1	33897216	33904518	3B	PF09423 PF00149 PTHR22953 KOG1378 AT5G50400.1 ATPAP27 PAP27 purple acid phosphatase 27
LOC_Os01g58650	1	33906370	33909592	3B	AT4G30880.1 Bifunctional inhibitor/lipid-transfer protein/seed storage 2S albumin superfamily protein
LOC_Os01g58660	1	33911298	33911989	3B	AT4G30880.1 Bifunctional inhibitor/lipid-transfer protein/seed storage 2S albumin superfamily protein
LOC_Os01g58670	1	33914207	33918435	3B	AT5G04010.1 F-box family protein
LOC_Os01g58680	1	33919393	33924664	3B	PF02037 PF03372 PTHR22748 KOG1294 3.1.11.2 K01142 AT2G41460.1 ARP apurinic endonuclease-redox protein
LOC_Os01g58690	1	33926531	33929814	3B	PF03372 PTHR22748 KOG1294 AT2G41460.1 ARP apurinic endonuclease-redox protein
LOC_Os01g58700	1	33930169	33932942	3B	AT5G03990.1
LOC_Os01g58710	1	33937751	33942999	3B	PF00078 PF00075 PF00665 PTHR10178 AT3G01410.1 Polynucleotidyl transferase ribonuclease H-like superfamily protein
LOC_Os01g58720	1	33943577	33946609	3B	PF10536 PF07197 PTHR10178
LOC_Os01g58730	1	33949387	33951631	3B	PF00332 AT3G57260.1 BG2 BGL2 PR-2 PR2 beta-1 3-glucanase 2
LOC_Os01g58740	1	33952093	33956129	3B	PF01210 PF07479 PTHR11728 KOG2711 AT2G41540.1 GPDHC1 6-phosphogluconate dehydrogenase family protein
LOC_Os01g58750	1	33956754	33960102	3B	PF12298 AT5G62270.2
LOC_Os01g58754	1	33960314	33961061	3B	ID=PAC:21909665;Name=LOC_Os01g58754.1;pacid=21909665;longest=1;Parent=LOC_Os01g58754
LOC_Os01g58760	1	33962625	33963552	3B	PF00170 PF07716 AT4G35040.1 bZIP19 Basic-leucine zipper (bZIP) transcription factor family protein
LOC_Os01g58770	1	33967897	33968265	3B	ID=PAC:21904977;Name=LOC_Os01g58770.1;pacid=21904977;longest=1;Parent=LOC_Os01g58770
LOC_Os01g58780	1	33968738	33970811	3B	PF00097 PTHR22763 AT2G40830.1 RHC1A RING-H2 finger C1A
LOC_Os01g58790	1	33971187	33977326	3B	PF00288 PTHR20861 2.7.1.148 K00919 AT2G26930.1 ATCDPMEK CDPMEK ISPE PDE277 4-(cytidine 5'-phospho)-2-C-methyl-D-erithritol kinase
LOC_Os01g58800	1	33976537	33977326	3B	ID=PAC:21905462;Name=LOC_Os01g58800.1;pacid=21905462;longest=1;Parent=LOC_Os01g58800
LOC_Os01g58810	1	33980148	33983735	3B	PF00098 PF00665 PF07727 PTHR11439 AT4G23160.1 CRK8 cysteine-rich RLK (RECEPTOR-like protein kinase) 8
LOC_Os01g58820	1	33985019	33988756	3B	ID=PAC:21904991;Name=LOC_Os01g58820.1;pacid=21904991;longest=1;Parent=LOC_Os01g58820
LOC_Os01g58830	1	33992269	33994188	3B	PF02892 PF05699 PTHR23272 KOG1121 AT3G42170.1 BED zinc finger ;hAT family dimerisation domain
LOC_Os01g58850	1	33997100	33998320	3B	AT3G63060.1 EDL3 EID1-like 3
LOC_Os01g58860	1	34003664	34006460	3B	PF03547 AT1G77110.1 PIN6 Auxin efflux carrier family protein
LOC_Os01g58870	1	34017875	34018960	3B	PF03151 PTHR11132 KOG1441 AT2G25520.1 Drug/metabolite transporter superfamily protein
LOC_Os01g58880	1	34022154	34022465	3B	ID=PAC:21909895;Name=LOC_Os01g58880.1;pacid=21909895;longest=1;Parent=LOC_Os01g58880
LOC_Os01g58890	1	34033156	34034940	3B	PF00031 PTHR12319:SF2 AT2G40880.1 ATCYSA CYSA FL3-27 cystatin A
LOC_Os01g58910	1	34043140	34045426	3B	PF00892 AT5G07050.1 nodulin MtN21 /EamA-like transporter family protein
LOC_Os01g58920	1	34051207	34060334	3B	PF05754 PF03732 PF00098 PF00078 PF00665 PF00385 PTHR10178 ATMG00860.1 DNA/RNA polymerases superfamily protein
LOC_Os01g58930	1	34068804	34069061	3B	ID=PAC:21910498;Name=LOC_Os01g58930.1;pacid=21910498;longest=1;Parent=LOC_Os01g58930
LOC_Os01g58950	1	34074828	34076357	3B	PF00067 PTHR19383 KOG0157 1.14.-.- K00517 AT3G56630.1 CYP94D2 cytochrome P450 family 94 subfamily D polypeptide 2
LOC_Os01g58960	1	34084757	34086514	3B	PF00067 PTHR19383 KOG0157 1.14.-.- K00517 AT3G56630.1 CYP94D2 cytochrome P450 family 94 subfamily D polypeptide 2
LOC_Os01g58970	1	34089461	34091401	3B	PF00067 PTHR19383 KOG0157 1.14.-.- K00517 AT3G56630.1 CYP94D2 cytochrome P450 family 94 subfamily D polypeptide 2
LOC_Os01g58980	1	34093678	34094148	3B	ID=PAC:21906698;Name=LOC_Os01g58980.1;pacid=21906698;longest=1;Parent=LOC_Os01g58980
LOC_Os01g58990	1	34094609	34096144	3B	PF00067 PTHR19383 KOG0157 1.14.-.- K00517 AT1G34540.1 CYP94D1 cytochrome P450 family 94 subfamily D polypeptide 1
LOC_Os01g59000	1	34099444	34101175	3B	PF00067 PTHR19383 KOG0157 AT3G56630.1 CYP94D2 cytochrome P450 family 94 subfamily D polypeptide 2
LOC_Os01g59009	1	34113009	34114318	3B	PF04618
LOC_Os01g59020	1	34115002	34116761	3B	PF00067 PTHR19383 KOG0157 1.14.-.- K00517 AT3G56630.1 CYP94D2 cytochrome P450 family 94 subfamily D polypeptide 2
LOC_Os01g59030	1	34117533	34117871	3B	ID=PAC:21905317;Name=LOC_Os01g59030.1;pacid=21905317;longest=1;Parent=LOC_Os01g59030
LOC_Os01g59040	1	34121229	34125325	3B	PF02160
LOC_Os01g59050	1	34131829	34133381	3B	PF00067 PTHR19383 KOG0157 AT3G56630.1 CYP94D2 cytochrome P450 family 94 subfamily D polypeptide 2
LOC_Os01g59060	1	34133777	34135646	3B	PF00468 AT1G29070.1 Ribosomal protein L34
LOC_Os01g59070	1	34135802	34137584	3B	AT4G12700.1
LOC_Os01g59080	1	34138326	34139709	3B	PF11460 AT3G17930.1
LOC_Os01g59090	1	34139768	34141215	3B	PF01789 AT3G56650.1 Mog1/PsbP/DUF1795-like photosystem II reaction center PsbP family protein
LOC_Os01g59100	1	34141403	34145203	3B	PF00201 PTHR11926 KOG1192 AT2G30150.1 UDP-Glycosyltransferase superfamily protein
LOC_Os01g59110	1	34146161	34149193	3B	PF00201 PTHR11926 KOG1192 AT2G30140.2 UDP-Glycosyltransferase superfamily protein
LOC_Os01g59120	1	34149431	34152417	3B	PF00134 PF02984 PTHR10177 KOG0653 K05868 AT5G06150.1 CYC1BAT CYCB1;2 Cyclin family protein
LOC_Os01g59130	1	34153330	34160139	3B	AT2G26770.1 plectin-related
LOC_Os01g59140	1	34163519	34166383	3B	PF03871 PF01191 PTHR10535 KOG3218 K03013 AT3G22320.1 ATRPABC24.3 NRPB5 NRPD5 RPB5A Eukaryotic rpb5 RNA polymerase subunit family protein
LOC_Os01g59150	1	34167933	34171810	3B	PF00091 PF03953 PTHR11588 KOG1375 K07375 AT5G12250.1 TUB6 beta-6 tubulin
LOC_Os01g59160	1	34175921	34179798	3B	PF01694 PF00627 KOG4463 AT3G56740.1 Ubiquitin-associated (UBA) protein
LOC_Os01g59170	1	34180683	34180994	3B	ID=PAC:21909696;Name=LOC_Os01g59170.1;pacid=21909696;longest=1;Parent=LOC_Os01g59170
LOC_Os01g59180	1	34182291	34186865	3B	PF00646 AT2G26850.1 F-box family protein
LOC_Os01g59190	1	34192980	34194169	3B	ID=PAC:21906317;Name=LOC_Os01g59190.1;pacid=21906317;longest=1;Parent=LOC_Os01g59190
LOC_Os01g59200	1	34201519	34202743	3B	PF04759 AT5G06990.1 Protein of unknown function DUF617
LOC_Os01g59210	1	34205236	34205826	3B	ID=PAC:21910253;Name=LOC_Os01g59210.1;pacid=21910253;longest=1;Parent=LOC_Os01g59210
LOC_Os01g59220	1	34207948	34215178	3B	PF00665 PF07727 PTHR11439 AT4G23160.1 CRK8 cysteine-rich RLK (RECEPTOR-like protein kinase) 8
LOC_Os01g59230	1	34232026	34243093	3B	PF00078 PTHR19446 AT3G24255.1 RNA-directed DNA polymerase (reverse transcriptase)-related family protein
LOC_Os01g59240	1	34244660	34244896	3B	ID=PAC:21903413;Name=LOC_Os01g59240.1;pacid=21903413;longest=1;Parent=LOC_Os01g59240
LOC_Os01g59250	1	34246251	34249623	3B	ID=PAC:21910439;Name=LOC_Os01g59250.1;pacid=21910439;longest=1;Parent=LOC_Os01g59250
LOC_Os01g59260	1	34250215	34253502	3B	PF02992
LOC_Os01g59265	1	34259135	34259790	3B	ID=PAC:21908232;Name=LOC_Os01g59265.1;pacid=21908232;longest=1;Parent=LOC_Os01g59265
LOC_Os01g59280	1	34268684	34272420	3B	ID=PAC:21908191;Name=LOC_Os01g59280.1;pacid=21908191;longest=1;Parent=LOC_Os01g59280
LOC_Os01g59290	1	34274750	34275298	3B	ID=PAC:21908323;Name=LOC_Os01g59290.1;pacid=21908323;longest=1;Parent=LOC_Os01g59290
LOC_Os01g59300	1	34277161	34280811	3B	ID=PAC:21903804;Name=LOC_Os01g59300.1;pacid=21903804;longest=1;Parent=LOC_Os01g59300
LOC_Os01g59310	1	34282564	34282908	3B	ID=PAC:21910641;Name=LOC_Os01g59310.1;pacid=21910641;longest=1;Parent=LOC_Os01g59310
LOC_Os01g59320	1	34293077	34295574	3B	AT5G12220.1 las1-like family protein
LOC_Os01g59340	1	34295651	34307049	3B	PF01979 PTHR11647 KOG2584 3.5.2.2 K01464 AT5G12200.1 PYD2 pyrimidine 2
LOC_Os01g59350	1	34306514	34313319	3B	PF07716 PF00170 PTHR22952:SF8 K14431 AT3G12250.1 BZIP45 TGA6 TGACG motif-binding factor 6
LOC_Os01g59360	1	34325310	34328118	3B	PF00069 PF07714 PF00036 PTHR22982 KOG0032 2.7.1.- K00924 AT5G19360.1 CPK34 calcium-dependent protein kinase 34
LOC_Os01g59370	1	34336293	34337371	3B	ID=PAC:21908599;Name=LOC_Os01g59370.1;pacid=21908599;longest=1;Parent=LOC_Os01g59370
LOC_Os01g59390	1	34343540	34344620	3B	ID=PAC:21909889;Name=LOC_Os01g59390.1;pacid=21909889;longest=1;Parent=LOC_Os01g59390
LOC_Os01g59400	1	34351380	34351859	3B	ID=PAC:21909313;Name=LOC_Os01g59400.1;pacid=21909313;longest=1;Parent=LOC_Os01g59400
LOC_Os01g59410	1	34356640	34357450	3B	PF05678 AT3G56710.1 SIB1 sigma factor binding protein 1
LOC_Os01g59420	1	34364097	34367572	3B	ID=PAC:21906888;Name=LOC_Os01g59420.1;pacid=21906888;longest=1;Parent=LOC_Os01g59420
LOC_Os01g59430	1	34375858	34376421	3B	ID=PAC:21907651;Name=LOC_Os01g59430.1;pacid=21907651;longest=1;Parent=LOC_Os01g59430
LOC_Os01g59440	1	34379096	34383084	3B	PF08263 PF00560 PTHR23258 AT5G21090.1 Leucine-rich repeat (LRR) family protein
LOC_Os01g59450	1	34385726	34389406	3B	PF04780 AT3G47890.1 Ubiquitin carboxyl-terminal hydrolase-related protein
LOC_Os01g59460	1	34397304	34397591	3B	ID=PAC:21906594;Name=LOC_Os01g59460.1;pacid=21906594;longest=1;Parent=LOC_Os01g59460
LOC_Os01g59470	1	34398430	34400141	3B	ID=PAC:21903824;Name=LOC_Os01g59470.1;pacid=21903824;longest=1;Parent=LOC_Os01g59470
LOC_Os01g59480	1	34401712	34403106	3B	ID=PAC:21910675;Name=LOC_Os01g59480.1;pacid=21910675;longest=1;Parent=LOC_Os01g59480
LOC_Os01g59490	1	34406376	34409218	3B	PF01946 PF01266 PF00890 PTHR13847 KOG2665 AT3G56840.1 FAD-dependent oxidoreductase family protein
LOC_Os01g59500	1	34409226	34412582	3B	PF03998 PTHR12838 KOG3237 AT3G60360.1 EDA14 UTP11 embryo sac development arrest 14
LOC_Os01g59510	1	34412853	34416988	3B	AT4G37510.1 Ribonuclease III family protein
LOC_Os01g59520	1	34417077	34420330	3B	AT3G56820.1
LOC_Os01g59530	1	34420990	34423678	3B	PF00036 PF10591 PTHR23050 KOG0027 AT2G27030.3 ACAM-2 CAM5 calmodulin 5
LOC_Os01g59540	1	34425818	34427049	3B	PF06839
LOC_Os01g59550	1	34427712	34436315	3B	PF00560 PF07714 PF00069 PTHR23258 KOG1187 AT4G29990.1 Leucine-rich repeat transmembrane protein kinase protein
LOC_Os01g59560	1	34437262	34444377	3B	PF07714 PF00069 PTHR23258 KOG1187 AT1G51820.1 Leucine-rich repeat protein kinase family protein
LOC_Os01g59570	1	34445743	34454439	3B	PF00560 PF07714 PF00069 PTHR23258 KOG1187 AT4G29990.1 Leucine-rich repeat transmembrane protein kinase protein
LOC_Os01g59580	1	34458723	34466010	3B	PF07714 PF00069 PTHR23258 KOG1187 AT4G29990.1 Leucine-rich repeat transmembrane protein kinase protein
LOC_Os01g59600	1	34471014	34475523	3B	PF10584 PF00227 PTHR11599 KOG0184 3.4.25.1 K02727 AT2G27020.1 PAG1 20S proteasome alpha subunit G1
LOC_Os01g59610	1	34476321	34477238	3B	AT4G01575.1 serine protease inhibitor Kazal-type family protein
LOC_Os01g59620	1	34480551	34484984	3B	PF02182 PF05033 PF00856 PTHR22884 KOG1082 AT5G04940.1 SUVH1 SU(VAR)3-9 homolog 1
LOC_Os01g59630	1	34485206	34489811	3B	PF03016 PTHR11062 KOG1021 AT5G16890.1 Exostosin family protein
LOC_Os01g59640	1	34490805	34492696	3B	PF02365 AT3G04070.2 anac047 NAC047 NAC domain containing protein 47
LOC_Os01g59660	1	34508364	34512781	3B	PF00249 PTHR10641 KOG0048 K09422 AT5G06100.2 ATMYB33 MYB33 myb domain protein 33
LOC_Os01g59670	1	34514117	34520887	3B	AT5G17910.1
LOC_Os01g59680	1	34524498	34526616	3B	PF03168 AT2G27080.1 Late embryogenesis abundant (LEA) hydroxyproline-rich glycoprotein family
LOC_Os01g59690	1	34531768	34533771	3B	AT4G18380.1 F-box family protein
LOC_Os01g59700	1	34536873	34537446	3B	ID=PAC:21908067;Name=LOC_Os01g59700.1;pacid=21908067;longest=1;Parent=LOC_Os01g59700
LOC_Os01g59710	1	34545973	34547639	3B	ID=PAC:21909453;Name=LOC_Os01g59710.1;pacid=21909453;longest=1;Parent=LOC_Os01g59710
LOC_Os01g59720	1	34547777	34549353	3B	PTHR13768:SF7 AT3G56190.1 ALPHA-SNAP2 ASNAP alpha-soluble NSF attachment protein 2
LOC_Os01g59730	1	34550353	34552638	3B	PF01248 PTHR11449 KOG2988 K02908 AT1G77940.1 Ribosomal protein L7Ae/L30e/S12e/Gadd45 family protein
LOC_Os01g59740	1	34558207	34559935	3B	PF11891 AT3G08640.1 Protein of unknown function (DUF3411)
LOC_Os01g59750	1	34560664	34564311	3B	PF11969 PF01230 PTHR23089 KOG3275 AT3G56490.1 HINT1 HIT3 HIS triad family protein 3
LOC_Os01g59760	1	34565292	34568290	3B	PF07716 PF00170 PTHR22952 K14432 AT3G56850.1 AREB3 DPBF3 ABA-responsive element binding protein 3
LOC_Os01g59770	1	34570109	34570420	3B	ID=PAC:21903922;Name=LOC_Os01g59770.1;pacid=21903922;longest=1;Parent=LOC_Os01g59770
LOC_Os01g59780	1	34574832	34577603	3B	PF00847 AT5G17430.1 BBM Integrase-type DNA-binding superfamily protein
LOC_Os01g59790	1	34580341	34584323	3B	PF00025 PF09439 PF04670 PF08477 PF00071 PF00503 PTHR11711 KOG0070 K07977 AT1G10630.1 ARFA1F ATARFA1F ADP-ribosylation factor A1F
LOC_Os01g59800	1	34583515	34587173	3B	PF04157 PTHR13128 KOG2760 K12190 AT5G04920.1 EAP30/Vps36 family protein
LOC_Os01g59819	1	34588827	34602432	3B	PF00232 PTHR10353 KOG0626 AT1G02850.2 BGLU11 beta glucosidase 11
LOC_Os01g59840	1	34605755	34610973	3B	PF00232 PTHR10353 KOG0626 AT1G02850.2 BGLU11 beta glucosidase 11
LOC_Os01g59850	1	34612587	34619005	3B	PF01412 PTHR23180 KOG0702 AT1G08680.1 AGD14 ZIGA4 ARF GAP-like zinc finger-containing protein ZIGA4
LOC_Os01g59860	1	34620233	34623931	3B	PF10453 AT5G18440.1
LOC_Os01g59870	1	34626184	34629997	3B	PF00234 AT3G43720.2 Bifunctional inhibitor/lipid-transfer protein/seed storage 2S albumin superfamily protein
LOC_Os01g59880	1	34629359	34635205	3B	PF03372 PTHR11200 AT5G04980.2 DNAse I-like superfamily protein
LOC_Os01g59890	1	34636151	34639624	3B	PF01535 PTHR10483 AT5G40405.1 Tetratricopeptide repeat (TPR)-like superfamily protein
LOC_Os01g59900	1	34639614	34642998	3B	AT3G53670.1
LOC_Os01g59910	1	34643208	34646325	3B	AT1G08710.2 F-box family protein
LOC_Os01g59920	1	34647037	34650771	3B	PF00291 PTHR10314 KOG1252 2.5.1.47 K01738 AT3G03630.1 CS26 cysteine synthase 26
LOC_Os01g59930	1	34652074	34655488	3B	PF00970 PF00175 PTHR19370 KOG0534 1.6.2.2 K00326 AT5G17770.1 ATCBR CBR CBR1 NADH:cytochrome B5 reductase 1
LOC_Os01g59940	1	34658729	34659370	3B	ID=PAC:21905666;Name=LOC_Os01g59940.1;pacid=21905666;longest=1;Parent=LOC_Os01g59940
LOC_Os01g59950	1	34663998	34664902	3B	PTHR10759 AT3G01170.1 Ribosomal protein L34e superfamily protein
LOC_Os01g59970	1	34674484	34676185	3B	AT3G47510.1
LOC_Os01g59980	1	34677991	34682230	3B	PF00641 AT5G17790.1 VAR3 zinc finger (Ran-binding) family protein
LOC_Os01g59990	1	34682518	34685485	3B	PF01246 PTHR10792 KOG1722 K02896 AT2G36620.1 RPL24A ribosomal protein L24
LOC_Os01g60000	1	34685701	34689745	3B	PF01535 PTHR10483 AT2G29760.1 OTP81 Tetratricopeptide repeat (TPR)-like superfamily protein
LOC_Os01g60010	1	34689869	34691517	3B	PF01535 PTHR10483 AT5G15010.1 Tetratricopeptide repeat (TPR)-like superfamily protein
LOC_Os01g60020	1	34692830	34694391	3B	PF02365 AT5G63790.1 ANAC102 NAC102 NAC domain containing protein 102
LOC_Os01g60040	1	34705470	34722561	3B	PF12348 PF02985 PTHR12609 AT2G35630.1 GEM1 MOR1 ARM repeat superfamily protein
LOC_Os01g60050	1	34731210	34735202	3B	PTHR12609 AT2G35630.1 GEM1 MOR1 ARM repeat superfamily protein
LOC_Os01g60060	1	34738321	34744027	3B	PF00560 PF00069 PF07714 PTHR23258 KOG1187 AT1G79620.1 Leucine-rich repeat protein kinase family protein
LOC_Os01g60070	1	34745618	34745827	3B	PTHR23258 AT1G79620.1 Leucine-rich repeat protein kinase family protein
LOC_Os01g60080	1	34746852	34749514	3B	PF07732 PF00394 PF07731 PTHR11709 KOG1263 1.10.3.3 K00423 AT1G55570.1 sks12 SKU5 similar 12
LOC_Os01g60090	1	34752628	34754652	3B	PF03578
LOC_Os01g60100	1	34755342	34757653	3B	PF02892 PF05699 PTHR23272 KOG1121 AT3G42170.1 BED zinc finger ;hAT family dimerisation domain
LOC_Os01g60110	1	34769117	34772371	3B	PF04678 PTHR13462 AT1G57610.1 Protein of unknown function (DUF607)
LOC_Os01g60120	1	34776125	34780863	3B	PF03798 PTHR13439:SF3 KOG4561 AT4G10360.1 TRAM LAG1 and CLN8 (TLC) lipid-sensing domain containing protein
LOC_Os01g60130	1	34785401	34786123	3B	ID=PAC:21908198;Name=LOC_Os01g60130.1;pacid=21908198;longest=1;Parent=LOC_Os01g60130
LOC_Os01g60140	1	34788401	34791620	3B	PF00999 KOG1650 AT2G13620.1 ATCHX15 CHX15 cation/hydrogen exchanger 15
LOC_Os01g60150	1	34796251	34796658	3B	ID=PAC:21905236;Name=LOC_Os01g60150.1;pacid=21905236;longest=1;Parent=LOC_Os01g60150
LOC_Os01g60160	1	34800457	34800828	3B	ID=PAC:21910724;Name=LOC_Os01g60160.1;pacid=21910724;longest=1;Parent=LOC_Os01g60160
LOC_Os01g60170	1	34801146	34802261	3B	PF04525 AT2G38640.1 Protein of unknown function (DUF567)
LOC_Os01g60180	1	34803492	34804046	3B	ID=PAC:21903436;Name=LOC_Os01g60180.1;pacid=21903436;longest=1;Parent=LOC_Os01g60180
LOC_Os01g60190	1	34804284	34808095	3B	PF01676 PF06415 KOG4513 5.4.2.1 K01834 AT3G08590.1 Phosphoglycerate mutase 2 3-bisphosphoglycerate-independent
LOC_Os01g60200	1	34808183	34812208	3B	AT3G54190.1 Transducin/WD40 repeat-like superfamily protein
LOC_Os01g60210	1	34822978	34823310	3B	PF04094
LOC_Os01g60220	1	34823945	34830100	3B	PF03732 PF00078 PF00075 PF00665 PTHR10178 AT3G01410.1 Polynucleotidyl transferase ribonuclease H-like superfamily protein
LOC_Os01g60230	1	34834372	34839824	3B	PF03547 KOG2722 AT5G01990.1 Auxin efflux carrier family protein
LOC_Os01g60250	1	34841616	34845610	3B	PF01535 PTHR10483 AT3G14730.1 Pentatricopeptide repeat (PPR) superfamily protein
LOC_Os01g60260	1	34852308	34855920	3B	PF00013 PTHR11208 KOG1588 AT2G38610.1 RNA-binding KH domain-containing protein
LOC_Os01g60270	1	34862487	34866145	3B	PF00046 PTHR19418 AT4G35550.1 ATWOX13 HB-4 WOX13 WUSCHEL related homeobox 13
LOC_Os01g60280	1	34868404	34879449	3B	PF08263 PF00069 PF07714 PTHR23258 KOG1187 AT1G06840.1 Leucine-rich repeat protein kinase family protein
LOC_Os01g60290	1	34885348	34888692	3B	ID=PAC:21910663;Name=LOC_Os01g60290.1;pacid=21910663;longest=1;Parent=LOC_Os01g60290
LOC_Os01g60309	1	34888313	34892807	3B	AT3G08670.1
LOC_Os01g60330	1	34899156	34901733	3B	PF08263 PF00560 PF00069 PF07714 PTHR23258 KOG1187 AT5G58300.1 Leucine-rich repeat protein kinase family protein
LOC_Os01g60340	1	34902303	34906955	3B	PF00168 PTHR10774 AT1G20080.1 ATSYTB NTMC2T1.2 NTMC2TYPE1.2 SYT2 SYTB Calcium-dependent lipid-binding (CaLB domain) family protein
LOC_Os01g60350	1	34908079	34912602	3B	PF00168 PTHR10774 AT2G20990.3 ATSYTA NTMC2T1.1 NTMC2TYPE1.1 SYT1 SYTA synaptotagmin A
LOC_Os01g60360	1	34917682	34919409	3B	PF00179 PF05773 PTHR11621 KOG0417 6.3.2.19 K06689 AT3G08690.1 ATUBC11 UBC11 ubiquitin-conjugating enzyme 11
LOC_Os01g60389	1	34921430	34924661	3B	PTHR10178:SF5
LOC_Os01g60380	1	34924927	34929345	3B	PF03732 PF00098 PF08284 PF09668 PF00078 PF00385 PTHR10178 ATMG00860.1 DNA/RNA polymerases superfamily protein
LOC_Os01g60400	1	34933902	34934611	3B	PF03732 PTHR10178
LOC_Os01g60410	1	34937720	34941996	3B	PF00179 PF05773 PTHR11621 KOG0417 6.3.2.19 K06689 AT3G08690.1 ATUBC11 UBC11 ubiquitin-conjugating enzyme 11
LOC_Os01g60420	1	34943808	34946138	3B	PF11331 AT5G05190.1 Protein of unknown function (DUF3133)
LOC_Os01g60430	1	34946618	34949027	3B	PF01535 PTHR10483 AT3G11460.1 Pentatricopeptide repeat (PPR) superfamily protein
LOC_Os01g60440	1	34949106	34959355	3B	PF07714 PF00069 PTHR12984 KOG1243 K08876 AT2G40730.1 Protein kinase family protein with ARM repeat domain
LOC_Os01g60450	1	34961976	34963642	3B	PF00067 PTHR19383 KOG0156 AT2G30490.1 ATC4H C4H CYP73A5 REF3 cinnamate-4-hydroxylase
LOC_Os01g60460	1	34964143	34964565	3B	ID=PAC:21906537;Name=LOC_Os01g60460.1;pacid=21906537;longest=1;Parent=LOC_Os01g60460
LOC_Os01g60470	1	34968936	34970708	3B	ID=PAC:21910826;Name=LOC_Os01g60470.1;pacid=21910826;longest=1;Parent=LOC_Os01g60470
LOC_Os01g60480	1	34971082	34975562	3B	PF03732 PF08284 PF00078 PF00665 PTHR10178 ATMG00860.1 DNA/RNA polymerases superfamily protein
LOC_Os01g60490	1	34981468	34985447	3B	PF03106 AT2G40740.1 ATWRKY55 WRKY55 WRKY DNA-binding protein 55
LOC_Os01g60500	1	34987326	34988483	3B	ID=PAC:21908103;Name=LOC_Os01g60500.1;pacid=21908103;longest=1;Parent=LOC_Os01g60500
LOC_Os01g60510	1	34993487	34994283	3B	ID=PAC:21906570;Name=LOC_Os01g60510.1;pacid=21906570;longest=1;Parent=LOC_Os01g60510
LOC_Os01g60520	1	34996792	35003226	3B	PF03106 AT5G22570.1 ATWRKY38 WRKY38 WRKY DNA-binding protein 38
LOC_Os01g60540	1	35008866	35011098	3B	PF03106 AT5G01900.1 ATWRKY62 WRKY62 WRKY DNA-binding protein 62
LOC_Os01g60549	1	35012666	35013280	3B	PF05754
LOC_Os01g60560	1	35016302	35017847	3B	PF00098 PTHR10178:SF11
LOC_Os01g60569	1	35020382	35020906	3B	ID=PAC:21909334;Name=LOC_Os01g60569.1;pacid=21909334;longest=1;Parent=LOC_Os01g60569
LOC_Os01g60580	1	35024306	35025154	3B	PF04827 PTHR22930 AT2G13770.1
LOC_Os01g60590	1	35025603	35027670	3B	AT3G47680.1 DNA binding
LOC_Os01g60600	1	35032511	35035321	3B	PF03106 AT2G46400.1 ATWRKY46 WRKY46 WRKY DNA-binding protein 46
LOC_Os01g60610	1	35037685	35040901	3B	PF04195 PF04094
LOC_Os01g60620	1	35041524	35047753	3B	PF03732 PF00078 PF00075 PF00665 PTHR10178 AT3G01410.1 Polynucleotidyl transferase ribonuclease H-like superfamily protein
LOC_Os01g60630	1	35052818	35053586	3B	ID=PAC:21904040;Name=LOC_Os01g60630.1;pacid=21904040;longest=1;Parent=LOC_Os01g60630
LOC_Os01g60640	1	35062734	35064940	3B	PF03106 AT2G46400.1 ATWRKY46 WRKY46 WRKY DNA-binding protein 46
LOC_Os01g60650	1	35063669	35068207	3B	PF03647 KOG4267 AT2G38550.1 Transmembrane proteins 14C
LOC_Os01g60660	1	35069246	35074491	3B	PF01588 PTHR11946 KOG2241 AT2G40660.1 Nucleic acid-binding OB-fold-like protein
LOC_Os01g60670	1	35081925	35085588	3B	PF08263 PF00560 PF07714 PF00069 PTHR23258 KOG1187 AT3G56370.1 Leucine-rich repeat protein kinase family protein
LOC_Os01g60680	1	35088901	35093120	3B	ID=PAC:21906233;Name=LOC_Os01g60680.1;pacid=21906233;longest=1;Parent=LOC_Os01g60680
LOC_Os01g60690	1	35094446	35094952	3B	ID=PAC:21910279;Name=LOC_Os01g60690.1;pacid=21910279;longest=1;Parent=LOC_Os01g60690
LOC_Os01g60700	1	35096177	35100701	3B	PF07714 PF00069 PTHR23258 KOG1187 AT3G08760.1 ATSIK Protein kinase superfamily protein
LOC_Os01g60710	1	35111919	35112749	3B	PF12435
LOC_Os01g60720	1	35118870	35120000	3B	ID=PAC:21908176;Name=LOC_Os01g60720.1;pacid=21908176;longest=1;Parent=LOC_Os01g60720
LOC_Os01g60730	1	35121625	35122989	3B	PF00097 PTHR22764 KOG1493 AT3G10910.1 RING/U-box superfamily protein
LOC_Os01g60740	1	35129858	35130917	3B	PF00234 AT5G01870.1 Bifunctional inhibitor/lipid-transfer protein/seed storage 2S albumin superfamily protein
LOC_Os01g60750	1	35131543	35135660	3B	ID=PAC:21904876;Name=LOC_Os01g60750.1;pacid=21904876;longest=1;Parent=LOC_Os01g60750
LOC_Os01g60760	1	35138446	35139533	3B	ID=PAC:21909250;Name=LOC_Os01g60760.1;pacid=21909250;longest=1;Parent=LOC_Os01g60760
LOC_Os01g60770	1	35145516	35147338	3B	PF03330 PF01357 AT1G69530.1 AT-EXP1 ATEXP1 ATEXPA1 ATHEXP ALPHA 1.2 EXP1 EXPA1 expansin A1
LOC_Os01g60780	1	35148704	35153083	3B	PTHR11132 AT2G30460.1 Nucleotide/sugar transporter family protein
LOC_Os01g60790	1	35153694	35155904	3B	PF01283 PTHR12538 KOG1768 K02976 AT3G56340.1 Ribosomal protein S26e family protein
LOC_Os01g60800	1	35156414	35159205	3B	KOG0143 AT2G38500.1 2-oxoglutarate (2OG) and Fe(II)-dependent oxygenase superfamily protein
LOC_Os01g60810	1	35167600	35169295	3B	PF04844 AT1G06920.1 ATOFP4 OFP4 ovate family protein 4
LOC_Os01g60820	1	35171646	35172970	3B	PTHR19446:SF34 AT2G02650.1 Ribonuclease H-like superfamily protein
LOC_Os01g60830	1	35175498	35177145	3B	AT3G56290.1
LOC_Os01g60850	1	35176439	35180214	3B	PF04859 AT2G45260.1 Plant protein of unknown function (DUF641)
LOC_Os01g60860	1	35185511	35188004	3B	PF04564 PF00514 PTHR22849 AT5G01830.1 ARM repeat superfamily protein
LOC_Os01g60870	1	35192463	35193265	3B	ID=PAC:21908274;Name=LOC_Os01g60870.1;pacid=21908274;longest=1;Parent=LOC_Os01g60870
LOC_Os01g60880	1	35208970	35215278	3B	PF09322 PF03108 PF10551 PF10536 AT1G64260.1 MuDR family transposase
LOC_Os01g60890	1	35219058	35219525	3B	ID=PAC:21903402;Name=LOC_Os01g60890.1;pacid=21903402;longest=1;Parent=LOC_Os01g60890
LOC_Os01g60900	1	35224761	35226590	3B	AT2G30370.1 CHAL EPFL6 allergen-related
LOC_Os01g60910	1	35228867	35234373	3B	PF00069 PF07714 PF03822 PTHR22982 KOG0583 AT5G58380.1 CIPK10 PKS2 SIP1 SNRK3.8 SOS3-interacting protein 1
LOC_Os01g60920	1	35238064	35240993	3B	PF00646 AT5G44220.1 F-box family protein
LOC_Os01g60930	1	35243884	35246808	3B	ID=PAC:21908871;Name=LOC_Os01g60930.1;pacid=21908871;longest=1;Parent=LOC_Os01g60930
LOC_Os01g60940	1	35247876	35248926	3B	PF05097
LOC_Os01g60960	1	35257561	35259448	3B	PF03195 AT2G30340.1 LBD13 LOB domain-containing protein 13
LOC_Os01g60970	1	35272658	35277718	3B	PF03732 PF00078 PF00075 PTHR10178 AT3G01410.1 Polynucleotidyl transferase ribonuclease H-like superfamily protein
LOC_Os01g60980	1	35279877	35286598	3B	PF03732 PF08284 PF00078 PF00665 PF00385 PTHR10178 K07497 ATMG00860.1 DNA/RNA polymerases superfamily protein
LOC_Os01g60990	1	35289511	35290896	3B	PF00665 PTHR10178
LOC_Os01g61000	1	35291528	35294763	3B	PF04195 PF04094 KOG1003
LOC_Os01g61010	1	35302492	35305739	3B	PF06813 PTHR21576 AT2G30300.1 Major facilitator superfamily protein
LOC_Os01g61020	1	35309604	35312765	3B	PF01453 AT3G51710.1 D-mannose binding lectin protein with Apple-like carbohydrate-binding domain
LOC_Os01g61030	1	35314359	35318845	3B	PF00790 PF03127 PTHR13856 KOG1087 AT2G38410.1 ENTH/VHS/GAT family protein
LOC_Os01g61044	1	35320780	35327164	3B	PF01490 PF03222 PTHR22950 KOG1305 AT3G56200.1 Transmembrane amino acid transporter family protein
LOC_Os01g61060	1	35328776	35331222	3B	PF11204 PF04749 AT5G05350.1 PLAC8 family protein
LOC_Os01g61070	1	35332705	35333504	3B	PF00403 PTHR22814 KOG1603 AT5G05365.1 Heavy metal transport/detoxification superfamily protein
LOC_Os01g61080	1	35347978	35350645	3B	PF03106 K13424 AT5G07100.1 WRKY26 WRKY DNA-binding protein 26
LOC_Os01g61090	1	35352791	35360344	3B	PF09322 PF03108 PF10551 PF10536 AT1G48120.1 hydrolases;protein serine/threonine phosphatases
LOC_Os01g61100	1	35362431	35368812	3B	PF10551 PF00872 PF04434 AT2G27110.1 FRS3 FAR1-related sequence 3
LOC_Os01g61110	1	35369153	35379533	3B	PF02902 PTHR12606 AT3G06910.1 ULP1A UB-like protease 1A
LOC_Os01g61120	1	35386694	35391613	3B	PF04187 PF11891 AT2G40400.1 Protein of unknown function (DUF399 and DUF3411)
LOC_Os01g61130	1	35392560	35393849	3B	PTHR19446 AT1G43760.1 DNAse I-like superfamily protein
LOC_Os01g61140	1	35394235	35395634	3B	PTHR19446 AT3G24255.1 RNA-directed DNA polymerase (reverse transcriptase)-related family protein
LOC_Os01g61150	1	35396166	35400248	3B	PF00787 PF09325 PTHR10555 KOG2273 AT5G07120.1 SNX2b sorting nexin 2B
LOC_Os01g61160	1	35402795	35405309	3B	PF07732 PF00394 PF07731 PTHR11709 KOG1263 AT5G05390.1 LAC12 laccase 12
LOC_Os01g61170	1	35407930	35408598	3B	PF03208 PTHR19317 KOG3142 AT2G40380.1 PRA1.B2 prenylated RAB acceptor 1.B2
LOC_Os01g61180	1	35409290	35411747	3B	PF03081 PTHR12542 KOG2344 AT5G58430.1 ATEXO70B1 EXO70B1 exocyst subunit exo70 family protein B1
LOC_Os01g61190	1	35412930	35417584	3B	PF03081 PTHR12542 KOG2344 AT5G58430.1 ATEXO70B1 EXO70B1 exocyst subunit exo70 family protein B1
LOC_Os01g61200	1	35415706	35417584	3B	PF00657 PTHR22835:SF27 AT1G58430.1 RXF26 GDSL-like Lipase/Acylhydrolase family protein
LOC_Os01g61210	1	35421033	35421659	3B	PF10604 PF00407 AT5G05440.1 PYL5 RCAR8 Polyketide cyclase/dehydrase and lipid transport superfamily protein
LOC_Os01g61220	1	35427468	35428037	3B	ID=PAC:21907785;Name=LOC_Os01g61220.1;pacid=21907785;longest=1;Parent=LOC_Os01g61220
LOC_Os01g61230	1	35430856	35432885	3B	PF01370 PF00106 PF05368 PF08659 PF02719 PF01073 PF07993 PTHR10366 KOG1502 AT5G58490.1 NAD(P)-binding Rossmann-fold superfamily protein
LOC_Os01g61240	1	35433901	35435795	3B	PF03227 PTHR13234 KOG3160 AT1G07080.1 Thioredoxin superfamily protein
LOC_Os01g61250	1	35436701	35441737	3B	PF03141 PF08241 PTHR10108 AT2G40280.1 S-adenosyl-L-methionine-dependent methyltransferases superfamily protein
LOC_Os01g61260	1	35442962	35443912	3B	ID=PAC:21905834;Name=LOC_Os01g61260.1;pacid=21905834;longest=1;Parent=LOC_Os01g61260
LOC_Os01g61270	1	35446999	35452956	3B	PF03732 PF00098 PF08284 PF00077 PF00078 PF00665 PF00385 PTHR10178 ATMG00860.1 DNA/RNA polymerases superfamily protein
LOC_Os01g61290	1	35458803	35459437	3B	ID=PAC:21908645;Name=LOC_Os01g61290.1;pacid=21908645;longest=1;Parent=LOC_Os01g61290
LOC_Os01g61300	1	35466416	35466814	3B	ID=PAC:21910606;Name=LOC_Os01g61300.1;pacid=21910606;longest=1;Parent=LOC_Os01g61300
LOC_Os01g61310	1	35473695	35474333	3B	PF04852 AT1G07090.1 LSH6 Protein of unknown function (DUF640)
LOC_Os01g61320	1	35477413	35479577	3B	AT4G28590.1
LOC_Os01g61330	1	35480043	35482190	3B	PF00635 PF00023 PTHR18958 KOG4412 AT2G03430.1 Ankyrin repeat family protein
LOC_Os01g61335	1	35486051	35487063	3B	ID=PAC:21904529;Name=LOC_Os01g61335.1;pacid=21904529;longest=1;Parent=LOC_Os01g61335
LOC_Os01g61340	1	35489007	35490275	3B	ID=PAC:21905441;Name=LOC_Os01g61340.1;pacid=21905441;longest=1;Parent=LOC_Os01g61340
LOC_Os01g61350	1	35491910	35492921	3B	PF00462 PTHR10168 KOG1752 AT5G58530.1 Glutaredoxin family protein
LOC_Os01g61360	1	35495965	35496367	3B	ID=PAC:21903121;Name=LOC_Os01g61360.1;pacid=21903121;longest=1;Parent=LOC_Os01g61360
LOC_Os01g61370	1	35496868	35498571	3B	PF05097 AT3G51760.1 Protein of unknown function (DUF688)
LOC_Os01g61380	1	35499017	35501765	3B	PF00056 PF01073 PF02866 PTHR11540 KOG1494 1.1.1.37 K00026 AT3G47520.1 MDH malate dehydrogenase
LOC_Os01g61390	1	35501850	35505052	3B	PF03169 AT1G65730.1 YSL7 YELLOW STRIPE like 7
LOC_Os01g61400	1	35505448	35508543	3B	PF01458 K07033 AT4G04770.1 ABC1 ATABC1 ATNAP1 LAF6 ATP binding cassette protein 1
LOC_Os01g61410	1	35508867	35513112	3B	PF07992 PF00070 PTHR22915 KOG2495 1.6.99.3 K03885 AT1G07180.1 ATNDI1 NDA1 alternative NAD(P)H dehydrogenase 1
LOC_Os01g61420	1	35513518	35517546	3B	PF00097 PTHR12313 KOG4172 AT3G58030.1 RING/U-box superfamily protein
LOC_Os01g61430	1	35518547	35523582	3B	PF04438 PTHR13241 KOG2857 AT4G28820.1 HIT-type Zinc finger family protein
LOC_Os01g61440	1	35525524	35527592	3B	PTHR10209 KOG0143 AT3G11150.1 2-oxoglutarate (2OG) and Fe(II)-dependent oxygenase superfamily protein
LOC_Os01g61450	1	35530743	35532555	3B	ID=PAC:21906136;Name=LOC_Os01g61450.1;pacid=21906136;longest=1;Parent=LOC_Os01g61450
LOC_Os01g61460	1	35538327	35544333	3B	PF03005 AT3G55990.1 ESK1 TBL29 Plant protein of unknown function (DUF828)
LOC_Os01g61470	1	35547901	35548470	3B	PF00097 PTHR22764 AT3G18930.1 RING/U-box superfamily protein
LOC_Os01g61480	1	35558148	35559225	3B	PF00010 AT3G21330.1 basic helix-loop-helix (bHLH) DNA-binding superfamily protein
LOC_Os01g61490	1	35568651	35576219	3B	PF00098 PF00665 PF07727 PTHR11439 AT4G23160.1 CRK8 cysteine-rich RLK (RECEPTOR-like protein kinase) 8
LOC_Os01g61500	1	35582263	35585727	3B	PF00240 PF02179 PTHR12329 KOG4361 AT3G51780.1 ATBAG4 BAG4 BCL-2-associated athanogene 4
LOC_Os01g61510	1	35585865	35588377	3B	PF00909 PTHR11730 KOG0682 AT2G38290.1 AMT2 AMT2;1 ATAMT2 ammonium transporter 2
LOC_Os01g61520	1	35590736	35591167	3B	ID=PAC:21904470;Name=LOC_Os01g61520.1;pacid=21904470;longest=1;Parent=LOC_Os01g61520
LOC_Os01g61530	1	35593033	35593458	3B	ID=PAC:21905280;Name=LOC_Os01g61530.1;pacid=21905280;longest=1;Parent=LOC_Os01g61530
LOC_Os01g61540	1	35594942	35595772	3B	ID=PAC:21907544;Name=LOC_Os01g61540.1;pacid=21907544;longest=1;Parent=LOC_Os01g61540
LOC_Os01g61550	1	35597092	35599018	3B	PF00909 PTHR11730 KOG0682 AT2G38290.1 AMT2 AMT2;1 ATAMT2 ammonium transporter 2
LOC_Os01g61560	1	35601031	35604029	3B	PF01148 KOG4453 AT5G58560.1 Phosphatidate cytidylyltransferase family protein
LOC_Os01g61570	1	35605705	35607916	3B	PF00657 PTHR22835:SF27 AT2G40250.1 SGNH hydrolase-type esterase superfamily protein
LOC_Os01g61580	1	35609614	35613103	3B	PF10262 PTHR13544 KOG3286 AT3G47300.1 SELT SELT-like protein precursor
LOC_Os01g61590	1	35619684	35625793	3B	PF00069 PF07714 PF00036 PTHR22982 KOG0032 2.7.11.1 K13412 AT3G51850.1 CPK13 calcium-dependent protein kinase 13
LOC_Os01g61610	1	35636303	35641236	3B	PF03171 PTHR10209 KOG0143 AT5G05600.1 2-oxoglutarate (2OG) and Fe(II)-dependent oxygenase superfamily protein
LOC_Os01g61620	1	35653186	35658406	3B	PF00069 PF07714 PTHR11295 KOG0671 AT2G40120.1 Protein kinase superfamily protein
LOC_Os01g61630	1	35658744	35661037	3B	PF01535 PTHR10483 AT5G39980.1 Tetratricopeptide repeat (TPR)-like superfamily protein
LOC_Os01g61640	1	35661080	35663905	3B	PF03031 PTHR12210 KOG1605 AT3G55960.1 Haloacid dehalogenase-like hydrolase (HAD) superfamily protein
LOC_Os01g61650	1	35669899	35673035	3B	PF04195 PF04094 KOG1003
LOC_Os01g61660	1	35673666	35679619	3B	PF03732 PF00665 PTHR10178
LOC_Os01g61670	1	35682305	35685757	3B	AT2G35810.1
LOC_Os01g61680	1	35686409	35687798	3B	AT4G08330.1
LOC_Os01g61690	1	35688056	35691686	3B	PF00450 PTHR11802 KOG1282 4.1.2.11 K08249 AT3G07990.1 SCPL27 serine carboxypeptidase-like 27
LOC_Os01g61700	1	35692800	35693786	3B	PF02617 AT1G68660.1 Ribosomal protein L12/ ATP-dependent Clp protease adaptor protein ClpS family protein
LOC_Os01g61710	1	35700434	35708657	3B	PF00928 PTHR10121 KOG2635 AT5G05010.1 clathrin adaptor complexes medium subunit family protein
LOC_Os01g61720	1	35709498	35713662	3B	PF00612 AT5G03040.1 iqd2 IQ-domain 2
LOC_Os01g61730	1	35714601	35714990	3B	ID=PAC:21905138;Name=LOC_Os01g61730.1;pacid=21905138;longest=1;Parent=LOC_Os01g61730
LOC_Os01g61750	1	35720719	35721090	3B	ID=PAC:21909761;Name=LOC_Os01g61750.1;pacid=21909761;longest=1;Parent=LOC_Os01g61750
LOC_Os01g61760	1	35721021	35726301	3B	AT2G37080.1 RIP3 ROP interactive partner 3
LOC_Os01g61780	1	35732665	35743686	3B	PF01496 PTHR11629 KOG2189 3.6.3.14 K02154 AT2G28520.1 VHA-A1 vacuolar proton ATPase A1
LOC_Os01g61800	1	35752490	35754195	3B	PF03080 AT2G44220.1 Protein of Unknown Function (DUF239)
LOC_Os01g61810	1	35756334	35758551	3B	PF00808 PF00125 PTHR11064 AT2G37060.1 NF-YB8 nuclear factor Y subunit B8
LOC_Os01g61814	1	35760287	35765066	3B	PF00164 PTHR11652 KOG1749 K02973 AT5G02960.1 Ribosomal protein S12/S23 family protein
LOC_Os01g61830	1	35767582	35772377	3B	PTHR12681 KOG1763 AT2G20280.1 Zinc finger C-x8-C-x5-C-x3-H type family protein
LOC_Os01g61840	1	35776070	35776309	3B	ID=PAC:21909154;Name=LOC_Os01g61840.1;pacid=21909154;longest=1;Parent=LOC_Os01g61840
LOC_Os01g61860	1	35784462	35793928	3B	PF00566 PTHR22957 KOG2058 AT3G55020.1 Ypt/Rab-GAP domain of gyp1p superfamily protein
LOC_Os01g61870	1	35807767	35808288	3B	ID=PAC:21904722;Name=LOC_Os01g61870.1;pacid=21904722;longest=1;Parent=LOC_Os01g61870
LOC_Os01g61880	1	35813148	35817684	3B	PF08414 PF01794 PF08022 PF08030 PTHR11972 KOG0039 AT5G60010.1 ferric reductase-like transmembrane component family protein
LOC_Os01g61890	1	35814079	35820868	3B	PF02178 AT3G58090.1 Disease resistance-responsive (dirigent-like protein) family protein
LOC_Os01g61900	1	35827134	35828772	3B	PF06203 AT5G41380.1 CCT motif family protein
LOC_Os01g61910	1	35832966	35836375	3B	PF07765 AT2G22560.1 Kinase interacting (KIP1-like) family protein
LOC_Os01g61920	1	35840515	35841322	3B	PF00125 PF02969 PTHR10484 KOG3467 K11251 K11254 AT5G59970.1 Histone superfamily protein
LOC_Os01g61930	1	35844675	35854979	3B	PF03399 PTHR12436 KOG1861 AT2G39340.1 SAC3/GANP/Nin1/mts3/eIF-3 p25 family
LOC_Os01g61940	1	35861147	35863908	3B	PF00005 PF01061 PTHR19241 KOG0061 AT2G39350.1 ABC-2 type transporter family protein
LOC_Os01g61950	1	35866789	35867343	3B	ID=PAC:21909486;Name=LOC_Os01g61950.1;pacid=21909486;longest=1;Parent=LOC_Os01g61950
LOC_Os01g61960	1	35868921	35869748	3B	PF06814 PTHR21229 AT5G18520.1 Lung seven transmembrane receptor family protein
LOC_Os01g61970	1	35871071	35873225	3B	PF06814 PTHR21229 KOG2569 AT5G18520.1 Lung seven transmembrane receptor family protein
LOC_Os01g61980	1	35881024	35882412	3B	AT2G39370.1
LOC_Os01g61990	1	35884769	35889014	3B	PTHR18958 KOG4412 AT3G12360.1 ITN1 Ankyrin repeat family protein
LOC_Os01g62000	1	35889803	35891365	3B	PF00544 AT3G55140.1 Pectin lyase-like superfamily protein
LOC_Os01g62010	1	35893281	35895178	3B	PF12146 PTHR11614 KOG1455 AT2G39420.1 alpha/beta-Hydrolases superfamily protein
LOC_Os01g62020	1	35896974	35900582	3B	PF01370 PTHR10366 AT3G53520.1 ATUXS1 UXS1 UDP-glucuronic acid decarboxylase 1
LOC_Os01g62030	1	35900735	35901226	3B	PF03018 PTHR21495 AT1G07730.2 Disease resistance-responsive (dirigent-like protein) family protein
LOC_Os01g62040	1	35902960	35908326	3B	PF06068 PF05496 PF00004 PTHR11093 KOG1942 K04499 AT5G22330.1 ATTIP49A RIN1 P-loop containing nucleoside triphosphate hydrolases superfamily protein
LOC_Os01g62050	1	35908485	35909107	3B	ID=PAC:21909240;Name=LOC_Os01g62050.1;pacid=21909240;longest=1;Parent=LOC_Os01g62050
LOC_Os01g62060	1	35912076	35913388	3B	PF09713 AT5G02580.1 Plant protein 1589 of unknown function
LOC_Os01g62070	1	35916734	35921969	3B	PF01545 PTHR11562 KOG1485 AT2G39450.1 ATMTP11 MTP11 Cation efflux family protein
LOC_Os01g62080	1	35923800	35929979	3B	PF00069 PF07714 PTHR11295 KOG0671 AT3G53570.1 AFC1 AME2 FC1 FUS3-complementing gene 1
LOC_Os01g62090	1	35935446	35938531	3B	ID=PAC:21905034;Name=LOC_Os01g62090.1;pacid=21905034;longest=1;Parent=LOC_Os01g62090
LOC_Os01g62100	1	35940240	35949471	3B	PF05970 PF02689 PTHR10492 KOG0987 AT3G51700.1 PIF1 helicase
LOC_Os01g62110	1	35952919	35953507	3B	ID=PAC:21904310;Name=LOC_Os01g62110.1;pacid=21904310;longest=1;Parent=LOC_Os01g62110
LOC_Os01g62120	1	35964307	35964744	3B	ID=PAC:21905187;Name=LOC_Os01g62120.1;pacid=21905187;longest=1;Parent=LOC_Os01g62120
LOC_Os01g62130	1	35965949	35966946	3B	PTHR11389 AT2G28710.1 C2H2-type zinc finger family protein
LOC_Os01g62140	1	35972862	35973659	3B	ID=PAC:21905553;Name=LOC_Os01g62140.1;pacid=21905553;longest=1;Parent=LOC_Os01g62140
LOC_Os01g62160	1	35983819	35987592	3B	PF04827 PTHR22930 KOG4585 AT3G55350.1 PIF / Ping-Pong family of plant transposases
LOC_Os01g62170	1	35993981	35995933	3B	ID=PAC:21910132;Name=LOC_Os01g62170.1;pacid=21910132;longest=1;Parent=LOC_Os01g62170
LOC_Os01g62180	1	35996059	35996979	3B	ID=PAC:21910325;Name=LOC_Os01g62180.1;pacid=21910325;longest=1;Parent=LOC_Os01g62180
LOC_Os01g62190	1	36001241	36002103	3B	PTHR11389 AT3G46080.1 C2H2-type zinc finger family protein
LOC_Os01g62200	1	36002256	36005101	3B	PF06136 AT5G59790.1 Domain of unknown function (DUF966)
LOC_Os01g62210	1	36007366	36009974	3B	PF01196 PTHR14413 KOG3280 K02879 AT5G09770.1 Ribosomal protein L17 family protein
LOC_Os01g62220	1	36011650	36013020	3B	PF01535 PTHR10483 AT5G42450.1 Pentatricopeptide repeat (PPR) superfamily protein
LOC_Os01g62230	1	36013832	36014697	3B	PF00125 PF00808 PTHR23428 KOG1744 K11252 AT3G45980.1 H2B HTB9 Histone superfamily protein
LOC_Os01g62244	1	36017204	36023469	3B	PF00179 PTHR11621 KOG0425 6.3.2.19 K10575 AT5G59300.1 ATUBC7 UBC7 ubiquitin carrier protein 7
LOC_Os01g62260	1	36029785	36030969	3B	PF00314 AT2G28790.1 Pathogenesis-related thaumatin superfamily protein
LOC_Os01g62280	1	36038829	36039219	3B	ID=PAC:21908506;Name=LOC_Os01g62280.1;pacid=21908506;longest=1;Parent=LOC_Os01g62280
LOC_Os01g62290	1	36039706	36043510	3B	PF00012 PF06723 PTHR19375 KOG0100 K03283 AT3G12580.1 ATHSP70 HSP70 heat shock protein 70
LOC_Os01g62300	1	36044120	36046602	3B	AT2G37570.1 SLT1 HSP20-like chaperones superfamily protein
LOC_Os01g62310	1	36057344	36059634	3B	PF00046 AT5G59340.1 WOX2 WUSCHEL related homeobox 2
LOC_Os01g62320	1	36068719	36073169	3B	PF03732 PTHR10178
LOC_Os01g62330	1	36073881	36075674	3B	PF00075 PF00665 PTHR10178 AT3G01410.1 Polynucleotidyl transferase ribonuclease H-like superfamily protein
LOC_Os01g62340	1	36076072	36079276	3B	PF10536 PF07197 PTHR10178 AT4G16050.1 Aminotransferase-like plant mobile domain family protein
LOC_Os01g62350	1	36083051	36085662	3B	PF01158 PTHR10114 KOG3452 K02920 AT3G53740.2 Ribosomal protein L36e family protein
LOC_Os01g62360	1	36089179	36091558	3B	ID=PAC:21905801;Name=LOC_Os01g62360.1;pacid=21905801;longest=1;Parent=LOC_Os01g62360
LOC_Os01g62370	1	36094898	36096865	3B	PF01417 PF07651 PTHR12276 AT3G46540.1 ENTH/VHS family protein
LOC_Os01g62380	1	36099402	36104293	3B	PF02469 AT3G46550.1 SOS5 Fasciclin-like arabinogalactan family protein
LOC_Os01g62390	1	36105408	36108015	3B	PF10250 AT2G01480.1 O-fucosyltransferase family protein
LOC_Os01g62400	1	36117169	36118387	3B	ID=PAC:21907449;Name=LOC_Os01g62400.1;pacid=21907449;longest=1;Parent=LOC_Os01g62400
LOC_Os01g62410	1	36122778	36128487	3B	PF00249 PTHR10641 KOG0048 K09422 AT5G02320.1 ATMYB3R5 MYB3R-5 myb domain protein 3r-5
LOC_Os01g62420	1	36129310	36132720	3B	PF00121 PTHR21139 KOG1643 AT3G55440.1 ATCTIMC CYTOTPI TPI triosephosphate isomerase
LOC_Os01g62430	1	36135811	36137295	3B	PF00168 PTHR10024 KOG1030 AT3G55470.2 Calcium-dependent lipid-binding (CaLB domain) family protein
LOC_Os01g62440	1	36138699	36146302	3B	PF00773 PTHR23355 KOG2102 AT5G02250.1 ATMTRNASEII EMB2730 RNR1 Ribonuclease II/R family protein
LOC_Os01g62450	1	36154540	36154692	3B	ID=PAC:21910658;Name=LOC_Os01g62450.1;pacid=21910658;longest=1;Parent=LOC_Os01g62450
LOC_Os01g62460	1	36158218	36161536	3B	PF03514 AT1G07530.1 ATGRAS2 GRAS2 SCL14 SCARECROW-like 14
LOC_Os01g62480	1	36165920	36168939	3B	PF07732 PF00394 PF07731 PTHR11709 KOG1263 AT5G60020.1 ATLAC17 LAC17 laccase 17
LOC_Os01g62490	1	36177289	36180127	3B	PF07732 PF00394 PF07731 PTHR11709 KOG1263 AT5G60020.1 ATLAC17 LAC17 laccase 17
LOC_Os01g62500	1	36182449	36187998	3B	PF06480 PF00004 PF01434 PTHR23076 KOG0731 3.4.24.- K08956 AT1G07510.1 ftsh10 FTSH protease 10
LOC_Os01g62510	1	36188702	36191681	3B	PF03106 AT2G37260.1 ATWRKY44 DSL1 TTG2 WRKY44 WRKY family transcription factor family protein
LOC_Os01g62514	1	36193840	36194611	3B	PF03106 AT5G43290.1 ATWRKY49 WRKY49 WRKY DNA-binding protein 49
LOC_Os01g62520	1	36207863	36210647	3B	ID=PAC:21908237;Name=LOC_Os01g62520.1;pacid=21908237;longest=1;Parent=LOC_Os01g62520
LOC_Os01g62530	1	36212290	36213225	3B	ID=PAC:21908263;Name=LOC_Os01g62530.1;pacid=21908263;longest=1;Parent=LOC_Os01g62530
LOC_Os01g62540	1	36214333	36216515	3B	PTHR10992:SF2 AT2G40095.1 Alpha/beta hydrolase related protein
LOC_Os01g62550	1	36216795	36218318	3B	ID=PAC:21904789;Name=LOC_Os01g62550.1;pacid=21904789;longest=1;Parent=LOC_Os01g62550
LOC_Os01g62560	1	36219265	36220410	3B	ID=PAC:21905114;Name=LOC_Os01g62560.1;pacid=21905114;longest=1;Parent=LOC_Os01g62560
LOC_Os01g62570	1	36222348	36228582	3B	PF08477 PF00071 PF08356 PF08355 PTHR11708 KOG1707 AT5G27540.1 emb2473 MIRO1 MIRO-related GTP-ase 1
LOC_Os01g62584	1	36230482	36233564	3B	PTHR13683 AT5G02220.1
LOC_Os01g62600	1	36236842	36239066	3B	PF07732 PF00394 PF07731 PTHR11709 KOG1263 AT2G29130.1 ATLAC2 LAC2 laccase 2
LOC_Os01g62605	1	36251954	36252630	3B	PF08137 AT3G55515.1 DVL8 RTFL7 ROTUNDIFOLIA like 7
LOC_Os01g62610	1	36253547	36256977	3B	PF00254 PTHR10516 KOG0544 AT3G55520.1 FKBP-like peptidyl-prolyl cis-trans isomerase family protein
LOC_Os01g62620	1	36257435	36261744	3B	PF01529 PTHR22883 KOG1315 AT3G09320.1 DHHC-type zinc finger family protein
LOC_Os01g62630	1	36268063	36269737	3B	PF00026 PTHR13683 KOG1339 AT2G39710.1 Eukaryotic aspartyl protease family protein
LOC_Os01g62640	1	36274026	36274733	3B	PF00097 PTHR22766 AT2G40830.1 RHC1A RING-H2 finger C1A
LOC_Os01g62650	1	36278953	36286403	3B	PF07990 PF00806 PTHR12537 KOG1488 AT2G29200.1 APUM1 PUM1 pumilio 1
LOC_Os01g62660	1	36286928	36289643	3B	PF00249 AT5G59570.1 Homeodomain-like superfamily protein
LOC_Os01g62670	1	36296114	36298431	3B	PF11961 PF05003 AT3G23160.1 Protein of unknown function (DUF668)
LOC_Os01g62680	1	36300256	36302127	3B	ID=PAC:21910684;Name=LOC_Os01g62680.1;pacid=21910684;longest=1;Parent=LOC_Os01g62680
LOC_Os01g62690	1	36307136	36307885	3B	ID=PAC:21906699;Name=LOC_Os01g62690.1;pacid=21906699;longest=1;Parent=LOC_Os01g62690
LOC_Os01g62700	1	36311185	36311490	3B	ID=PAC:21904706;Name=LOC_Os01g62700.1;pacid=21904706;longest=1;Parent=LOC_Os01g62700
LOC_Os01g62710	1	36312938	36316201	3B	PF09322 PF03108 AT1G64260.1 MuDR family transposase
LOC_Os01g62720	1	36317205	36318022	3B	PF06839
LOC_Os01g62730	1	36320007	36320216	3B	PF05754 PTHR10178:SF7
LOC_Os01g62740	1	36323780	36325016	3B	ID=PAC:21905587;Name=LOC_Os01g62740.1;pacid=21905587;longest=1;Parent=LOC_Os01g62740
LOC_Os01g62750	1	36325683	36336561	3B	AT5G08020.1 ATRPA70B RPA70B RPA70-kDa subunit B
LOC_Os01g62760	1	36343948	36346078	3B	PF00481 PTHR13832 KOG0698 3.1.3.16 K14497 AT1G07430.1 HAI2 highly ABA-induced PP2C gene 2
LOC_Os01g62770	1	36346113	36349549	3B	ID=PAC:21910310;Name=LOC_Os01g62770.1;pacid=21910310;longest=1;Parent=LOC_Os01g62770
LOC_Os01g62780	1	36354704	36358027	3B	PTHR12271 AT2G39740.1 Nucleotidyltransferase family protein
LOC_Os01g62790	1	36359709	36365493	3B	PTHR12271 AT2G39740.1 Nucleotidyltransferase family protein
LOC_Os01g62800	1	36368227	36373959	3B	PF03141 PF08241 AT2G39750.1 S-adenosyl-L-methionine-dependent methyltransferases superfamily protein
LOC_Os01g62810	1	36379629	36385391	3B	PF00415 PTHR22870 AT3G55580.1 Regulator of chromosome condensation (RCC1) family protein
LOC_Os01g62820	1	36385625	36390411	3B	PF03847 PTHR12264 KOG1142 AT1G17440.1 EER4 TAF12B Transcription initiation factor TFIID subunit A
LOC_Os01g62830	1	36392152	36392864	3B	AT5G02090.1
LOC_Os01g62840	1	36395486	36398185	3B	PF00483 PF00132 PTHR22572 KOG1322 2.7.7.22 K00971 AT2G39770.1 CYT1 EMB101 GMP1 SOZ1 VTC1 Glucose-1-phosphate adenylyltransferase family protein
LOC_Os01g62850	1	36398958	36401777	3B	PF04535 AT3G53850.1 Uncharacterised protein family (UPF0497)
LOC_Os01g62860	1	36403442	36407380	3B	PF00248 PTHR11732 KOG1577 AT2G37790.1 NAD(P)-linked oxidoreductase superfamily protein
LOC_Os01g62870	1	36410638	36414610	3B	PF00248 PTHR11732 KOG1577 AT2G37790.1 NAD(P)-linked oxidoreductase superfamily protein
LOC_Os01g62880	1	36418114	36420455	3B	PF00248 PTHR11732 KOG1577 AT2G37790.1 NAD(P)-linked oxidoreductase superfamily protein
LOC_Os01g62890	1	36420024	36422893	3B	PF03208 PTHR12859 KOG4050 AT5G05987.1 PRA1.A2 prenylated RAB acceptor 1.A2
LOC_Os01g62900	1	36430978	36440843	3B	PF00696 PF00171 PTHR11063 KOG4165 AT3G55610.1 P5CS2 delta 1-pyrroline-5-carboxylate synthase 2
LOC_Os01g62910	1	36438948	36442944	3B	PF01535 PTHR10483 AT3G46790.1 CRR2 Tetratricopeptide repeat (TPR)-like superfamily protein
LOC_Os01g62920	1	36445019	36449951	3B	PF07526 PF05920 PF00046 PTHR11850 KOG0773 AT5G02030.1 BLH9 BLR HB-6 LSN PNY RPL VAN POX (plant homeobox) family protein
LOC_Os01g62945	1	36466366	36467358	3B	ID=PAC:21904896;Name=LOC_Os01g62945.1;pacid=21904896;longest=1;Parent=LOC_Os01g62945
LOC_Os01g62950	1	36467915	36470441	3B	PF00025 PF00071 PF08477 PF04670 PF00009 PTHR11708 KOG0087 K07976 AT1G07410.1 ATRAB-A2B ATRABA2B RAB-A2B RABA2b RAB GTPase homolog A2B
LOC_Os01g62960	1	36478049	36478670	3B	ID=PAC:21903485;Name=LOC_Os01g62960.1;pacid=21903485;longest=1;Parent=LOC_Os01g62960
LOC_Os01g62970	1	36479579	36484051	3B	AT5G59080.1
LOC_Os01g62980	1	36483566	36484818	3B	PF00234 AT5G05960.1 Bifunctional inhibitor/lipid-transfer protein/seed storage 2S albumin superfamily protein
LOC_Os01g62990	1	36485585	36489717	3B	PF03759 AT5G02010.1 ATROPGEF7 ROPGEF7 RHO guanyl-nucleotide exchange factor 7
LOC_Os01g63010	1	36496069	36498165	3B	PF00582 AT3G03270.2 Adenine nucleotide alpha hydrolases-like superfamily protein
LOC_Os01g63020	1	36500099	36503665	3B	ID=PAC:21908965;Name=LOC_Os01g63020.1;pacid=21908965;longest=1;Parent=LOC_Os01g63020
LOC_Os01g63030	1	36512667	36516613	3B	PF03101 PF10551 PF00872 PF04434 AT4G38180.1 FRS5 FAR1-related sequence 5
LOC_Os01g63040	1	36517340	36521886	3B	PF10536 PF02902 PTHR12606 AT4G00690.1 ULP1B UB-like protease 1B
LOC_Os01g63050	1	36527672	36530221	3B	AT3G54000.1
LOC_Os01g63060	1	36540147	36545196	3B	PTHR21290 KOG3058 AT3G54020.1 AtIPCS1 Arabidopsis Inositol phosphorylceramide synthase 1
LOC_Os01g63080	1	36548281	36556191	3B	PF03732 PF00098 PF08284 PF00078 PF00665 PF00385 PTHR10178 ATMG00860.1 DNA/RNA polymerases superfamily protein
LOC_Os01g63090	1	36561018	36562664	3B	PF00665 PF00385 PTHR10178
LOC_Os01g63100	1	36564186	36569809	3B	PF03732 PF00078 PF00075 PF00665 PTHR10178 AT3G01410.1 Polynucleotidyl transferase ribonuclease H-like superfamily protein
LOC_Os01g63110	1	36570429	36572009	3B	PF04094
LOC_Os01g63120	1	36576145	36580596	3B	PF03732 PF00098 PF08284 PF00077 PF00078 PTHR10178 ATMG00860.1 DNA/RNA polymerases superfamily protein
LOC_Os01g63130	1	36580846	36581768	3B	PTHR10178:SF7
LOC_Os01g63140	1	36585298	36586161	3B	PF04195
LOC_Os01g63150	1	36587791	36600491	3B	PF00097 PF03732 PF08284 PF00078 PTHR10178 KOG1609 AT5G05830.1 RING/FYVE/PHD zinc finger superfamily protein
LOC_Os01g63160	1	36606535	36608135	3B	PF00249 PTHR10641 KOG0048 K09422 AT3G55730.1 AtMYB109 MYB109 myb domain protein 109
LOC_Os01g63170	1	36610777	36614913	3B	PF03108 PF00872 PF10551 AT1G64260.1 MuDR family transposase
LOC_Os01g63180	1	36616801	36621516	3B	PF07732 PF00394 PF07731 PTHR11709 KOG1263 AT3G09220.1 LAC7 laccase 7
LOC_Os01g63190	1	36622827	36627675	3B	PF07732 PF00394 PF07731 PTHR11709 KOG1263 AT3G09220.1 LAC7 laccase 7
LOC_Os01g63200	1	36634331	36636980	3B	PF07732 PF00394 PF07731 PTHR11709 KOG1263 AT3G09220.1 LAC7 laccase 7
LOC_Os01g63210	1	36639626	36640584	3B	PF04832 PTHR11220 AT2G37970.1 SOUL-1 SOUL heme-binding family protein
LOC_Os01g63220	1	36640943	36647156	3B	PF00294 PTHR10584 KOG2855 AT3G54090.1 FLN1 fructokinase-like 1
LOC_Os01g63230	1	36643577	36648018	3B	PF10250 AT2G37980.1 O-fucosyltransferase family protein
LOC_Os01g63240	1	36652405	36655714	3B	PF02453 PTHR10994 KOG1792 AT5G41600.1 BTI3 RTNLB4 VIRB2-interacting protein 3
LOC_Os03g51420	3	29411791	29412144	4A	PTHR11926:SF11
LOC_Os03g51430	3	29421116	29425439	4A	PF03765 PF00650 PTHR10174 KOG1470 AT1G75170.1 Sec14p-like phosphatidylinositol transfer family protein
LOC_Os03g51440	3	29426346	29430915	4A	PF00560 PF00069 PF07714 PTHR23258 KOG1187 AT2G16250.1 Leucine-rich repeat protein kinase family protein
LOC_Os03g51450	3	29432619	29432978	4A	ID=PAC:21914605;Name=LOC_Os03g51450.1;pacid=21914605;longest=1;Parent=LOC_Os03g51450
LOC_Os03g51459	3	29448143	29450245	4A	AT3G05570.1
LOC_Os03g51470	3	29451096	29453625	4A	ID=PAC:21914753;Name=LOC_Os03g51470.1;pacid=21914753;longest=1;Parent=LOC_Os03g51470
LOC_Os03g51479	3	29454977	29457859	4A	PF02545 PTHR11746:SF1 KOG1509 AT5G66550.1 Maf-like protein
LOC_Os03g51490	3	29456742	29458702	4A	PF07762
LOC_Os03g51495	3	29458951	29460502	4A	PF07762
LOC_Os03g51510	3	29462922	29465818	4A	PF00347 PTHR11655 K02933 AT2G18400.1 ribosomal protein L6 family protein
LOC_Os03g51520	3	29467557	29478040	4A	PF05182 PTHR13484 AT5G58040.1 ATFIP1[V] ATFIPS5 FIP1[V] FIPS5 homolog of yeast FIP1 [V]
LOC_Os03g51530	3	29479234	29479886	4A	ID=PAC:21911545;Name=LOC_Os03g51530.1;pacid=21911545;longest=1;Parent=LOC_Os03g51530
LOC_Os03g51550	3	29486017	29490549	4A	PF00400 PTHR22847 KOG0295 AT3G49660.1 Transducin/WD40 repeat-like superfamily protein
LOC_Os03g51556	3	29492097	29494936	4A	ID=PAC:21916838;Name=LOC_Os03g51556.1;pacid=21916838;longest=1;Parent=LOC_Os03g51556
LOC_Os03g51570	3	29512334	29515431	4A	ID=PAC:21915444;Name=LOC_Os03g51570.1;pacid=21915444;longest=1;Parent=LOC_Os03g51570
LOC_Os03g51580	3	29516646	29519095	4A	PF00010 PTHR11514 AT4G37850.1 basic helix-loop-helix (bHLH) DNA-binding superfamily protein
LOC_Os03g51590	3	29520756	29522207	4A	PF07762
LOC_Os03g51600	3	29526111	29529118	4A	PF00091 PF03953 PTHR11588 KOG1376 K07374 AT1G50010.1 TUA2 tubulin alpha-2 chain
LOC_Os03g51610	3	29535971	29543274	4A	PF05770 2.7.1.134 2.7.1.159 K00913 AT4G08170.2 Inositol 1 3 4-trisphosphate 5/6-kinase family protein
LOC_Os03g51620	3	29543829	29550120	4A	PF02714 PTHR13018 KOG1134 AT1G58520.1 RXW8 lipases;hydrolases acting on ester bonds
LOC_Os03g51640	3	29556656	29559714	4A	AT4G37820.1
LOC_Os03g51650	3	29560540	29566023	4A	PF01925 PTHR14255 AT2G36630.1 Sulfite exporter TauE/SafE family protein
LOC_Os03g51660	3	29583117	29584833	4A	AT4G37810.1
LOC_Os03g51670	3	29585925	29591307	4A	PF05057 PTHR12482 KOG4372 AT1G10040.1 alpha/beta-Hydrolases superfamily protein
LOC_Os03g51680	3	29592966	29595799	4A	PF09765 PF11793 PTHR13206 KOG3268 AT5G65740.2 zinc ion binding
LOC_Os03g51690	3	29596277	29606861	4A	PF03790 PF03791 PF03789 PF05920 PF00046 PTHR11850 KOG0773 AT4G08150.1 BP BP1 KNAT1 KNOTTED-like from Arabidopsis thaliana
LOC_Os03g51700	3	29624209	29627038	4A	AT5G66290.1
LOC_Os03g51710	3	29626290	29632749	4A	PF03790 PF03791 PF03789 PTHR11850 KOG0773 AT4G08150.1 BP BP1 KNAT1 KNOTTED-like from Arabidopsis thaliana
LOC_Os03g51720	3	29636543	29638010	4A	ID=PAC:21914236;Name=LOC_Os03g51720.1;pacid=21914236;longest=1;Parent=LOC_Os03g51720
LOC_Os03g51724	3	29646816	29648092	4A	PF00098 PTHR23002:SF11
LOC_Os03g51730	3	29649040	29650926	4A	PF07727 PTHR11439 AT4G23160.1 CRK8 cysteine-rich RLK (RECEPTOR-like protein kinase) 8
LOC_Os03g51740	3	29660662	29662927	4A	PF00155 PTHR11751 KOG0256 4.4.1.14 K01762 AT4G37770.1 ACS8 1-amino-cyclopropane-1-carboxylate synthase 8
LOC_Os03g51750	3	29676610	29677098	4A	ID=PAC:21912749;Name=LOC_Os03g51750.1;pacid=21912749;longest=1;Parent=LOC_Os03g51750
LOC_Os03g51760	3	29685433	29687067	4A	PF00646 PTHR20995:SF2
LOC_Os03g51770	3	29688979	29692419	4A	PF04195 PF04094
LOC_Os03g51780	3	29693047	29699178	4A	PF00078 PF00075 PF00665 PTHR10178 AT3G01410.1 Polynucleotidyl transferase ribonuclease H-like superfamily protein
LOC_Os03g51790	3	29705032	29721934	4A	PF01926 PTHR10229 KOG0410 AT3G49725.1 GTP-binding protein HflX
LOC_Os03g51830	3	29724283	29729904	4A	PF00226 PTHR11821 AT4G07990.1 Chaperone DnaJ-domain superfamily protein
LOC_Os03g51840	3	29730344	29732399	4A	PF01535 PTHR10483 AT3G49730.1 Tetratricopeptide repeat (TPR)-like superfamily protein
LOC_Os03g51850	3	29735658	29738430	4A	PF03578
LOC_Os03g51870	3	29741646	29745291	4A	PF00498 PTHR19241:SF6 AT4G14490.1 SMAD/FHA domain-containing protein
LOC_Os03g51880	3	29745634	29747861	4A	PTHR21521 AT3G12210.2 DNA binding
LOC_Os03g51890	3	29749327	29755851	4A	ID=PAC:21913329;Name=LOC_Os03g51890.1;pacid=21913329;longest=1;Parent=LOC_Os03g51890
[truncated: 1,363 more rows]
