# Supplementary material for: Identification of candidate genes, regions and markers for pre-harvest sprouting resistance in wheat (Triticum aestivum L.)
Source: BMC Plant Biol. 2014 Nov 29;14:340. doi: 10.1186/s12870-014-0340-1 (PMC4253633; doi:10.1186/s12870-014-0340-1)
Supplement: Additional file 3: — List of 18 Competitive Allele-Specific PCR (KASP) primers derived from sequences of SNPs flanking QTL for PHS resistance on chromosomes 3B, 4A, 7B and 7D. [file 12870_2014_340_MOESM3_ESM.xls]

## Sheet: Additional File 2
Additional File 2. List of 18 Competitive Allele-Specific PCR (KASP) primers derived from sequences of SNPs flanking QTL for PHS resistance on chromosomes 3B, 4A, 7B and 7D
Note: The 5' tag sequences are not provided by KBioscience, but are imperative for assay-function
Sl.	Primer Name	Allele-Specific Primer 1 (5'-3')	Allele-Specific Primer 2 (5'-3')	Common Primer 1	Common Primer 2
1	Kasp3B_wsnp_Ku_rep_c72700_72370664	TAG1-GATTTGACAGCACGCTTGCTCGA	TAG2-TGACAGCACGCTTGCTCGG	TACAAGTAAAATCCACCTTTCTCAATGTTA	ATCCACCTTTCTCAATGTTACACATGATAA
2	Kasp3B_RAC875_rep_c116515_181	TAG1-AGTACCTTTACCCTTATTCTTGTCCA	TAG2-GTACCTTTACCCTTATTCTTGTCCG	TAATGCTGACATGAAAATCGGTGCTGAA	AAAATCGGTGCTGAAGAGCTTTTACCAA
3	Kasp3B_BobWhite_rep_c64944_264	TAG1-GCCTGGCGACAATTACTATGCC	TAG2-CGCCTGGCGACAATTACTATGCT	GTAGCAGAAGGATCCGTCACTGAA	ATCCGTCACTGAACACGGCTGAATT
4	Kasp3B_wsnp_Ex_c16378_24870688	TAG1-AAGAATGCACCGATGCTTCCTGTAA	TAG2-GAATGCACCGATGCTTCCTGTAG	GGCACGAGTTCTCGTATTAGCTGTA	GCTGTAGCAAAAGATCAGCATTGTGAAAT
5	Kasp3B_RAC875_c530_354	TAG1-GTGTCATGGAACCTCCATGCG	TAG2-CGTGTCATGGAACCTCCATGCA	ATCACCGAGGTGTTGCGGTTGAAT	GTGTTGCGGTTGAATGAAGAGCTGAA
6	Kasp4A_BS00072025_51	TAG1-GTGATCAGTACTCTGTAATCATCATGTTA	TAG2-GATCAGTACTCTGTAATCATCATGTTG	AATGTGCTGAACAGAAGTCACAGAAGAT	GTCACAGAAGATCAGTAGGGTCAGTT
7	Kasp4A_Kukri_c12563_52	TAG1-ACAGTGCCTCCGTAGTAATCAACA	TAG2-CAGTGCCTCCGTAGTAATCAACG	GAGGACAGCAGGCACTCGGTT	GCACTCGGTTCTCTCTGTTAGCAT
8	Kasp4A_RAC875_c21369_425	TAG1-ACCCTTGCAGTCATGGTGTGATAAT	TAG2-CCTTGCAGTCATGGTGTGATAAC	YCAGCGCTAGCCACACACCGT	AAGAAAGCGCTGGYCAGCGCTA
9	Kasp4A_wsnp_Ex_c16175_24619793	TAG1-GGTAACATCTAAACCATCTCAGCAT	TAG2-GGTAACATCTAAACCATCTCAGCAC	CAGCACACTCACCAGCTTCAGATTT	CTTCAGATTTACCACTGGGGTCACTT
10	Kasp7B_wsnp_Ex_c908_1754208	TAG1-CCACAAAGCCTCTGGACAAATCC	TAG2-ACCACAAAGCCTCTGGACAAATCT	CTCCATGCTGATGCTTGGGTTGTA	GTTGTACCCGAGACCGAGGACAT
11	Kasp7B_RFL_Contig124_558	TAG1-TGACGCCGAAGCCAAGTAGTAT	TAG2-GACGCCGAAGCCAAGTAGTAC	ACACACACCTATGCATGTATGATCACAT	CTATGCATGTATGATCACATTCACACGTA
12	Kasp7B_RAC875_c1638_165	TAG1-ATTTGAGCAGATTCCTTCACACTTCT	TAG2-TGAGCAGATTCCTTCACACTTCC	GCTGCTACAGCAACCGGATGCAT	CAGCAACCGGATGCATTGATTACCAT
13	Kasp7B_wsnp_Ex_rep_c69639_68590556	TAG1-TTACCATCTGATTTCTCACCGCTA	TAG2-TACCATCTGATTTCTCACCGCTG	GGAGACCCTCAGGTGAAGGCAA	CTCAGGTGAAGGCAACATCGAGAA
14	Kasp7B_Ku_c32389_1009_ALG	TAG1-GGATACATCCTCATGGTGACTGC	TAG2-GGATACATCCTCATGGTGACTGA	GCTGCCTTAATTGTTACCTTTTTGGGTTA	CGCCAGCTGCCTTAATTGTTACCTT
15	Kasp7D_Excalibur_c22419_460	TAG1-CAAACATGAAGATGTACTCCAGAGAC	TAG2-CAAACATGAAGATGTACTCCAGAGAT	CATCACCGTCAACGCCAAAGTTGTT	TCAACGCCAAAGTTGTTCTTCATCAGAT
16	Kasp7D_RAC875_c1829_321	TAG1-ACTTGCTCGACACGGTCCA	TAG2-CTACTTGCTCGACACGGTCCG	CACTACCTTGTCAGCATGCTCATCTT	GCATGCTCATCTTCAAGCTCCTGAT
17	Kasp7D_Kukri_c32845_116	TAG1-CATATAGCTAGAGACCATAATAAGAATAAC	TAG2-GCATATAGCTAGAGACCATAATAAGAATAAT	TTGTGCTGGTGTGGATGGATGGTTT	TGGATGGTTTGGGACGGTCATGTTA
18	Kasp7D_wsnp_CAP8_rep_c9647_4198594	TAG1-AACTGGTGACTCTTTAGCCTTAGC	TAG2-CAACTGGTGACTCTTTAGCCTTAGT	GACAAGACAACATACACAGAATGCAACAA	ACATACACAGAATGCAACAAACTTCACAAT
