# Supplementary material for: Identification of candidate genes, regions and markers for pre-harvest sprouting resistance in wheat (Triticum aestivum L.)
Source: BMC Plant Biol. 2014 Nov 29;14:340. doi: 10.1186/s12870-014-0340-1 (PMC4253633; doi:10.1186/s12870-014-0340-1)
Supplement: Additional file 4: — Validation of 18 Competitive Allele-Specific PCR (KASP) markers designed from Illumina iSelect markers flanking QTL in a RL4452/‘AC Domain’ population. [file 12870_2014_340_MOESM4_ESM.xls]

## Sheet: Additional File 3. MAS of PHS p
Additional File 3. Validation of 18 Competitive Allele-Specific PCR (KASP) markers designed from Illumina iSelect markers flanking QTL in a RL4452/‘AC Domain' population.
Note: Four DH progeny genotypes (bold typeface; highlighted in green) of the RL4452/‘AC Domain’ cross were identified to carry PHS resistance on chromosomes 3B, 4A, 7B and 7D. Selection-criteria is based on findings of our study: a) ‘AC Domain’ (allele 'A') reduced germination index (GI) & sprouting (SI) on 4A; increased Falling No. (FN) on 4A & 7D, and (b) RL4452 (allele 'B' ) reduced the sprout…
KASP marker	Chromosome	Progeny genotypes ---->
	(Linkage group)	93E54*A5	93E54*A10	93E54*A11	93E54*A13	93E54*A16	93E54*A19	93E54*A26	93E54*A33	93E54*A35	93E54*A40	93E54*A48	93E54*A53	93E54*A59	93E54*A60	93E54*A65	93E54*A69	93E54*A72	93E54*A73	93E54*A76	93E54*A77	93E54*A81	93E54*A87	93E54*A88	93E54*A91	93E54*A92	93E54*A97	93E54*A99	93E54*A103	93E54*A104	93E54*C3	93E54*C6	93E54*C8	93E54*C10	93E54*C12	93E54*C16	93E54*C19	93E54*C21	93E54*C22	93E54*C23	93E54*C25	93E54*C30	93E54*C31	93E54*C33	93E54*C37	93E54*C39	93E54*C41	93E54*C45	93E54*C47
Kasp3B_wsnp_Ku_rep_c72700_72370664	3B	-	-	-	-	-	-	-	-	-	-	-	-	-	-	-	-	-	-	-	-	-	-	A	A	A	A	A	B	-	-	-	B	B	B	-	-	-	B	B	B	B	A	A	A	A	B	A	-
wsnp_Ku_rep_c72700_72370664	3B	A	A	A	A	B	B	A	A	A	B	A	B	A	A	B	B	A	A	B	B	A	A	A	A	A	A	A	B	B	A	A	B	B	B	A	A	B	B	B	B	B	A	A	A	A	B	A	B
Kasp3B_RAC875_rep_c116515_181	3B	A	A	A	A	B	B	A	A	A	B	A	B	A	A	B	B	A	A	B	B	A	A	A	A	A	A	A	B	B	A	A	B	B	B	A	A	B	B	B	B	B	A	A	A	A	B	A	B
RAC875_rep_c116515_181	3B	A	A	A	A	B	B	A	A	A	B	A	B	A	A	B	B	A	A	B	B	A	A	A	A	A	A	A	B	B	A	A	B	B	B	A	A	B	B	B	B	B	A	A	A	A	B	A	B
Kasp3B_BobWhite_rep_c64944_264	3B	A	A	A	A	B	B	A	A	A	B	A	B	A	A	B	B	A	A	B	B	A	A	A	A	A	A	A	B	B	A	A	B	B	B	A	A	B	B	B	B	B	A	A	A	A	B	A	B
BobWhite_rep_c64944_264	3B	A	A	A	A	B	B	A	A	A	B	A	B	A	A	B	B	A	A	B	B	A	A	A	A	A	A	A	B	B	A	A	B	B	B	A	A	B	B	B	B	B	A	A	A	A	B	A	B
Kasp3B_wsnp_Ex_c16378_24870688	3B	A	A	A	A	B	B	A	A	A	B	A	B	A	A	B	B	A	A	B	B	A	A	A	A	B	A	A	B	B	A	A	B	B	B	A	A	B	B	B	B	B	A	A	A	A	B	A	B
wsnp_Ex_c16378_24870688	3B	A	A	A	A	B	B	A	A	A	B	A	B	A	A	B	B	A	A	B	B	A	A	A	A	B	A	A	B	B	A	A	B	B	B	A	A	B	B	B	B	B	A	A	A	A	B	A	B
Kasp3B_RAC875_c530_354	3B	A	A	A	A	B	B	A	A	A	B	A	B	A	A	B	B	A	A	B	B	A	A	A	A	B	A	A	B	B	A	A	B	B	B	A	A	B	B	B	B	B	A	A	A	A	B	A	B
RAC875_c530_354	3B	A	A	A	A	B	B	A	A	A	B	A	B	A	A	B	B	A	A	B	B	A	A	A	A	B	A	A	B	B	A	A	B	B	B	A	A	B	B	B	B	B	A	A	A	A	B	A	B
Kasp4A_BS00072025_51	4A	B	B	A	B	B	A	B	A	A	A	A	A	B	B	A	A	B	B	B	B	A	B	A	A	A	A	A	B	B	B	A	B	A	B	B	A	A	A	B	B	B	B	B	B	B	A	A	B
BS00072025_51	4A	B	B	A	B	B	A	B	A	A	A	A	A	B	B	A	A	B	B	B	B	A	B	A	A	A	A	A	B	B	B	A	B	A	B	B	A	A	A	B	B	B	B	B	B	B	A	A	B
Kasp4A_Kukri_c12563_52	4A	B	B	-	B	B	-	B	A	A	A	A	A	B	B	A	A	B	B	B	B	A	B	A	A	A	A	A	B	B	B	-	B	A	B	B	A	A	A	B	B	B	B	B	B	B	A	A	B
Kukri_c12563_52	4A	B	B	A	B	B	A	B	A	A	A	A	A	B	B	A	A	B	B	B	B	A	B	A	A	-	A	A	B	B	B	A	B	A	B	B	A	A	A	B	B	B	B	B	B	B	A	A	B
Kasp4A_RAC875_c21369_425	4A	B	B	-	B	B	-	B	A	-	A	A	A	B	B	A	-	B	B	B	-	A	B	A	-	A	A	A	B	B	-	-	A	A	-	B	A	A	A	B	B	B	B	B	B	B	-	-	B
RAC875_c21369_425	4A	B	B	A	B	B	A	B	A	A	A	A	A	B	B	A	A	B	B	B	B	A	B	A	A	A	A	A	B	B	B	A	A	A	B	B	A	A	A	B	B	B	B	B	B	B	A	A	B
Kasp4A_wsnp_Ex_c16175_24619793	4A	-	-	A	B	-	A	-	A	A	A	A	-	B	B	A	A	B	B	B	-	A	-	A	A	A	A	A	B	-	B	-	A	A	B	-	-	A	-	-	B	-	B	B	-	-	A	A	B
wsnp_Ex_c16175_24619793	4A	B	B	A	B	B	A	B	A	A	A	A	A	B	B	A	A	B	B	B	B	A	B	A	A	A	A	A	B	B	B	A	A	A	B	B	A	A	A	B	B	B	B	B	B	B	A	A	B
Kasp7B_wsnp_Ex_c908_1754208	7B.1	B	B	A	B	A	B	B	A	A	A	A	A	B	B	B	A	A	B	A	A	B	A	B	B	B	A	A	A	A	B	B	A	B	A	A	A	A	B	A	B	B	A	A	A	-	B	A	B
wsnp_Ex_c908_1754208	7B.1	B	B	A	B	A	B	B	A	A	A	A	A	B	B	B	A	A	B	A	A	B	A	B	B	B	A	A	A	A	B	B	A	B	A	A	A	A	B	A	B	B	A	A	A	-	B	A	B
Kasp7B_RFL_Contig124_558	7B.1	B	B	A	B	A	B	B	A	A	A	A	A	B	B	B	A	A	B	B	A	B	A	B	B	B	A	A	A	A	B	B	A	B	A	A	A	A	B	A	B	B	A	A	A	B	B	A	B
RFL_Contig124_558	7B.1	B	B	A	B	A	B	B	A	A	A	A	A	B	B	B	A	A	B	B	A	B	A	B	B	B	A	A	A	A	B	B	A	B	A	A	A	A	B	A	B	B	A	A	A	B	B	A	B
Kasp7B_RAC875_c1638_165	7B.1	B	B	-	-	-	B	B	A	A	A	A	-	B	B	B	A	A	B	B	A	B	A	B	B	B	A	A	A	A	-	B	A	B	A	A	A	A	B	A	B	B	A	A	A	B	B	-	B
RAC875_c1638_165	7B.1	B	B	A	B	A	B	B	A	A	A	A	A	B	B	B	A	A	B	B	A	B	A	B	B	B	A	A	A	A	B	B	A	B	A	A	A	A	B	A	B	B	A	A	A	B	B	A	B
Kasp7B_wsnp_Ex_rep_c69639_68590556	7B.1	B	B	A	B	A	B	B	A	A	A	A	A	B	B	B	A	A	B	B	A	B	A	B	B	B	A	A	A	A	B	B	B	B	A	A	A	A	B	A	B	B	A	A	A	B	B	A	B
Ex_rep_c69639_68590556	7B.1	B	B	A	B	A	B	B	A	A	A	A	A	B	B	B	A	A	B	B	A	B	A	B	B	B	A	A	A	A	B	B	B	B	A	A	A	A	B	A	B	B	A	A	A	B	B	A	B
Kasp7B_Ku_c32389_1009_ALG	7B.1	B	A	A	B	A	B	B	A	A	A	A	A	B	B	B	A	A	B	B	A	B	A	B	B	B	A	A	A	A	B	B	B	B	A	A	A	A	B	A	B	B	A	A	A	B	B	A	B
Ku_c32389_1009_ALG	7B.1	B	A	A	B	A	B	B	A	A	A	A	A	B	B	B	A	A	B	B	A	B	A	B	B	B	A	A	A	A	B	B	B	B	A	A	A	A	B	A	B	B	A	A	A	B	B	A	B
Kasp7D_Excalibur_c22419_460	7D.2	A	B	B	A	A	B	B	B	B	B	B	B	B	B	B	A	B	A	B	B	A	B	B	B	A	A	A	B	A	B	A	A	A	A	A	A	A	B	A	B	A	B	A	B	A	B	A	A
Excalibur_c22419_460	7D.2	A	B	B	A	A	B	B	B	B	B	B	B	B	B	B	A	B	A	B	B	A	B	B	B	A	A	A	B	A	B	A	A	A	A	A	A	A	B	A	B	A	B	A	B	A	B	A	A
Kasp7D_RAC875_c1829_321	7D.2	A	B	B	A	-	B	-	B	B	B	B	B	B	B	B	A	B	A	B	B	A	B	-	B	A	A	A	B	A	B	-	A	A	A	A	A	A	B	A	-	A	B	A	B	A	B	A	A
RAC875_c1829_321	7D.2	A	B	B	A	A	B	B	B	B	B	B	B	B	B	B	A	B	A	B	B	A	B	B	B	A	A	A	B	A	B	A	A	A	A	A	A	A	B	A	B	A	B	A	B	A	B	A	A
Kasp7D_Kukri_c32845_116	7D.2	A	B	B	A	A	B	B	B	B	B	B	B	B	B	B	A	B	A	B	B	A	B	B	B	A	A	A	B	A	B	A	A	A	A	A	A	A	B	A	B	A	B	A	B	A	B	A	A
Kukri_c32845_116	7D.2	A	B	B	A	A	B	B	B	B	B	B	B	B	B	B	A	B	A	B	B	A	B	B	B	A	A	A	B	A	B	A	A	A	A	A	A	A	B	A	B	A	B	A	B	A	B	A	A
Kasp7D_wsnp_CAP8_rep_c9647_4198594	7D.2	A	B	A	A	A	B	B	B	B	B	B	B	B	B	B	A	B	A	B	B	A	B	B	B	A	A	A	A	A	B	A	A	B	A	A	A	B	B	A	B	A	B	B	B	A	B	A	A
wsnp_CAP8_rep_c9647_4198594	7D.2	A	B	A	A	A	B	B	B	B	B	B	B	B	B	B	A	B	A	B	B	A	B	B	B	A	A	A	A	A	B	A	A	B	A	A	A	B	B	A	B	A	B	B	B	A	B	A	A
[truncated: 135 more columns]
